# Supplementary material for: Mesothelin/Mucin 16 Signaling in Activated Portal Fibroblasts Drives the Development of Cholestatic Fibrosis and Hepatocellular Carcinoma in Aged Female Multidrug Resistance Protein 2 Knockout Mice
Source: Cell Mol Gastroenterol Hepatol. 2026 Apr 11;20(8):101785. doi: 10.1016/j.jcmgh.2026.101785 (PMC13266261; doi:10.1016/j.jcmgh.2026.101785)
Supplement: Supplementary Table 1 [file mmc1.xlsx]

## Sheet: Sheet1
ENSEMBL	baseMean	log2FoldChange	lfcSE	stat	pvalue	padj	SYMBOL	SYMBOL_HUMAN	significance
ENSMUSG00000000134	1012.02	0.768137	0.233591	3.28839	0.00100763	0.0343115	Tfe3	TFE3	Significant
ENSMUSG00000000215	22.384	-7.75665	1.88212	-4.12124	3.76835e-05	0.00312027	Ins2	INS2	Significant
ENSMUSG00000000320	65.4246	2.31915	0.733658	3.16108	0.00157187	0.0470936	Alox12	ALOX12	Significant
ENSMUSG00000000739	72.5418	-2.91284	0.831744	-3.50209	0.000461618	0.019763	Sult5a1	SULT5A1	Significant
ENSMUSG00000001119	828.883	-0.768499	0.235955	-3.25697	0.00112608	0.0367315	Col6a1	COL6A1	Significant
ENSMUSG00000001240	272.675	-1.74028	0.359207	-4.84479	1.26748e-06	0.00018725	Ramp2	RAMP2	Significant
ENSMUSG00000001289	2691.3	-0.614462	0.187824	-3.27147	0.00106989	0.035646	Pfdn5	PFDN5	Significant
ENSMUSG00000001435	8031.82	0.776823	0.16102	4.82439	1.40435e-06	0.000199656	Col18a1	COL18A1	Significant
ENSMUSG00000001552	20205.6	0.736053	0.163396	4.50473	6.64575e-06	0.000788594	Jup	JUP	Significant
ENSMUSG00000001739	1017.21	0.815481	0.241905	3.37108	0.000748741	0.0278606	Cldn15	CLDN15	Significant
ENSMUSG00000002111	266.401	-1.52713	0.412817	-3.69929	0.000216202	0.0115751	Spi1	SPI1	Significant
ENSMUSG00000002897	191.562	1.43689	0.425772	3.37479	0.000738725	0.0278043	Il17ra	IL17RA	Significant
ENSMUSG00000002968	2490.53	0.670649	0.20038	3.34688	0.000817261	0.029788	Med25	MED25	Significant
ENSMUSG00000002980	8471.1	0.687387	0.160208	4.2906	1.78188e-05	0.00173245	Bcam	BCAM	Significant
ENSMUSG00000002992	882.466	-0.925027	0.233715	-3.95793	7.56015e-05	0.00539959	Apoc2	APOC2	Significant
ENSMUSG00000003053	237.622	1.21662	0.378814	3.21166	0.00131969	0.0416507	Cyp2c29	CYP2C29	Significant
ENSMUSG00000003166	1340.41	0.666936	0.204709	3.25797	0.00112214	0.0367133	Dgcr2	DGCR2	Significant
ENSMUSG00000003429	1961.44	-0.797865	0.236589	-3.37237	0.000745244	0.0278043	Rps11	RPS11	Significant
ENSMUSG00000003575	342.857	1.51279	0.34793	4.34797	1.37403e-05	0.00145821	Crtc1	CRTC1	Significant
ENSMUSG00000003644	1385.84	0.729052	0.211862	3.44116	0.000579218	0.0232254	Rps6ka1	RPS6KA1	Significant
ENSMUSG00000004054	1550.81	0.813655	0.210271	3.86954	0.000109039	0.00691949	Map3k11	MAP3K11	Significant
ENSMUSG00000005142	2216.93	0.848629	0.187621	4.52309	6.09425e-06	0.000728892	Man2b1	MAN2B1	Significant
ENSMUSG00000005547	397.729	2.00431	0.327254	6.12464	9.08874e-10	2.68563e-07	Cyp2a5	CYP2A5	Significant
ENSMUSG00000006386	38.0644	-3.10985	0.944399	-3.29294	0.000991442	0.0339569	Tek	TEK	Significant
ENSMUSG00000006456	887.825	0.849087	0.230117	3.6898	0.000224429	0.0118257	Rbm14	RBM14	Significant
ENSMUSG00000006463	282.983	1.47488	0.439007	3.35958	0.00078061	0.0286922	Zdhhc24	ZDHHC24	Significant
ENSMUSG00000006651	1000.43	0.706413	0.224468	3.14706	0.00164922	0.0490212	Aplp1	APLP1	Significant
ENSMUSG00000006731	5934.39	0.617412	0.175562	3.51677	0.000436836	0.0192489	B4galnt1	B4GALNT1	Significant
ENSMUSG00000006958	230.607	1.57603	0.390515	4.03579	5.44192e-05	0.00414191	Chrd	CHRD	Significant
ENSMUSG00000007029	3242.45	0.659094	0.181923	3.62294	0.000291278	0.0140242	Vars1	VARS1	Significant
ENSMUSG00000007872	5385.32	-0.697819	0.161775	-4.31351	1.60682e-05	0.00160902	Id3	ID3	Significant
ENSMUSG00000007892	4307.2	-0.754052	0.2166	-3.48131	0.000498959	0.0207716	Rplp1	RPLP1	Significant
ENSMUSG00000008668	7079.27	-0.855215	0.214241	-3.99184	6.55624e-05	0.00479624	Rps18	RPS18	Significant
ENSMUSG00000008682	4492.21	-0.684444	0.214323	-3.19351	0.00140554	0.0434046	Rpl10	RPL10	Significant
ENSMUSG00000008683	4682.28	-0.715055	0.202454	-3.53193	0.000412539	0.0183934	Rps15a	RPS15A	Significant
ENSMUSG00000009097	2081.33	0.768884	0.200997	3.82534	0.00013059	0.00793545	Tbx1	TBX1	Significant
ENSMUSG00000009863	2560.36	-0.640033	0.19837	-3.22646	0.0012533	0.0400711	Sdhb	SDHB	Significant
ENSMUSG00000009927	2563.56	-0.883979	0.229381	-3.85375	0.000116321	0.00730397	Rps25	RPS25	Significant
ENSMUSG00000010045	2230.91	0.611338	0.183948	3.32342	0.000889203	0.0315301	Tmem115	TMEM115	Significant
ENSMUSG00000010080	936.259	1.39885	0.25291	5.53102	3.18378e-08	6.95355e-06	Epn3	EPN3	Significant
ENSMUSG00000010205	724.329	0.82243	0.252037	3.26313	0.00110187	0.0363353	Raver1	RAVER1	Significant
ENSMUSG00000011463	245.294	-1.44681	0.4346	-3.32906	0.000871385	0.0309712	Cpb1	CPB1	Significant
ENSMUSG00000012848	3083.09	-0.910566	0.240525	-3.78574	0.000153254	0.00888285	Rps5	RPS5	Significant
ENSMUSG00000013584	1312.98	1.55099	0.259939	5.96673	2.42053e-09	6.75507e-07	Aldh1a2	ALDH1A2	Significant
ENSMUSG00000013629	149.75	1.68128	0.490505	3.42766	0.000608811	0.0240808	Cad	CAD	Significant
ENSMUSG00000014294	871.666	-0.927693	0.253069	-3.66577	0.0002466	0.0125126	Ndufa2	NDUFA2	Significant
ENSMUSG00000014303	2013.29	0.679331	0.202771	3.35024	0.000807407	0.0295331	Glis2	GLIS2	Significant
ENSMUSG00000014846	2459.89	-0.874739	0.181212	-4.82717	1.38487e-06	0.000198761	Tppp3	TPPP3	Significant
ENSMUSG00000015354	130.665	-1.93881	0.537179	-3.60925	0.000307084	0.0146448	Pcolce2	PCOLCE2	Significant
ENSMUSG00000015647	1889.37	1.56956	0.195443	8.03082	9.6826e-16	8.58334e-13	Lama5	LAMA5	Significant
ENSMUSG00000015957	63.6469	3.04028	0.756403	4.01939	5.83487e-05	0.00433524	Wnt11	WNT11	Significant
ENSMUSG00000016252	2380.17	-0.834772	0.232958	-3.58336	0.000339201	0.0159009	Atp5f1e	ATP5F1E	Significant
ENSMUSG00000017002	17749.5	0.985738	0.167888	5.87141	4.32094e-09	1.10367e-06	Slpi	SLPI	Significant
ENSMUSG00000017404	5925.66	-0.642172	0.188371	-3.40908	0.000651819	0.0252517	Rpl19	RPL19	Significant
ENSMUSG00000018672	561.699	-0.859117	0.267803	-3.20802	0.00133652	0.041874	Copz2	COPZ2	Significant
ENSMUSG00000019278	203.844	-1.65057	0.408617	-4.0394	5.35871e-05	0.00410223	Dpep1	DPEP1	Significant
ENSMUSG00000019338	658.994	1.08704	0.308331	3.52556	0.000422583	0.0187765	Zfp687	ZFP687	Significant
ENSMUSG00000019590	1812.94	0.685326	0.21624	3.16928	0.00152817	0.0460591	Cyb561	CYB561	Significant
ENSMUSG00000020154	137.041	-1.94317	0.572369	-3.39496	0.000686388	0.0263203	Ptprb	PTPRB	Significant
ENSMUSG00000020159	785.991	1.35179	0.253022	5.34258	9.16348e-08	1.81702e-05	Gabrp	GABRP	Significant
ENSMUSG00000020167	2394.23	0.882797	0.278007	3.17544	0.00149607	0.0454552	Tcf3	TCF3	Significant
ENSMUSG00000020186	1302.48	-0.785747	0.218275	-3.5998	0.000318459	0.0150918	Csrp2	CSRP2	Significant
ENSMUSG00000020238	3126.09	0.631509	0.180256	3.5034	0.000459359	0.019763	Ncln	NCLN	Significant
ENSMUSG00000020267	3826.07	-0.656409	0.194131	-3.38127	0.000721519	0.0272514	Hint1	HINT1	Significant
ENSMUSG00000020473	2114.09	0.733201	0.193793	3.78343	0.000154682	0.00892266	Aebp1	AEBP1	Significant
ENSMUSG00000020477	1131.84	-0.805429	0.223976	-3.59605	0.000323082	0.0152628	Mrps24	MRPS24	Significant
ENSMUSG00000020538	1664.43	0.730048	0.197441	3.69756	0.000217684	0.0115751	Srebf1	SREBF1	Significant
ENSMUSG00000020905	210.352	1.36215	0.395759	3.44187	0.000577713	0.0232254	Usp43	USP43	Significant
ENSMUSG00000021196	901.13	0.961755	0.233222	4.12378	3.72706e-05	0.00310314	Pfkp	PFKP	Significant
ENSMUSG00000021453	1224.44	-0.715018	0.214317	-3.33626	0.000849132	0.0302516	Gadd45g	GADD45G	Significant
ENSMUSG00000021892	606.041	1.2424	0.295976	4.19765	2.69702e-05	0.00240955	Sh3bp5	SH3BP5	Significant
ENSMUSG00000021950	431.104	1.6059	0.309835	5.18307	2.18268e-07	4.01134e-05	Anxa8	ANXA8	Significant
ENSMUSG00000022091	2782.34	0.85864	0.209825	4.09218	4.27339e-05	0.00346055	Sorbs3	SORBS3	Significant
ENSMUSG00000022175	5917.86	0.904744	0.202774	4.46183	8.12632e-06	0.000934837	Lrp10	LRP10	Significant
ENSMUSG00000022178	2849.34	0.789861	0.19545	4.04125	5.31673e-05	0.00410223	Ajuba	AJUBA	Significant
ENSMUSG00000022216	6530.38	-0.636136	0.177802	-3.57778	0.000346522	0.0161675	Psme1	PSME1	Significant
ENSMUSG00000022382	2133.35	1.11976	0.188613	5.93682	2.90602e-09	7.96249e-07	Wnt7b	WNT7B	Significant
ENSMUSG00000022504	73.6257	-3.44189	0.701985	-4.90308	9.43446e-07	0.000142177	Ciita	CIITA	Significant
ENSMUSG00000022517	1544.43	0.665404	0.206398	3.22389	0.00126464	0.040207	Mgrn1	MGRN1	Significant
ENSMUSG00000022561	2414.96	0.840055	0.198796	4.22571	2.38186e-05	0.00220212	Gpaa1	GPAA1	Significant
ENSMUSG00000022565	1539.8	0.747586	0.202891	3.68466	0.000229005	0.011983	Plec	PLEC	Significant
ENSMUSG00000022568	316.258	1.30521	0.369428	3.53307	0.000410769	0.0183688	Scrib	SCRIB	Significant
ENSMUSG00000022579	371.203	-1.39798	0.393287	-3.5546	0.000378548	0.017287	Gpihbp1	GPIHBP1	Significant
ENSMUSG00000022665	1617.26	-0.985962	0.208521	-4.72836	2.2634e-06	0.000310086	Ccdc80	CCDC80	Significant
ENSMUSG00000022877	456.015	1.59741	0.306417	5.2132	1.85606e-07	3.45318e-05	Hrg	HRG	Significant
ENSMUSG00000023031	2630.97	-1.29963	0.204148	-6.36615	1.93838e-10	6.49141e-08	Cela1	CELA1	Significant
ENSMUSG00000023089	1990.57	-0.654736	0.187339	-3.49493	0.000474194	0.0200733	Ndufa5	NDUFA5	Significant
ENSMUSG00000023243	738.3	0.965671	0.265765	3.63355	0.000279545	0.0136085	Kcnk5	KCNK5	Significant
ENSMUSG00000023336	1217.7	0.89708	0.214078	4.19044	2.78417e-05	0.00246809	Wfdc1	WFDC1	Significant
ENSMUSG00000023433	804.007	-1.48971	0.262612	-5.67266	1.406e-08	3.36324e-06	Cela3b	CELA3B	Significant
ENSMUSG00000023873	88.4762	-2.43845	0.616499	-3.95532	7.64337e-05	0.00542746	1700010I14Rik	1700010I14RIK	Significant
ENSMUSG00000023906	6193.68	0.753262	0.175035	4.30351	1.68117e-05	0.00166311	Cldn6	CLDN6	Significant
ENSMUSG00000023915	181.428	1.53384	0.44791	3.42445	0.000616053	0.02424	Tnfrsf21	TNFRSF21	Significant
ENSMUSG00000023972	565.465	0.913982	0.276901	3.30076	0.000964247	0.033405	Ptk7	PTK7	Significant
ENSMUSG00000023991	1437.89	0.863758	0.226281	3.81719	0.000134983	0.00810434	Foxp4	FOXP4	Significant
ENSMUSG00000024011	937.193	-1.42929	0.235756	-6.06256	1.33973e-09	3.80937e-07	Pi16	PI16	Significant
ENSMUSG00000024014	951.438	3.51229	0.302427	11.6137	3.51116e-31	5.87924e-28	Pim1	PIM1	Significant
ENSMUSG00000024026	5181.53	0.841374	0.164937	5.10119	3.3752e-07	5.83088e-05	Glo1	GLO1	Significant
ENSMUSG00000024048	7076.91	-0.813685	0.209786	-3.87863	0.000105046	0.00685297	Myl12a	MYL12A	Significant
ENSMUSG00000024114	27.447	4.85346	1.32169	3.67218	0.000240494	0.0123694	Prss41	PRSS41	Significant
ENSMUSG00000024130	935.169	1.05213	0.275853	3.81409	0.000136686	0.00814174	Abca3	ABCA3	Significant
ENSMUSG00000024225	832.287	-2.09615	0.29873	-7.01686	2.26905e-12	1.0362e-09	Clps	CLPS	Significant
ENSMUSG00000024338	3149.89	-0.628999	0.175397	-3.58614	0.000335602	0.0158048	Psmb8	PSMB8	Significant
ENSMUSG00000024608	7818.51	-0.728071	0.198499	-3.66788	0.000244571	0.0124647	Rps14	RPS14	Significant
ENSMUSG00000024610	44220.2	-0.616083	0.147514	-4.17642	2.96129e-05	0.00257958	Cd74	CD74	Significant
ENSMUSG00000024617	1145.5	0.781651	0.220038	3.55235	0.0003818	0.0173828	Camk2a	CAMK2A	Significant
ENSMUSG00000024661	14565.2	-0.801724	0.244253	-3.28235	0.00102944	0.034784	Fth1	FTH1	Significant
ENSMUSG00000024663	191.664	-1.63028	0.423525	-3.8493	0.000118456	0.00740716	Rab3il1	RAB3IL1	Significant
ENSMUSG00000024672	57.7982	-2.98074	0.816174	-3.65209	0.000260112	0.0129369	Ms4a7	MS4A7	Significant
ENSMUSG00000024807	1357.52	0.825089	0.211879	3.89415	9.85444e-05	0.00654213	Syvn1	SYVN1	Significant
ENSMUSG00000024883	143.6	2.14996	0.497015	4.32574	1.52017e-05	0.00155844	Rin1	RIN1	Significant
ENSMUSG00000024900	1314.55	0.774217	0.217441	3.56059	0.000370026	0.0170529	Cpt1a	CPT1A	Significant
ENSMUSG00000024940	788.332	1.21847	0.246376	4.94557	7.59212e-07	0.000117952	Ltbp3	LTBP3	Significant
ENSMUSG00000024953	9124.04	-0.660996	0.178609	-3.7008	0.000214922	0.0115751	Prdx5	PRDX5	Significant
ENSMUSG00000025163	171.448	-2.03922	0.448651	-4.54521	5.48801e-06	0.000674713	Cd7	CD7	Significant
ENSMUSG00000025217	614.78	0.87868	0.26484	3.31778	0.000907365	0.0319486	Btrc	BTRC	Significant
ENSMUSG00000025225	2841	0.715313	0.179603	3.98274	6.81256e-05	0.00495968	Nfkb2	NFKB2	Significant
ENSMUSG00000025279	664.144	-1.01662	0.262449	-3.87357	0.000107253	0.00688731	Dnase1l3	DNASE1L3	Significant
ENSMUSG00000025290	3634.7	-0.674736	0.192278	-3.50917	0.000449508	0.019635	Rps24	RPS24	Significant
ENSMUSG00000025347	3091.67	0.609153	0.182528	3.33731	0.000845945	0.0302516	Tmt1b	TMT1B	Significant
ENSMUSG00000025362	1112.02	-0.794561	0.249021	-3.19074	0.0014191	0.0437337	Rps26	RPS26	Significant
ENSMUSG00000025384	506.133	0.929972	0.284768	3.26572	0.00109186	0.0361391	Faap100	FAAP100	Significant
ENSMUSG00000025473	208.057	1.79025	0.411896	4.34636	1.38413e-05	0.00145835	Adam8	ADAM8	Significant
ENSMUSG00000025508	1582.39	-0.786859	0.246055	-3.19789	0.00138436	0.0428384	Rplp2	RPLP2	Significant
ENSMUSG00000025579	4351.82	0.681874	0.170225	4.00572	6.18281e-05	0.00454512	Gaa	GAA	Significant
ENSMUSG00000025728	1640.97	0.653917	0.200949	3.25414	0.00113737	0.0370197	Pigq	PIGQ	Significant
ENSMUSG00000025784	344.2	-1.42388	0.388865	-3.66162	0.000250624	0.0126742	Clec3b	CLEC3B	Significant
ENSMUSG00000025792	2567.29	0.805707	0.18016	4.47217	7.74296e-06	0.000904546	Slc25a10	SLC25A10	Significant
ENSMUSG00000025854	4205.33	0.67573	0.172734	3.91198	9.15429e-05	0.00615871	Fam20c	FAM20C	Significant
ENSMUSG00000026043	1470.52	-0.921734	0.246564	-3.73832	0.000185254	0.0104561	Col3a1	COL3A1	Significant
ENSMUSG00000026167	3159.71	0.821229	0.223187	3.67955	0.000233643	0.0121414	Wnt10a	WNT10A	Significant
ENSMUSG00000026185	1442.68	1.38056	0.24131	5.72111	1.0583e-08	2.61451e-06	Igfbp5	IGFBP5	Significant
ENSMUSG00000026358	171.711	-1.91188	0.442183	-4.32372	1.53418e-05	0.00156217	Rgs1	RGS1	Significant
ENSMUSG00000026385	3691.29	-0.718719	0.21487	-3.34489	0.000823142	0.029891	Dbi	DBI	Significant
ENSMUSG00000026435	1079.6	0.735763	0.22365	3.2898	0.0010026	0.0342613	Slc45a3	SLC45A3	Significant
ENSMUSG00000026568	1249.7	-0.754386	0.21926	-3.4406	0.000580434	0.0232254	Mpc2	MPC2	Significant
ENSMUSG00000026574	455.204	-2.14386	0.31858	-6.72941	1.70352e-11	6.75581e-09	Dpt	DPT	Significant
ENSMUSG00000026639	1441.01	1.12436	0.20899	5.37995	7.45083e-08	1.51735e-05	Lamb3	LAMB3	Significant
ENSMUSG00000026796	1416.89	0.912932	0.21694	4.20823	2.57383e-05	0.0023366	Niban2	NIBAN2	Significant
ENSMUSG00000026814	893.777	-0.77709	0.234152	-3.31874	0.000904256	0.0319137	Eng	ENG	Significant
ENSMUSG00000026818	1279.14	-0.80604	0.211215	-3.8162	0.000135521	0.00810434	Cel	CEL	Significant
ENSMUSG00000026854	547.439	0.970966	0.295296	3.28811	0.00100863	0.0343115	Usp20	USP20	Significant
ENSMUSG00000026879	19971	-1.66024	0.159369	-10.4175	2.06207e-25	2.77906e-22	Gsn	GSN	Significant
ENSMUSG00000026880	1153.26	0.769415	0.229295	3.35557	0.00079202	0.0290407	Stom	STOM	Significant
ENSMUSG00000026976	28.4139	4.31346	1.19509	3.60931	0.000307018	0.0146448	Pax8	PAX8	Significant
ENSMUSG00000027134	1735.83	0.791756	0.231167	3.42504	0.000614702	0.02424	Lpcat4	LPCAT4	Significant
ENSMUSG00000027261	146.995	1.61975	0.466625	3.4712	0.000518134	0.0213925	Hao1	HAO1	Significant
ENSMUSG00000027377	18.6499	7.85743	1.95498	4.01919	5.83977e-05	0.00433524	Mall	MALL	Significant
ENSMUSG00000027447	10665.3	-0.804837	0.190902	-4.21598	2.48697e-05	0.00227143	Cst3	CST3	Significant
ENSMUSG00000027500	67.6566	2.89061	0.836391	3.45605	0.000548161	0.0225089	Stmn2	STMN2	Significant
ENSMUSG00000027546	2878.67	0.780342	0.191185	4.08161	4.4725e-05	0.0035474	Atp9a	ATP9A	Significant
ENSMUSG00000027566	11211.4	-0.629968	0.179399	-3.51155	0.000445498	0.0195476	Psma7	PSMA7	Significant
ENSMUSG00000027848	599.132	-2.44056	0.33997	-7.17874	7.03547e-13	3.65602e-10	Olfml3	OLFML3	Significant
ENSMUSG00000027978	331.258	1.29823	0.372888	3.48156	0.00049851	0.0207716	Prss12	PRSS12	Significant
ENSMUSG00000028234	1135.41	-1.05277	0.265475	-3.96563	7.3203e-05	0.0053037	Rps20	RPS20	Significant
ENSMUSG00000028357	622.375	0.993116	0.260052	3.81891	0.000134044	0.00810434	Kif12	KIF12	Significant
ENSMUSG00000028364	25.1072	-4.4121	1.26982	-3.47457	0.000511664	0.0212418	Tnc	TNC	Significant
ENSMUSG00000028367	4568.74	-0.755078	0.194892	-3.87433	0.000106917	0.00688731	Txn1	TXN1	Significant
ENSMUSG00000028392	1535.12	0.674141	0.202933	3.32199	0.000893789	0.0316183	Bspry	BSPRY	Significant
ENSMUSG00000028458	498.876	1.44768	0.351608	4.11732	3.83296e-05	0.00315643	Tesk1	TESK1	Significant
ENSMUSG00000028470	1075.55	-0.960229	0.217998	-4.40475	1.05906e-05	0.00115652	Hint2	HINT2	Significant
ENSMUSG00000028495	4786.41	-0.795192	0.201607	-3.94426	8.00483e-05	0.00558485	Rps6	RPS6	Significant
ENSMUSG00000028581	574.348	-0.936494	0.275398	-3.40051	0.0006726	0.0258573	Laptm5	LAPTM5	Significant
ENSMUSG00000028643	746.72	-0.976651	0.292137	-3.34312	0.000828415	0.0300101	Svbp	SVBP	Significant
ENSMUSG00000028648	1429.35	-0.840935	0.249735	-3.36731	0.000759043	0.0281743	Ndufs5	NDUFS5	Significant
ENSMUSG00000028798	2299.38	-0.738846	0.223342	-3.30814	0.000939167	0.0326312	Eif3i	EIF3I	Significant
ENSMUSG00000028838	129.63	2.42078	0.677051	3.57548	0.000349584	0.01621	Extl1	EXTL1	Significant
ENSMUSG00000028871	1077.77	0.875254	0.249771	3.50423	0.00045793	0.019763	Rspo1	RSPO1	Significant
ENSMUSG00000029073	495.018	1.26102	0.289945	4.34916	1.36658e-05	0.00145821	Cptp	CPTP	Significant
ENSMUSG00000029096	826.894	-0.851116	0.254913	-3.33885	0.000841264	0.0302069	Htra3	HTRA3	Significant
ENSMUSG00000029309	287.861	-2.0432	0.409663	-4.98753	6.11571e-07	9.80465e-05	Sparcl1	SPARCL1	Significant
ENSMUSG00000029417	683.871	-1.45514	0.257048	-5.66097	1.50518e-08	3.4897e-06	Cxcl9	CXCL9	Significant
ENSMUSG00000029445	2860.27	0.684635	0.198384	3.45106	0.0005584	0.0228671	Hpd	HPD	Significant
ENSMUSG00000029478	324.183	1.36741	0.357087	3.82934	0.00012849	0.00790343	Ncor2	NCOR2	Significant
ENSMUSG00000029598	3274.63	0.67447	0.199924	3.37363	0.000741835	0.0278043	Plbd2	PLBD2	Significant
ENSMUSG00000029661	695.133	-0.986118	0.268176	-3.67712	0.000235879	0.0121736	Col1a2	COL1A2	Significant
ENSMUSG00000029869	823.929	0.939276	0.237276	3.95857	7.53998e-05	0.00539959	Ephb6	EPHB6	Significant
ENSMUSG00000030116	191.472	-1.60319	0.44223	-3.62523	0.000288703	0.0139447	Mfap5	MFAP5	Significant
ENSMUSG00000030530	1094.5	0.808259	0.253493	3.18849	0.0014302	0.043986	Furin	FURIN	Significant
ENSMUSG00000030539	511.51	1.19681	0.328191	3.64668	0.000265649	0.0131257	Sema4b	SEMA4B	Significant
ENSMUSG00000030579	272.97	-1.98446	0.389146	-5.09953	3.40489e-07	5.83088e-05	Tyrobp	TYROBP	Significant
ENSMUSG00000030649	270.413	-1.27609	0.364894	-3.49714	0.000470279	0.0199637	Anapc15	ANAPC15	Significant
ENSMUSG00000030666	73.979	2.54922	0.673911	3.78272	0.000155125	0.00892266	Calcb	CALCB	Significant
ENSMUSG00000030707	630.177	-1.0372	0.266932	-3.88564	0.000102059	0.00671627	Coro1a	CORO1A	Significant
ENSMUSG00000030733	1381.14	0.840248	0.236586	3.55156	0.000382955	0.0173829	Sh2b1	SH2B1	Significant
ENSMUSG00000030747	2870.21	0.821594	0.175319	4.68627	2.7823e-06	0.000371056	Dgat2	DGAT2	Significant
ENSMUSG00000030987	1053.55	0.811549	0.219514	3.69703	0.000218137	0.0115751	Stim1	STIM1	Significant
ENSMUSG00000031075	1342.64	1.08442	0.233498	4.64425	3.41308e-06	0.000439617	Ano1	ANO1	Significant
ENSMUSG00000031740	266.74	-1.42139	0.381952	-3.72138	0.000198136	0.0109738	Mmp2	MMP2	Significant
ENSMUSG00000031778	3342.37	0.87125	0.179904	4.84286	1.27981e-06	0.00018725	Cx3cl1	CX3CL1	Significant
ENSMUSG00000031785	6724.24	0.724861	0.159596	4.54185	5.57615e-06	0.000677682	Adgrg1	ADGRG1	Significant
ENSMUSG00000031790	4129.65	0.816691	0.223322	3.65701	0.000255179	0.0127759	Mmp15	MMP15	Significant
ENSMUSG00000031824	21.5876	4.64455	1.43996	3.22546	0.0012577	0.0400711	6430548M08Rik	6430548M08RIK	Significant
ENSMUSG00000031825	280.59	-2.10322	0.368707	-5.7043	1.16822e-08	2.83953e-06	Crispld2	CRISPLD2	Significant
ENSMUSG00000031847	25.8381	5.81439	1.48822	3.90693	9.34751e-05	0.00626076	1700030J22Rik	1700030J22RIK	Significant
ENSMUSG00000031896	331.069	-1.12643	0.34497	-3.26529	0.00109352	0.0361391	Ctrl	CTRL	Significant
ENSMUSG00000031957	1003.44	-1.45542	0.247843	-5.87235	4.29661e-09	1.10367e-06	Ctrb1	CTRB1	Significant
ENSMUSG00000032079	1858.02	0.986445	0.214077	4.60789	4.06775e-06	0.000515134	Apoa5	APOA5	Significant
ENSMUSG00000032187	2344.46	0.855506	0.225234	3.7983	0.000145691	0.00850994	Smarca4	SMARCA4	Significant
ENSMUSG00000032243	53.6645	-2.93965	0.878421	-3.34652	0.00081833	0.029788	Itga11	ITGA11	Significant
ENSMUSG00000032254	115.207	1.98333	0.574932	3.44968	0.000561248	0.0229214	Kif23	KIF23	Significant
ENSMUSG00000032310	266.467	1.28285	0.359461	3.56882	0.000358596	0.0165768	Cyp1a2	CYP1A2	Significant
ENSMUSG00000032357	13.8832	7.43148	2.13355	3.48316	0.000495533	0.0207436	Tinag	TINAG	Significant
ENSMUSG00000032363	393.143	1.51524	0.386025	3.92524	8.66441e-05	0.00590826	Adamts7	ADAMTS7	Significant
ENSMUSG00000032714	679.248	0.900293	0.258348	3.4848	0.000492504	0.0206742	Syde1	SYDE1	Significant
ENSMUSG00000032766	843.028	-1.05456	0.247284	-4.26457	2.00284e-05	0.00189822	Gng11	GNG11	Significant
ENSMUSG00000032773	73.5444	3.30947	0.73976	4.47371	7.68755e-06	0.000904546	Chrm1	CHRM1	Significant
ENSMUSG00000032860	334.514	1.09751	0.334137	3.28462	0.00102119	0.0345827	P2ry2	P2RY2	Significant
ENSMUSG00000032997	1907.4	0.814767	0.206038	3.95445	7.67119e-05	0.00542746	Chpf	CHPF	Significant
ENSMUSG00000033128	1617.31	0.947416	0.298738	3.1714	0.00151709	0.0459086	Gga1	GGA1	Significant
ENSMUSG00000033170	1858.94	0.716841	0.22222	3.22582	0.00125612	0.0400711	Card10	CARD10	Significant
ENSMUSG00000033809	953.285	0.86939	0.236927	3.66944	0.000243083	0.0124601	Alg3	ALG3	Significant
ENSMUSG00000033955	704.186	1.02556	0.265824	3.85806	0.000114292	0.00720663	Tnks1bp1	TNKS1BP1	Significant
ENSMUSG00000034041	38.0574	-7.06959	1.69542	-4.16982	3.04837e-05	0.00264017	Lyl1	LYL1	Significant
ENSMUSG00000034156	15.3798	7.5798	2.09653	3.61541	0.000299876	0.0143922	Tspoap1	TSPOAP1	Significant
ENSMUSG00000034201	2239.01	0.868728	0.223298	3.89044	0.000100062	0.00661376	Gas2l1	GAS2L1	Significant
ENSMUSG00000034254	1264.82	0.721511	0.227038	3.17793	0.00148333	0.0451692	Agpat1	AGPAT1	Significant
ENSMUSG00000034463	6963.31	0.954174	0.172181	5.54169	2.9957e-08	6.63901e-06	Scara3	SCARA3	Significant
ENSMUSG00000034681	2582.53	-0.584859	0.178249	-3.28113	0.00103393	0.0348575	Rnps1	RNPS1	Significant
ENSMUSG00000034919	168.307	1.82857	0.49081	3.72562	0.000194833	0.0108746	Ttc22	TTC22	Significant
ENSMUSG00000035172	455.664	1.41607	0.293963	4.81715	1.45621e-06	0.000205095	Plekhh3	PLEKHH3	Significant
ENSMUSG00000035186	1712.9	-1.10359	0.209016	-5.27995	1.29219e-07	2.46498e-05	Ubd	UBD	Significant
ENSMUSG00000035202	31551	-3.06764	0.237036	-12.9417	2.61922e-38	7.89431e-35	Lars2	LARS2	Significant
ENSMUSG00000035325	3137.62	0.740804	0.211525	3.50221	0.000461415	0.019763	Sec31a	SEC31A	Significant
ENSMUSG00000035342	2745.13	0.842099	0.232049	3.62898	0.000284548	0.0137882	Lzts2	LZTS2	Significant
ENSMUSG00000035403	125.301	2.30045	0.548088	4.19722	2.70215e-05	0.00240955	Crb2	CRB2	Significant
ENSMUSG00000035493	387.314	-1.54297	0.325664	-4.73791	2.15933e-06	0.000298542	Tgfbi	TGFBI	Significant
ENSMUSG00000035504	1806.88	0.617503	0.193045	3.19876	0.00138021	0.0427978	Reep6	REEP6	Significant
ENSMUSG00000035640	742.726	0.903079	0.275524	3.27768	0.00104664	0.0352072	Cbarp	CBARP	Significant
ENSMUSG00000035783	1976.16	-1.52847	0.191549	-7.97956	1.4686e-15	1.16483e-12	Acta2	ACTA2	Significant
ENSMUSG00000035896	423.536	-1.53964	0.308446	-4.9916	5.9881e-07	9.7033e-05	Rnase1	RNASE1	Significant
ENSMUSG00000035901	230.256	-1.30497	0.401294	-3.25192	0.0011463	0.0372299	Dennd5a	DENND5A	Significant
ENSMUSG00000035930	519.081	1.06462	0.275166	3.86901	0.000109279	0.00691949	Chst4	CHST4	Significant
ENSMUSG00000036040	193.405	-1.3748	0.420294	-3.27104	0.00107151	0.035646	Adamtsl2	ADAMTSL2	Significant
ENSMUSG00000036199	3689.87	-0.703927	0.199162	-3.53444	0.000408637	0.0183413	Ndufa13	NDUFA13	Significant
ENSMUSG00000036446	239.636	-1.65753	0.38662	-4.28725	1.80902e-05	0.00174756	Lum	LUM	Significant
ENSMUSG00000036459	173.116	-1.78876	0.440284	-4.06274	4.84999e-05	0.00382667	Wtip	WTIP	Significant
ENSMUSG00000036594	4979.98	-1.82204	0.175014	-10.4108	2.21292e-25	2.77906e-22	H2-Aa	H2-AA	Significant
ENSMUSG00000036686	609.221	0.995024	0.307726	3.23347	0.00122294	0.0392958	Cc2d1a	CC2D1A	Significant
ENSMUSG00000036781	4589.02	-0.812073	0.190485	-4.26318	2.01536e-05	0.00189822	Rps27l	RPS27L	Significant
ENSMUSG00000036864	159.724	1.67221	0.453573	3.68675	0.000227137	0.0119267	Proser3	PROSER3	Significant
ENSMUSG00000036887	656.191	-1.79741	0.266809	-6.73668	1.62043e-11	6.59995e-09	C1qa	C1QA	Significant
ENSMUSG00000036896	677.779	-1.84305	0.276835	-6.65758	2.78381e-11	1.02322e-08	C1qc	C1QC	Significant
ENSMUSG00000036905	819.194	-1.88456	0.260445	-7.23592	4.6239e-13	2.48865e-10	C1qb	C1QB	Significant
ENSMUSG00000036938	340.744	-1.34594	0.341428	-3.94208	8.07788e-05	0.00560985	Try5	TRY5	Significant
ENSMUSG00000037095	5133.29	0.700749	0.190434	3.67975	0.000233463	0.0121414	Lrg1	LRG1	Significant
ENSMUSG00000037266	854.617	0.948888	0.295479	3.21136	0.0013211	0.0416507	Rsrp1	RSRP1	Significant
ENSMUSG00000037280	135.853	1.90378	0.589879	3.2274	0.0012492	0.0400543	Galnt6	GALNT6	Significant
ENSMUSG00000037326	292.088	1.33396	0.419474	3.18009	0.00147228	0.045096	Capn15	CAPN15	Significant
ENSMUSG00000037339	969.408	0.976816	0.241095	4.05158	5.08735e-05	0.00397235	Fam53a	FAM53A	Significant
ENSMUSG00000037649	412.467	-1.7127	0.321734	-5.32334	1.01877e-07	1.96832e-05	H2-DMa	H2-DMA	Significant
ENSMUSG00000037798	2210.34	0.745199	0.192448	3.8722	0.000107857	0.00688731	Mat1a	MAT1A	Significant
ENSMUSG00000037805	1886.69	-0.837697	0.206497	-4.05671	4.97694e-05	0.00390638	Rpl10a	RPL10A	Significant
ENSMUSG00000037995	735.682	0.885753	0.258872	3.42159	0.000622564	0.0243689	Igsf9	IGSF9	Significant
ENSMUSG00000038037	438.802	-1.23835	0.351313	-3.52491	0.000423624	0.0187765	Socs1	SOCS1	Significant
ENSMUSG00000038181	715.7	1.05472	0.253026	4.16844	3.06698e-05	0.00264111	Chpf2	CHPF2	Significant
ENSMUSG00000038319	21.8862	4.54638	1.43807	3.16144	0.00156992	0.0470936	Kcnh2	KCNH2	Significant
ENSMUSG00000038393	3011.67	0.820286	0.185064	4.43244	9.31731e-06	0.00104009	Txnip	TXNIP	Significant
ENSMUSG00000038530	329.573	-1.0783	0.330037	-3.26722	0.00108608	0.0360511	Rgs4	RGS4	Significant
ENSMUSG00000038604	932.724	0.805593	0.234193	3.43986	0.000582012	0.0232254	Ripor1	RIPOR1	Significant
ENSMUSG00000038642	486.704	-1.54488	0.32185	-4.80001	1.58657e-06	0.000221386	Ctss	CTSS	Significant
ENSMUSG00000038690	1536.88	-0.927317	0.223026	-4.15789	3.21204e-05	0.00271941	Atp5mf	ATP5MF	Significant
ENSMUSG00000038754	72.1284	9.80917	1.60396	6.11561	9.6191e-10	2.78769e-07	Elovl3	ELOVL3	Significant
ENSMUSG00000038895	163.976	2.50089	0.467199	5.35295	8.65318e-08	1.73871e-05	Zfp653	ZFP653	Significant
ENSMUSG00000039004	1262.34	0.684309	0.216413	3.16204	0.00156666	0.0470936	Bmp6	BMP6	Significant
ENSMUSG00000039323	890.503	1.00053	0.241636	4.14063	3.46348e-05	0.0028997	Igfbp2	IGFBP2	Significant
ENSMUSG00000039611	881.984	0.796612	0.232806	3.42179	0.000622114	0.0243689	Pgap4	PGAP4	Significant
ENSMUSG00000039883	37.3948	-3.46506	0.978786	-3.54016	0.000399888	0.018097	Lrrc17	LRRC17	Significant
ENSMUSG00000040010	69.1955	2.65222	0.740237	3.58294	0.000339755	0.0159009	Slc7a5	SLC7A5	Significant
ENSMUSG00000040188	2692.54	0.759571	0.193651	3.92237	8.76824e-05	0.00592545	Scamp2	SCAMP2	Significant
ENSMUSG00000040412	1372.71	0.856353	0.216881	3.94849	7.86468e-05	0.00551259	Elapor1	ELAPOR1	Significant
ENSMUSG00000040462	3678.59	0.644686	0.202699	3.18051	0.00147019	0.045096	Os9	OS9	Significant
ENSMUSG00000040488	2030.92	0.781875	0.194457	4.02081	5.79985e-05	0.00433524	Ltbp4	LTBP4	Significant
ENSMUSG00000040690	616.604	1.3028	0.293577	4.43768	9.09346e-06	0.00102268	Col16a1	COL16A1	Significant
ENSMUSG00000040703	915.256	1.0065	0.246581	4.08182	4.46837e-05	0.0035474	Cyp2s1	CYP2S1	Significant
ENSMUSG00000041120	4139.45	0.967341	0.205249	4.71302	2.44075e-06	0.000331371	Nbl1	NBL1	Significant
ENSMUSG00000041351	1664.56	0.639553	0.196319	3.25773	0.00112308	0.0367133	Rap1gap	RAP1GAP	Significant
ENSMUSG00000041515	632.563	-1.56554	0.303436	-5.15938	2.47772e-07	4.44515e-05	Irf8	IRF8	Significant
ENSMUSG00000041559	2000.91	0.795224	0.208279	3.81806	0.000134505	0.00810434	Fmod	FMOD	Significant
ENSMUSG00000041609	229.345	1.92594	0.388436	4.95819	7.11534e-07	0.000111696	Bicdl1	BICDL1	Significant
ENSMUSG00000041782	1813.99	1.01173	0.202192	5.0038	5.62109e-07	9.20759e-05	Lad1	LAD1	Significant
ENSMUSG00000041881	2431.33	-0.822226	0.214319	-3.83646	0.000124819	0.00770913	Ndufa7	NDUFA7	Significant
ENSMUSG00000041958	1928.13	0.882413	0.188855	4.67243	2.97657e-06	0.000386697	Pigs	PIGS	Significant
ENSMUSG00000041959	1757.63	-0.866257	0.246915	-3.50833	0.000450932	0.0196387	S100a10	S100A10	Significant
ENSMUSG00000042179	346.201	-1.1431	0.345343	-3.31003	0.000932845	0.0325416	Pnliprp1	PNLIPRP1	Significant
ENSMUSG00000042367	427.134	1.67272	0.344797	4.85133	1.22638e-06	0.000182985	Gjb3	GJB3	Significant
ENSMUSG00000042436	269.668	-1.72904	0.413415	-4.18235	2.88511e-05	0.00254261	Mfap4	MFAP4	Significant
ENSMUSG00000042510	883.657	1.55934	0.236684	6.58828	4.44939e-11	1.59648e-08	AA986860	AA986860	Significant
ENSMUSG00000042570	673.218	1.04486	0.273138	3.8254	0.000130557	0.00793545	Mier2	MIER2	Significant
ENSMUSG00000042608	909.123	0.800218	0.236364	3.38553	0.000710417	0.0269672	Stk40	STK40	Significant
ENSMUSG00000042632	572.901	1.05613	0.285807	3.69525	0.000219673	0.0116157	Pla2g6	PLA2G6	Significant
ENSMUSG00000042985	5377.62	0.917988	0.165428	5.54917	2.87036e-08	6.45616e-06	Upk3b	UPK3B	Significant
ENSMUSG00000043323	692.501	1.06644	0.271034	3.93472	8.32938e-05	0.00575797	Fbrsl1	FBRSL1	Significant
ENSMUSG00000043333	183.19	2.51452	0.471979	5.32762	9.95092e-08	1.94754e-05	Rhbdl2	RHBDL2	Significant
ENSMUSG00000043613	108.971	-2.52658	0.638111	-3.95947	7.51152e-05	0.00539959	Mmp3	MMP3	Significant
ENSMUSG00000043633	38.9416	-4.46817	1.39194	-3.21002	0.00132724	0.0417569	Fam221b	FAM221B	Significant
ENSMUSG00000043716	7159.33	-0.764758	0.226042	-3.38325	0.000716321	0.027123	Rpl7	RPL7	Significant
ENSMUSG00000044080	4205.39	-0.599025	0.17807	-3.36398	0.000768269	0.028377	S100a1	S100A1	Significant
ENSMUSG00000044177	13.4758	7.38897	2.10899	3.50356	0.000459086	0.019763	Wfikkn2	WFIKKN2	Significant
ENSMUSG00000044352	105.875	1.78772	0.555218	3.21985	0.00128259	0.0406834	Sowaha	SOWAHA	Significant
ENSMUSG00000044433	650.443	1.15122	0.271642	4.23801	2.25512e-05	0.00209782	Camsap3	CAMSAP3	Significant
ENSMUSG00000044646	1152.47	0.893098	0.218305	4.09106	4.29412e-05	0.00346055	Zbtb7c	ZBTB7C	Significant
ENSMUSG00000044894	3353.51	-0.800164	0.218747	-3.65794	0.000254246	0.0127716	Uqcrq	UQCRQ	Significant
ENSMUSG00000045027	16.8258	7.70933	2.00614	3.84287	0.000121602	0.00754131	Prss22	PRSS22	Significant
ENSMUSG00000045055	140.21	-2.95357	0.762691	-3.87257	0.000107696	0.00688731	Rpsa-ps2	RPSA-PS2	Significant
ENSMUSG00000045980	260.802	1.49375	0.447157	3.34055	0.000836112	0.030144	Tmem104	TMEM104	Significant
ENSMUSG00000046008	2028.07	-1.14046	0.194099	-5.87568	4.21111e-09	1.10367e-06	Pnlip	PNLIP	Significant
ENSMUSG00000046070	2252.69	-0.841177	0.205227	-4.09877	4.15348e-05	0.00339166	Igfals	IGFALS	Significant
ENSMUSG00000046691	1834.86	1.01333	0.299165	3.38721	0.00070608	0.0269383	Chtf8	CHTF8	Significant
ENSMUSG00000046694	461.699	1.90688	0.370299	5.14956	2.61096e-07	4.62907e-05	Tent5b	TENT5B	Significant
ENSMUSG00000047181	1044.75	0.931401	0.22727	4.09821	4.16361e-05	0.00339166	Samd14	SAMD14	Significant
ENSMUSG00000047215	6247.29	-0.854179	0.199893	-4.27319	1.927e-05	0.00183797	Rpl9	RPL9	Significant
ENSMUSG00000047517	213.132	-1.77478	0.426989	-4.15649	3.23178e-05	0.00272084	Dmbt1	DMBT1	Significant
ENSMUSG00000047731	1193.59	0.739894	0.215225	3.43777	0.000586523	0.0233216	Wbp1l	WBP1L	Significant
ENSMUSG00000047824	1926.34	1.00281	0.249361	4.02151	5.78258e-05	0.00433524	Pygo2	PYGO2	Significant
ENSMUSG00000048126	84.8145	-2.50231	0.67626	-3.70022	0.000215411	0.0115751	Col6a3	COL6A3	Significant
ENSMUSG00000048329	157.355	2.07772	0.498842	4.16509	3.11232e-05	0.00264987	Mfsd6l	MFSD6L	Significant
ENSMUSG00000049130	47.3575	-4.32469	0.951634	-4.54449	5.50695e-06	0.000674713	C5ar1	C5AR1	Significant
ENSMUSG00000049339	2434.25	0.677911	0.208956	3.24428	0.00117748	0.037997	Retreg2	RETREG2	Significant
ENSMUSG00000049350	262.422	-1.74637	0.373698	-4.67321	2.9653e-06	0.000386697	Zg16	ZG16	Significant
ENSMUSG00000049775	8386.57	-0.65373	0.197321	-3.31303	0.000922909	0.0323447	Tmsb4x	TMSB4X	Significant
ENSMUSG00000050234	204.034	-1.58014	0.456924	-3.45821	0.000543773	0.0223898	Gja4	GJA4	Significant
ENSMUSG00000051355	1083.77	-0.7249	0.226602	-3.199	0.00137907	0.0427978	Commd1	COMMD1	Significant
ENSMUSG00000051397	856.907	1.02921	0.237735	4.32922	1.49641e-05	0.00154459	Tacstd2	TACSTD2	Significant
ENSMUSG00000051550	596.657	1.00947	0.263871	3.82562	0.000130444	0.00793545	Zfp579	ZFP579	Significant
ENSMUSG00000051669	1570.73	0.719521	0.219029	3.28505	0.00101963	0.0345827	AU021092	AU021092	Significant
ENSMUSG00000051768	1136.18	0.73824	0.218863	3.37307	0.000743352	0.0278043	Xrcc1	XRCC1	Significant
ENSMUSG00000051864	380.271	1.07042	0.320614	3.33865	0.000841865	0.0302069	Tbc1d22a	TBC1D22A	Significant
ENSMUSG00000052146	14470.9	-0.866382	0.231493	-3.74258	0.000182141	0.010358	Rps10	RPS10	Significant
ENSMUSG00000052305	2401.13	-2.48872	0.185337	-13.4281	4.13983e-41	1.55968e-37	Hbb-b1	HBB-B1	Significant
ENSMUSG00000052305	2401.13	-2.48872	0.185337	-13.4281	4.13983e-41	1.55968e-37	Hbb-bs	HBB-BS	Significant
ENSMUSG00000052397	7784.46	0.843235	0.170607	4.94255	7.71063e-07	0.000118571	Ezr	EZR	Significant
ENSMUSG00000052776	742.089	-0.920276	0.247714	-3.71508	0.000203136	0.0111319	Oas1a	OAS1A	Significant
ENSMUSG00000052957	1940.68	1.61107	0.2291	7.03217	2.03351e-12	9.57656e-10	Gas1	GAS1	Significant
ENSMUSG00000053475	63.9622	-3.21602	0.76244	-4.21807	2.46404e-05	0.00226421	Tnfaip6	TNFAIP6	Significant
ENSMUSG00000053897	895.242	0.742222	0.231983	3.19947	0.00137679	0.0427978	Slc39a8	SLC39A8	Significant
ENSMUSG00000054072	785.549	-1.07355	0.245848	-4.36673	1.2612e-05	0.00135759	Iigp1	IIGP1	Significant
ENSMUSG00000054342	1246.97	0.751508	0.212399	3.5382	0.000402867	0.0181773	Kcnn4	KCNN4	Significant
ENSMUSG00000054428	1961.6	-0.935867	0.268168	-3.48986	0.000483279	0.0204006	Atp5if1	ATP5IF1	Significant
ENSMUSG00000054612	584.914	-0.955526	0.267227	-3.57571	0.00034928	0.01621	Mgmt	MGMT	Significant
ENSMUSG00000054675	2233.87	0.751543	0.206595	3.63777	0.00027501	0.0134997	Tmem119	TMEM119	Significant
ENSMUSG00000054757	1265.74	-0.866673	0.211931	-4.08941	4.32472e-05	0.00346668	Akr1c20	AKR1C20	Significant
ENSMUSG00000055053	2280.85	0.953269	0.184559	5.16511	2.40298e-07	4.363e-05	Nfic	NFIC	Significant
ENSMUSG00000055093	3633.2	-0.816695	0.202191	-4.03924	5.36257e-05	0.00410223	Rps27a-ps3	RPS27A-PS3	Significant
ENSMUSG00000056035	1541.08	0.93564	0.20525	4.55854	5.15107e-06	0.000641542	Cyp3a11	CYP3A11	Significant
ENSMUSG00000056899	648.713	-0.839658	0.266006	-3.15654	0.00159653	0.0476429	Immp2l	IMMP2L	Significant
ENSMUSG00000057036	3141.84	-0.731821	0.217008	-3.37232	0.000745385	0.0278043	Gm7536	GM7536	Significant
ENSMUSG00000057163	809.099	-1.34875	0.278751	-4.83854	1.30797e-06	0.000189529	Prss2	PRSS2	Significant
ENSMUSG00000057672	832.223	0.854997	0.24519	3.48708	0.000488316	0.0205557	Pkn1	PKN1	Significant
ENSMUSG00000057863	2194.16	-0.829873	0.250871	-3.30797	0.000939743	0.0326312	Rpl36	RPL36	Significant
ENSMUSG00000058207	2917.14	0.904919	0.203516	4.44643	8.73093e-06	0.000989286	Serpina3k	SERPINA3K	Significant
ENSMUSG00000058396	1007.09	-1.05332	0.284843	-3.6979	0.000217393	0.0115751	Gpr182	GPR182	Significant
ENSMUSG00000058579	3068.24	-1.20809	0.195293	-6.18604	6.16934e-10	1.93692e-07	Cela2a	CELA2A	Significant
ENSMUSG00000058603	2087.79	-0.99623	0.246103	-4.04802	5.16534e-05	0.00401245	Rpl28-ps1	RPL28-PS1	Significant
ENSMUSG00000058625	79.1756	-3.29204	0.871714	-3.77651	0.000159042	0.00911314	Gm17383	GM17383	Significant
ENSMUSG00000059060	1118.47	-0.792187	0.237032	-3.34211	0.000831427	0.030047	Rad51b	RAD51B	Significant
ENSMUSG00000059291	1153.68	-0.771355	0.244772	-3.15132	0.00162532	0.0484064	Rpl11	RPL11	Significant
ENSMUSG00000059291	1153.68	-0.771355	0.244772	-3.15132	0.00162532	0.0484064	Gm57721	GM57721	Significant
ENSMUSG00000059734	3997.54	-0.616523	0.181638	-3.39424	0.000688201	0.0263228	Ndufs8	NDUFS8	Significant
ENSMUSG00000059775	2984.85	-1.04326	0.23817	-4.38034	1.18496e-05	0.0012847	Rps26-ps1	RPS26-PS1	Significant
ENSMUSG00000060126	14142.2	-0.707952	0.192491	-3.67784	0.000235219	0.0121736	Tpt1	TPT1	Significant
ENSMUSG00000060279	1080.15	0.759089	0.220594	3.44111	0.000579324	0.0232254	Ap2a1	AP2A1	Significant
ENSMUSG00000060438	53.6415	-3.65614	1.14068	-3.20523	0.00134952	0.0421936	Rps10-ps1	RPS10-PS1	Significant
ENSMUSG00000060586	2333.9	-1.99172	0.216127	-9.21549	3.09863e-20	3.33546e-17	H2-Eb1	H2-EB1	Significant
ENSMUSG00000060636	1441.31	-0.824469	0.221474	-3.72264	0.00019715	0.0109633	Rpl35a	RPL35A	Significant
ENSMUSG00000060798	130.399	-1.78387	0.538365	-3.31349	0.000921399	0.0323447	Intu	INTU	Significant
ENSMUSG00000061306	2975.33	0.743049	0.215558	3.44709	0.000566652	0.0230796	Slc38a10	SLC38A10	Significant
ENSMUSG00000061353	1335.49	-0.699317	0.213705	-3.27235	0.00106657	0.035646	Cxcl12	CXCL12	Significant
ENSMUSG00000061451	1173.16	1.72708	0.218706	7.89683	2.86093e-15	2.15571e-12	Tmem151a	TMEM151A	Significant
ENSMUSG00000061607	532.578	1.19431	0.314635	3.79586	0.000147135	0.00856111	Mdc1	MDC1	Significant
ENSMUSG00000062611	21.5462	-7.69817	2.00093	-3.8473	0.000119425	0.00743691	Rps3a2	RPS3A2	Significant
ENSMUSG00000062647	9298.61	-0.586789	0.179304	-3.2726	0.00106565	0.035646	Rpl7a	RPL7A	Significant
ENSMUSG00000062997	581.568	-1.09361	0.320145	-3.41598	0.000635524	0.0248033	Rpl35	RPL35	Significant
ENSMUSG00000063011	2691.43	-6.23837	0.245554	-25.4053	2.2048e-142	3.32263e-138	Msln	MSLN	Significant
ENSMUSG00000063316	1467.37	-0.836408	0.239097	-3.4982	0.000468418	0.0199408	Rpl27	RPL27	Significant
ENSMUSG00000063457	5433.4	-0.689375	0.183441	-3.75802	0.000171264	0.00977631	Rps15	RPS15	Significant
ENSMUSG00000063696	66.9266	-4.23782	1.15547	-3.66761	0.000244828	0.0124647	Gm8730	GM8730	Significant
ENSMUSG00000066071	87.1675	6.08359	0.892298	6.81789	9.23879e-12	4.09496e-09	Cyp4a12a	CYP4A12A	Significant
ENSMUSG00000066235	501.383	0.970564	0.297913	3.25788	0.00112248	0.0367133	Pomgnt2	POMGNT2	Significant
ENSMUSG00000066621	557.353	0.980369	0.2795	3.50758	0.000452199	0.0196387	Tecpr1	TECPR1	Significant
ENSMUSG00000067547	535.105	-1.37014	0.317616	-4.31383	1.60452e-05	0.00160902	Gm7666	GM7666	Significant
ENSMUSG00000067818	889.854	-1.34761	0.237863	-5.66551	1.46591e-08	3.45176e-06	Myl9	MYL9	Significant
ENSMUSG00000068086	279.429	2.01082	0.430037	4.67592	2.92637e-06	0.000386697	Cyp2d9	CYP2D9	Significant
ENSMUSG00000068220	5541.42	-0.893365	0.207636	-4.30254	1.68849e-05	0.00166311	Lgals1	LGALS1	Significant
ENSMUSG00000068523	2009.08	-0.754217	0.214398	-3.51784	0.000435073	0.0192274	Gng5	GNG5	Significant
ENSMUSG00000068735	1162.09	0.928063	0.230343	4.02905	5.60027e-05	0.004241	Trp53i11	TRP53I11	Significant
ENSMUSG00000068749	2834.5	-0.631774	0.185776	-3.40073	0.000672064	0.0258573	Psma5	PSMA5	Significant
ENSMUSG00000068856	4447.81	0.974178	0.224453	4.34023	1.42331e-05	0.00147926	Sf3b4	SF3B4	Significant
ENSMUSG00000068893	137.488	-1.95804	0.488765	-4.0061	6.1729e-05	0.00454512	Sprr2a2	SPRR2A2	Significant
ENSMUSG00000069045	105.63	8.92023	1.51853	5.87424	4.2479e-09	1.10367e-06	Ddx3y	DDX3Y	Significant
ENSMUSG00000069049	66.4965	5.87615	0.943388	6.22878	4.70089e-10	1.54005e-07	Eif2s3y	EIF2S3Y	Significant
ENSMUSG00000069516	1597.34	-2.18221	0.208659	-10.4582	1.34318e-25	2.02418e-22	Lyz2	LYZ2	Significant
ENSMUSG00000069763	81.186	-1.9902	0.629744	-3.16034	0.00157586	0.0471195	Tmem100	TMEM100	Significant
ENSMUSG00000069917	4378.9	-2.52852	0.186034	-13.5917	4.48376e-42	2.25234e-38	Hba-a2	HBA-A2	Significant
ENSMUSG00000069919	532.107	-2.55155	0.316987	-8.04941	8.31965e-16	7.83607e-13	Hba-a1	HBA-A1	Significant
ENSMUSG00000069972	2900.26	-0.84777	0.26334	-3.2193	0.00128502	0.0406834	Rps13-ps2	RPS13-PS2	Significant
ENSMUSG00000070343	3198.64	-0.97052	0.219947	-4.41252	1.02175e-05	0.00112392	Gm10288	GM10288	Significant
ENSMUSG00000070493	5783.46	-0.704912	0.192814	-3.65591	0.000256267	0.0127879	Chchd2	CHCHD2	Significant
ENSMUSG00000070699	358.403	1.18189	0.325099	3.63548	0.000277466	0.013576	Sars2	SARS2	Significant
ENSMUSG00000070803	3271.99	1.35532	0.200166	6.77098	1.27915e-11	5.35465e-09	Cited4	CITED4	Significant
ENSMUSG00000071230	71.7571	2.73773	0.696237	3.93218	8.41807e-05	0.00576638	Npw	NPW	Significant
ENSMUSG00000071516	1797	-1.4431	0.28117	-5.13248	2.85954e-07	5.01085e-05	H2ac13	H2AC13	Significant
ENSMUSG00000071528	1079.55	-1.02443	0.230171	-4.45071	8.55885e-06	0.000977135	Atp5mk	ATP5MK	Significant
ENSMUSG00000071528	1079.55	-1.02443	0.230171	-4.45071	8.55885e-06	0.000977135	Gm35857	GM35857	Significant
ENSMUSG00000071661	74.2333	3.60513	0.690198	5.22332	1.75744e-07	3.31059e-05	Zbtb3	ZBTB3	Significant
ENSMUSG00000071866	6357.44	-0.717775	0.197164	-3.6405	0.000272111	0.013401	Ppia	PPIA	Significant
ENSMUSG00000071984	127.899	-1.64875	0.50918	-3.23804	0.00120352	0.0387544	Fndc1	FNDC1	Significant
ENSMUSG00000072772	4336.33	-0.639289	0.196147	-3.25924	0.00111713	0.0367133	Grcc10	GRCC10	Significant
ENSMUSG00000073421	5912.73	-1.46223	0.185532	-7.88128	3.24049e-15	2.32544e-12	H2-Ab1	H2-AB1	Significant
ENSMUSG00000073471	384.782	-2.43675	0.330708	-7.36828	1.72838e-13	1.00179e-10	Rsph3a	RSPH3A	Significant
ENSMUSG00000073842	23.5968	4.7746	1.38688	3.44269	0.000575953	0.0232254	Mup7	MUP7	Significant
ENSMUSG00000073878	46.3152	-4.10061	1.07656	-3.80899	0.000139537	0.00824638	Gm13304	GM13304	Significant
ENSMUSG00000073940	587.543	-2.9208	0.314384	-9.29053	1.53527e-20	1.77973e-17	Hbb-bt	HBB-BT	Significant
ENSMUSG00000074491	850.422	-1.30561	0.257163	-5.07697	3.83503e-07	6.49369e-05	Clec4g	CLEC4G	Significant
ENSMUSG00000075010	2068.64	-0.812048	0.213306	-3.80696	0.000140684	0.00828169	AW112010	AW112010	Significant
ENSMUSG00000075391	1128.08	1.20325	0.219692	5.47701	4.32565e-08	9.3125e-06	Glo1-ps	GLO1-PS	Significant
ENSMUSG00000076434	1087.58	-0.722256	0.219099	-3.29648	0.000979054	0.0337179	Wfdc3	WFDC3	Significant
ENSMUSG00000076564	183.099	1.60603	0.431666	3.72054	0.000198795	0.0109738	Igkv12-46	IGKV12-46	Significant
ENSMUSG00000076594	132.436	4.82356	0.58984	8.17775	2.89199e-16	2.90549e-13	Igkv6-13	IGKV6-13	Significant
ENSMUSG00000076598	119.114	-3.71218	0.577803	-6.42465	1.32171e-10	4.52686e-08	Igkv3-7	IGKV3-7	Significant
ENSMUSG00000076612	12890.4	1.08639	0.168772	6.43704	1.21829e-10	4.26967e-08	Ighg2c	IGHG2C	Significant
ENSMUSG00000076613	11269.8	0.993412	0.169593	5.85762	4.69559e-09	1.17938e-06	Ighg2b	IGHG2B	Significant
ENSMUSG00000076615	364.451	2.42935	0.326262	7.44601	9.6209e-14	5.79948e-11	Ighg3	IGHG3	Significant
ENSMUSG00000076617	2446	0.711508	0.182517	3.8983	9.68686e-05	0.00645934	Ighm	IGHM	Significant
ENSMUSG00000078249	798.509	5.16105	1.05114	4.90996	9.10964e-07	0.000138669	Hmga1b	HMGA1B	Significant
ENSMUSG00000078597	32.0272	5.22008	1.25307	4.16584	3.10213e-05	0.00264987	Cyp4a12b	CYP4A12B	Significant
ENSMUSG00000078921	1242.42	-1.58596	0.222215	-7.13708	9.53348e-13	4.6345e-10	Tgtp2	TGTP2	Significant
ENSMUSG00000078922	3913.74	-1.20643	0.168692	-7.15165	8.57417e-13	4.30709e-10	Tgtp1	TGTP1	Significant
ENSMUSG00000079197	1561.78	-0.858097	0.200474	-4.28034	1.86605e-05	0.00179117	Psme2	PSME2	Significant
ENSMUSG00000079419	31.0585	-3.88596	1.10676	-3.51113	0.00044621	0.0195476	Ms4a6c	MS4A6C	Significant
ENSMUSG00000079435	1330.98	-0.88384	0.236313	-3.74013	0.000183928	0.0104203	Rpl36a	RPL36A	Significant
ENSMUSG00000079445	151.516	2.43718	0.483949	5.03603	4.75294e-07	7.87108e-05	B3gnt7	B3GNT7	Significant
ENSMUSG00000079491	83.4395	2.12258	0.630599	3.36597	0.000762757	0.0282426	H2-T10	H2-T10	Significant
ENSMUSG00000079547	2378.2	-0.836475	0.188847	-4.42939	9.45e-06	0.00104714	H2-DMb1	H2-DMB1	Significant
ENSMUSG00000080776	74.1685	-3.19317	0.912614	-3.49893	0.000467131	0.0199408	Gm12174	GM12174	Significant
ENSMUSG00000082762	102.012	-2.92569	0.782932	-3.73684	0.000186347	0.0104785	Gm12366	GM12366	Significant
ENSMUSG00000083773	30.9707	-5.74593	1.61578	-3.55614	0.000376339	0.017287	Gm13394	GM13394	Significant
ENSMUSG00000085715	480.563	-1.2899	0.386609	-3.33643	0.000848611	0.0302516	Tsix	TSIX	Significant
ENSMUSG00000086503	1701.31	-1.12824	0.227349	-4.96259	6.95595e-07	0.000110343	Xist	XIST	Significant
ENSMUSG00000086583	5194.81	-0.67906	0.186	-3.65086	0.000261359	0.0129562	Gm15500	GM15500	Significant
ENSMUSG00000090136	2087.55	-1.07024	0.230742	-4.63827	3.51334e-06	0.000448695	Gm10177	GM10177	Significant
ENSMUSG00000090862	2972.68	-0.976185	0.207558	-4.70318	2.56136e-06	0.000344641	Rps13	RPS13	Significant
ENSMUSG00000091955	49.4229	-3.31703	1.03606	-3.20158	0.00136678	0.0426445	Tmsb10b	TMSB10B	Significant
ENSMUSG00000093445	538.772	1.18212	0.344269	3.43372	0.000595361	0.0236108	Lrch4	LRCH4	Significant
ENSMUSG00000094248	1471.43	-1.35514	0.251252	-5.39355	6.90786e-08	1.42605e-05	H2ac23	H2AC23	Significant
ENSMUSG00000094686	92.2991	-3.72983	0.687429	-5.42577	5.77055e-08	1.22482e-05	Ccl21a	CCL21A	Significant
ENSMUSG00000094724	2222.24	-1.54591	0.200821	-7.69796	1.38257e-14	9.47059e-12	Rnaset2b	RNASET2B	Significant
ENSMUSG00000094974	87.4015	-3.44966	0.931546	-3.70316	0.00021293	0.0115426	Rps19-ps2	RPS19-PS2	Significant
ENSMUSG00000095351	999.58	1.00276	0.270658	3.7049	0.000211475	0.0115426	Igkv3-2	IGKV3-2	Significant
ENSMUSG00000095597	121.212	-3.40965	0.867067	-3.9324	8.41033e-05	0.00576638	Rps7-ps3	RPS7-PS3	Significant
ENSMUSG00000095677	384.927	-1.09626	0.345632	-3.17175	0.00151522	0.0459086	Dynlt1f	DYNLT1F	Significant
ENSMUSG00000095682	150.439	-2.03193	0.46766	-4.34488	1.39351e-05	0.00145835	Igkv3-1	IGKV3-1	Significant
ENSMUSG00000096255	665.403	1.82389	0.268388	6.79571	1.07781e-11	4.64074e-09	Dynlt1b	DYNLT1B	Significant
ENSMUSG00000096422	259.528	-1.31272	0.380993	-3.44552	0.000569968	0.0231521	Igkv12-44	IGKV12-44	Significant
ENSMUSG00000096606	465.961	1.24685	0.321564	3.87746	0.000105553	0.00685639	Tpbgl	TPBGL	Significant
ENSMUSG00000096681	87.4015	-3.44966	0.931546	-3.70316	0.00021293	0.0115426	Rps19-ps1	RPS19-PS1	Significant
ENSMUSG00000096715	287.82	-2.33937	0.381542	-6.13137	8.71251e-10	2.62595e-07	Igkv3-4	IGKV3-4	Significant
ENSMUSG00000096727	1244.41	-0.93973	0.22481	-4.1801	2.91382e-05	0.00255298	Psmb9	PSMB9	Significant
ENSMUSG00000099764	139.087	-3.05372	0.772749	-3.95177	7.75762e-05	0.00546296	Rps10-ps2	RPS10-PS2	Significant
ENSMUSG00000100755	6363.03	-0.859298	0.200248	-4.29117	1.77733e-05	0.00173245	Rps23-ps1	RPS23-PS1	Significant
ENSMUSG00000104213	203.884	11.3081	1.50071	7.5352	4.87587e-14	3.19475e-11	Ighd	IGHD	Significant
ENSMUSG00000105547	114.638	-1.92737	0.566548	-3.40195	0.000669072	0.0258536	Iglc3	IGLC3	Significant
ENSMUSG00000105879	16.9692	-7.35351	2.13789	-3.43961	0.000582561	0.0232254	Gm6204	GM6204	Significant
ENSMUSG00000110841	827.851	-1.61101	0.351151	-4.58779	4.47972e-06	0.000562579	Gpx4-ps2	GPX4-PS2	Significant
ENSMUSG00000117327	35.265	-4.31052	1.32797	-3.24594	0.00117065	0.0378578	Gm6467	GM6467	Significant
ENSMUSG00000118087	404.407	1.11224	0.308885	3.60084	0.000317189	0.015079	4833438C02Rik	4833438C02RIK	Significant
