# Supplementary material for: Mesothelin/Mucin 16 Signaling in Activated Portal Fibroblasts Drives the Development of Cholestatic Fibrosis and Hepatocellular Carcinoma in Aged Female Multidrug Resistance Protein 2 Knockout Mice
Source: Cell Mol Gastroenterol Hepatol. 2026 Apr 11;20(8):101785. doi: 10.1016/j.jcmgh.2026.101785 (PMC13266261; doi:10.1016/j.jcmgh.2026.101785)
Supplement: Supplementary Table 2 [file mmc2.xlsx]

## Sheet: Sheet1
ID	Description	GeneRatio	BgRatio	pvalue	p.adjust	qvalue	geneID	Count
GO:0120254	olefinic compound metabolic process	10/223	113/13518	1.7207e-05	0.0430615	0.0407163	Alox12/Cyp2c29/Cyp2a5/Aldh1a2/Cyp1a2/Bmp6/Cyp2s1/Cyp4a12a/Cyp2d9/Cyp4a12b	10
GO:0019369	arachidonic acid metabolic process	7/223	54/13518	2.7728e-05	0.0430615	0.0407163	Alox12/Cyp2c29/Cyp2a5/Cyp2s1/Cyp4a12a/Cyp2d9/Cyp4a12b	7
GO:0042475	odontogenesis of dentin-containing tooth	7/223	63/13518	7.63959e-05	0.0526443	0.0497772	Tbx1/Lama5/Wnt7b/Fam20c/Wnt10a/Stim1/Nfic	7
GO:0042476	odontogenesis	8/223	87/13518	9.22906e-05	0.0526443	0.0497772	Tbx1/Lama5/Wnt7b/Fam20c/Wnt10a/Stim1/Gas1/Nfic	8
GO:0035088	establishment or maintenance of apical/basal cell polarity	6/223	46/13518	0.000101695	0.0526443	0.0497772	Wnt11/Scrib/Ptk7/Crb2/Camsap3/Ezr	6
GO:0061245	establishment or maintenance of bipolar cell polarity	6/223	46/13518	0.000101695	0.0526443	0.0497772	Wnt11/Scrib/Ptk7/Crb2/Camsap3/Ezr	6
GO:0001676	long-chain fatty acid metabolic process	8/223	92/13518	0.000137011	0.0607936	0.0574827	Alox12/Cyp2c29/Cyp2a5/Cpt1a/Cyp2s1/Cyp4a12a/Cyp2d9/Cyp4a12b	8
GO:0001667	ameboidal-type cell migration	17/223	396/13518	0.000310114	0.11022	0.104217	Alox12/Col18a1/Jup/Tbx1/Lama5/Wnt11/Plec/Hrg/Adam8/Tesk1/Sema4b/Syde1/Card10/Crb2/Lrg1/Tacstd2/Pkn1	17
GO:0060541	respiratory system development	12/223	222/13518	0.000319376	0.11022	0.104217	Aldh1a2/Lama5/Wnt7b/Ptk7/Foxp4/Abca3/Ltbp3/Igfbp5/Ncor2/Ano1/Cyp1a2/Stk40	12
GO:0030324	lung development	11/223	200/13518	0.000488543	0.131289	0.124139	Aldh1a2/Lama5/Wnt7b/Ptk7/Foxp4/Abca3/Ltbp3/Igfbp5/Ncor2/Cyp1a2/Stk40	11
GO:0030323	respiratory tube development	11/223	203/13518	0.000553592	0.131289	0.124139	Aldh1a2/Lama5/Wnt7b/Ptk7/Foxp4/Abca3/Ltbp3/Igfbp5/Ncor2/Cyp1a2/Stk40	11
GO:0045197	establishment or maintenance of epithelial cell apical/basal polarity	5/223	42/13518	0.000604343	0.131289	0.124139	Wnt11/Scrib/Ptk7/Crb2/Camsap3	5
GO:0006805	xenobiotic metabolic process	7/223	88/13518	0.000619079	0.131289	0.124139	Cyp2c29/Cyp2a5/Cad/Cyp1a2/Cyp2s1/Cyp3a11/Cyp2d9	7
GO:0002009	morphogenesis of an epithelium	18/223	461/13518	0.000641277	0.131289	0.124139	Alox12/Tbx1/Aldh1a2/Lama5/Wnt11/Ajuba/Wnt7b/Scrib/Ptk7/Btrc/Wnt10a/Igfbp5/Pax8/Smarca4/Lzts2/Lrg1/Camsap3/Tacstd2	18
GO:0030198	extracellular matrix organization	12/223	246/13518	0.000798642	0.131289	0.124139	Col18a1/Aplp1/Aebp1/Nfkb2/Lamb3/Mmp15/Smarca4/Adamts7/Scara3/Ltbp4/Col16a1/Slc39a8	12
GO:0043062	extracellular structure organization	12/223	246/13518	0.000798642	0.131289	0.124139	Col18a1/Aplp1/Aebp1/Nfkb2/Lamb3/Mmp15/Smarca4/Adamts7/Scara3/Ltbp4/Col16a1/Slc39a8	12
GO:0045229	external encapsulating structure organization	12/223	246/13518	0.000798642	0.131289	0.124139	Col18a1/Aplp1/Aebp1/Nfkb2/Lamb3/Mmp15/Smarca4/Adamts7/Scara3/Ltbp4/Col16a1/Slc39a8	12
GO:0072001	renal system development	13/223	281/13518	0.000798735	0.131289	0.124139	Aldh1a2/Glis2/Lama5/Wnt11/Wnt7b/Ptk7/Pax8/Lzts2/Bmp6/Pygo2/Tacstd2/Cyp4a12a/Cyp4a12b	13
GO:0032908	regulation of transforming growth factor beta1 production	3/223	12/13518	0.000872907	0.131289	0.124139	Adam8/Furin/Cx3cl1	3
GO:0097623	potassium ion export across plasma membrane	3/223	12/13518	0.000872907	0.131289	0.124139	Kcnk5/Kcnh2/Kcnn4	3
GO:0060485	mesenchyme development	12/223	249/13518	0.000887658	0.131289	0.124139	Chrd/Tbx1/Aldh1a2/Lama5/Wnt11/Wnt7b/Ptk7/Adam8/Wnt10a/Sema4b/Crb2/Lrg1	12
GO:2000027	regulation of animal organ morphogenesis	7/223	98/13518	0.00117451	0.165819	0.156788	Tbx1/Wnt11/Wnt7b/Ptk7/Wnt10a/Pax8/Tacstd2	7
GO:0033559	unsaturated fatty acid metabolic process	7/223	100/13518	0.0013219	0.175113	0.165576	Alox12/Cyp2c29/Cyp2a5/Cyp2s1/Cyp4a12a/Cyp2d9/Cyp4a12b	7
GO:0032905	transforming growth factor beta1 production	3/223	14/13518	0.00140947	0.175113	0.165576	Adam8/Furin/Cx3cl1	3
GO:0070166	enamel mineralization	3/223	14/13518	0.00140947	0.175113	0.165576	Tbx1/Fam20c/Stim1	3
GO:0006631	fatty acid metabolic process	15/223	378/13518	0.00153789	0.177824	0.168139	Alox12/Cyp2c29/Cyp2a5/Srebf1/Cpt1a/Slc45a3/Hao1/Dgat2/Apoa5/Cyp1a2/Elovl3/Cyp2s1/Cyp4a12a/Cyp2d9/Cyp4a12b	15
GO:0071466	cellular response to xenobiotic stimulus	8/223	132/13518	0.0015458	0.177824	0.168139	Cyp2c29/Cyp2a5/Cad/Cyp1a2/Kcnh2/Cyp2s1/Cyp3a11/Cyp2d9	8
GO:0006690	icosanoid metabolic process	7/223	104/13518	0.00165985	0.177851	0.168165	Alox12/Cyp2c29/Cyp2a5/Cyp2s1/Cyp4a12a/Cyp2d9/Cyp4a12b	7
GO:0001738	morphogenesis of a polarized epithelium	6/223	77/13518	0.00168502	0.177851	0.168165	Lama5/Wnt11/Wnt7b/Scrib/Ptk7/Camsap3	6
GO:0001822	kidney development	12/223	269/13518	0.00171781	0.177851	0.168165	Glis2/Lama5/Wnt11/Wnt7b/Ptk7/Pax8/Lzts2/Bmp6/Pygo2/Tacstd2/Cyp4a12a/Cyp4a12b	12
GO:0006506	GPI anchor biosynthetic process	4/223	32/13518	0.00180399	0.180748	0.170905	Gpaa1/Pigq/Pgap4/Pigs	4
GO:0006505	GPI anchor metabolic process	4/223	33/13518	0.00202659	0.196705	0.185993	Gpaa1/Pigq/Pgap4/Pigs	4
GO:0009247	glycolipid biosynthetic process	5/223	56/13518	0.00225186	0.202184	0.191173	B4galnt1/Gpaa1/Pigq/Pgap4/Pigs	5
GO:0048762	mesenchymal cell differentiation	10/223	207/13518	0.00231346	0.202184	0.191173	Chrd/Tbx1/Aldh1a2/Lama5/Wnt11/Adam8/Wnt10a/Sema4b/Crb2/Lrg1	10
GO:0046467	membrane lipid biosynthetic process	7/223	111/13518	0.00240916	0.202184	0.191173	B4galnt1/Gpaa1/Pigq/Elovl3/Pgap4/Pigs/Pla2g6	7
GO:0045879	negative regulation of smoothened signaling pathway	4/223	35/13518	0.00252736	0.202184	0.191173	Glis2/Wnt7b/Mgrn1/Gas1	4
GO:0071634	regulation of transforming growth factor beta production	4/223	35/13518	0.00252736	0.202184	0.191173	Wnt11/Adam8/Furin/Cx3cl1	4
GO:0071636	positive regulation of transforming growth factor beta production	3/223	17/13518	0.00253869	0.202184	0.191173	Wnt11/Adam8/Cx3cl1	3
GO:0097186	amelogenesis	3/223	17/13518	0.00253869	0.202184	0.191173	Tbx1/Fam20c/Stim1	3
GO:0010464	regulation of mesenchymal cell proliferation	4/223	36/13518	0.002807	0.212647	0.201066	Chrd/Tbx1/Wnt11/Gas1	4
GO:0120033	negative regulation of plasma membrane bounded cell projection assembly	4/223	36/13518	0.002807	0.212647	0.201066	Hrg/Tesk1/Rap1gap/Tacstd2	4
GO:0046486	glycerolipid metabolic process	13/223	326/13518	0.00299724	0.217394	0.205554	Srebf1/Ajuba/Gpaa1/Abca3/Cpt1a/Pigq/Lpcat4/Dgat2/Apoa5/Agpat1/Pgap4/Pigs/Pla2g6	13
GO:0030903	notochord development	3/223	18/13518	0.00300964	0.217394	0.205554	Col18a1/Wnt11/Crb2	3
GO:0071604	transforming growth factor beta production	4/223	37/13518	0.00310711	0.219334	0.207388	Wnt11/Adam8/Furin/Cx3cl1	4
GO:0032941	secretion by tissue	4/223	39/13518	0.00377155	0.260321	0.246143	Ano1/Chrm1/P2ry2/Kcnn4	4
GO:0042157	lipoprotein metabolic process	7/223	122/13518	0.00408295	0.275688	0.260673	Zdhhc24/Gpaa1/Pigq/Dgat2/Apoa5/Pgap4/Pigs	7
GO:0010466	negative regulation of peptidase activity	8/223	158/13518	0.00469836	0.293836	0.277833	Rps6ka1/Slpi/Anxa8/Hrg/Wfdc1/Crb2/Wfikkn2/Serpina3k	8
GO:0030878	thyroid gland development	3/223	21/13518	0.00473014	0.293836	0.277833	Tbx1/Pax8/Rap1gap	3
GO:0042573	retinoic acid metabolic process	3/223	21/13518	0.00473014	0.293836	0.277833	Aldh1a2/Cyp2s1/Cyp3a11	3
GO:0043651	linoleic acid metabolic process	3/223	21/13518	0.00473014	0.293836	0.277833	Alox12/Cyp4a12a/Cyp4a12b	3
GO:0010817	regulation of hormone levels	15/223	427/13518	0.00486885	0.294856	0.278798	Aldh1a2/Srebf1/Cpt1a/Niban2/Pax8/Furin/Stim1/Ano1/Cyp1a2/Bmp6/Slc7a5/Ltbp4/Cyp2s1/Pla2g6/Cyp3a11	15
GO:0045785	positive regulation of cell adhesion	15/223	429/13518	0.00507966	0.294856	0.278798	Tfe3/Jup/Chrd/Hrg/Adam8/Tesk1/Ephb6/Cx3cl1/Adgrg1/Smarca4/Chst4/Igfbp2/Col16a1/Rap1gap/H2-T10	15
GO:0045017	glycerolipid biosynthetic process	9/223	195/13518	0.00509471	0.294856	0.278798	Srebf1/Ajuba/Gpaa1/Pigq/Dgat2/Agpat1/Pgap4/Pigs/Pla2g6	9
GO:0031589	cell-substrate adhesion	12/223	308/13518	0.00515033	0.294856	0.278798	Jup/Bcam/Lama5/Sorbs3/Ajuba/Hrg/Adam8/Lamb3/Tesk1/Col16a1/Camsap3/Tacstd2	12
GO:0034505	tooth mineralization	3/223	22/13518	0.00541108	0.294856	0.278798	Tbx1/Fam20c/Stim1	3
GO:0035089	establishment of apical/basal cell polarity	3/223	22/13518	0.00541108	0.294856	0.278798	Scrib/Ptk7/Camsap3	3
GO:0071276	cellular response to cadmium ion	3/223	22/13518	0.00541108	0.294856	0.278798	Cyp2a5/Cyp1a2/Slc39a8	3
GO:0050673	epithelial cell proliferation	14/223	393/13518	0.00571515	0.302261	0.285799	Col18a1/Rps6ka1/Tbx1/Aldh1a2/Lama5/Wfdc1/Btrc/Igfbp5/Lrg1/Bmp6/Rap1gap/Pygo2/Tacstd2/Gas1	14
GO:0031214	biomineral tissue development	7/223	130/13518	0.0057683	0.302261	0.285799	Tbx1/Wnt11/Ltbp3/Fam20c/Stim1/Bmp6/Tmem119	7
GO:0045923	positive regulation of fatty acid metabolic process	4/223	44/13518	0.00583891	0.302261	0.285799	Srebf1/Cpt1a/Slc45a3/Apoa5	4
GO:0019373	epoxygenase P450 pathway	3/223	23/13518	0.00614791	0.305769	0.289117	Cyp2c29/Cyp2a5/Cyp2s1	3
GO:0030859	polarized epithelial cell differentiation	3/223	23/13518	0.00614791	0.305769	0.289117	Scrib/Ptk7/Camsap3	3
GO:0046889	positive regulation of lipid biosynthetic process	6/223	100/13518	0.00620202	0.305769	0.289117	Srebf1/Slc45a3/Dgat2/Apoa5/Bmp6/Pla2g6	6
GO:0048864	stem cell development	5/223	72/13518	0.00667294	0.309606	0.292744	Tbx1/Aldh1a2/Lama5/Wnt7b/Sema4b	5
GO:0006024	glycosaminoglycan biosynthetic process	4/223	46/13518	0.00684187	0.309606	0.292744	Chpf/Chpf2/Ap2a1/B3gnt7	4
GO:0010463	mesenchymal cell proliferation	4/223	46/13518	0.00684187	0.309606	0.292744	Chrd/Tbx1/Wnt11/Gas1	4
GO:0061162	establishment of monopolar cell polarity	3/223	24/13518	0.00694175	0.309606	0.292744	Scrib/Ptk7/Camsap3	3
GO:0061339	establishment or maintenance of monopolar cell polarity	3/223	24/13518	0.00694175	0.309606	0.292744	Scrib/Ptk7/Camsap3	3
GO:0014033	neural crest cell differentiation	5/223	73/13518	0.00706966	0.309606	0.292744	Tbx1/Aldh1a2/Lama5/Wnt10a/Sema4b	5
GO:0072080	nephron tubule development	5/223	73/13518	0.00706966	0.309606	0.292744	Lama5/Wnt7b/Pax8/Lzts2/Tacstd2	5
GO:0007186	G protein-coupled receptor signaling pathway	14/223	403/13518	0.00707727	0.309606	0.292744	Aplp1/Mgrn1/Camk2a/Usp20/Calcb/Stim1/Ano1/Cx3cl1/Adgrg1/Chrm1/P2ry2/Ezr/Npw/Dynlt1b	14
GO:0001523	retinoid metabolic process	4/223	47/13518	0.00738349	0.314066	0.296961	Aldh1a2/Cyp1a2/Cyp2s1/Cyp3a11	4
GO:0010657	muscle cell apoptotic process	6/223	104/13518	0.00747958	0.314066	0.296961	Alox12/Tbx1/Camk2a/Pax8/Slc7a5/Dynlt1b	6
GO:0060993	kidney morphogenesis	5/223	74/13518	0.00748258	0.314066	0.296961	Lama5/Wnt7b/Pax8/Lzts2/Tacstd2	5
GO:0015914	phospholipid transport	5/223	75/13518	0.00791201	0.327663	0.309818	Abca3/Atp9a/Cptp/Apoa5/Kcnn4	5
GO:0040013	negative regulation of locomotion	11/223	287/13518	0.00817555	0.329056	0.311135	Jup/Chrd/Wnt11/Hrg/Igfbp5/Sema4b/Cx3cl1/Adgrg1/Card10/Nbl1/Tacstd2	11
GO:0045861	negative regulation of proteolysis	10/223	248/13518	0.00818728	0.329056	0.311135	Rps6ka1/Slpi/Anxa8/Hrg/Wfdc1/Furin/Crb2/Wfikkn2/Gas1/Serpina3k	10
GO:0016101	diterpenoid metabolic process	4/223	49/13518	0.00854986	0.329056	0.311135	Aldh1a2/Cyp1a2/Cyp2s1/Cyp3a11	4
GO:0009410	response to xenobiotic stimulus	10/223	250/13518	0.00863804	0.329056	0.311135	Cyp2c29/Dgcr2/Cyp2a5/Cad/Tcf3/Cyp1a2/Kcnh2/Cyp2s1/Cyp3a11/Cyp2d9	10
GO:0045723	positive regulation of fatty acid biosynthetic process	3/223	26/13518	0.00870452	0.329056	0.311135	Srebf1/Slc45a3/Apoa5	3
GO:0060561	apoptotic process involved in morphogenesis	3/223	26/13518	0.00870452	0.329056	0.311135	Wnt7b/Scrib/Pax8	3
GO:0060070	canonical Wnt signaling pathway	10/223	251/13518	0.00887046	0.329056	0.311135	Jup/Wnt11/Wnt7b/Ptk7/Btrc/Wnt10a/Rspo1/Lzts2/Pygo2/Tpbgl	10
GO:0006023	aminoglycan biosynthetic process	4/223	50/13518	0.00917569	0.329056	0.311135	Chpf/Chpf2/Ap2a1/B3gnt7	4
GO:0030336	negative regulation of cell migration	10/223	253/13518	0.00934967	0.329056	0.311135	Jup/Chrd/Wnt11/Hrg/Igfbp5/Cx3cl1/Adgrg1/Card10/Nbl1/Tacstd2	10
GO:0048568	embryonic organ development	13/223	376/13518	0.0096591	0.329056	0.311135	Col18a1/Chrd/Tbx1/Aldh1a2/Wnt11/Wnt7b/Scrib/Ptk7/Pax8/Smarca4/Syde1/Crb2/Gas1	13
GO:0002053	positive regulation of mesenchymal cell proliferation	3/223	27/13518	0.00967521	0.329056	0.311135	Chrd/Tbx1/Gas1	3
GO:0042391	regulation of membrane potential	11/223	294/13518	0.00969457	0.329056	0.311135	Alox12/Jup/Crtc1/Gabrp/Kcnk5/Ano1/Cx3cl1/Chrm1/Kcnh2/Slc39a8/Kcnn4	11
GO:0060021	roof of mouth development	5/223	79/13518	0.00980124	0.329056	0.311135	Tbx1/Wnt11/Wfikkn2/Pygo2/Gas1	5
GO:0061326	renal tubule development	5/223	79/13518	0.00980124	0.329056	0.311135	Lama5/Wnt7b/Pax8/Lzts2/Tacstd2	5
GO:0035567	non-canonical Wnt signaling pathway	4/223	51/13518	0.00983064	0.329056	0.311135	Wnt11/Wnt7b/Ptk7/Rspo1	4
GO:0048562	embryonic organ morphogenesis	9/223	217/13518	0.00998609	0.329056	0.311135	Tbx1/Aldh1a2/Wnt11/Scrib/Ptk7/Pax8/Smarca4/Crb2/Gas1	9
GO:0006664	glycolipid metabolic process	5/223	80/13518	0.010318	0.329056	0.311135	B4galnt1/Gpaa1/Pigq/Pgap4/Pigs	5
GO:1903509	liposaccharide metabolic process	5/223	80/13518	0.010318	0.329056	0.311135	B4galnt1/Gpaa1/Pigq/Pgap4/Pigs	5
GO:0050873	brown fat cell differentiation	4/223	52/13518	0.0105152	0.329056	0.311135	Tfe3/Pim1/Lamb3/Lrg1	4
GO:0060675	ureteric bud morphogenesis	4/223	52/13518	0.0105152	0.329056	0.311135	Lama5/Pax8/Lzts2/Tacstd2	4
GO:0010565	regulation of cellular ketone metabolic process	7/223	146/13518	0.0106316	0.329056	0.311135	Srebf1/Cpt1a/Slc45a3/Ncor2/Dgat2/Apoa5/Bmp6	7
GO:0060914	heart formation	3/223	28/13518	0.0107065	0.329056	0.311135	Tbx1/Wnt11/Pim1	3
GO:0061436	establishment of skin barrier	3/223	28/13518	0.0107065	0.329056	0.311135	Alox12/Plec/Ncor2	3
GO:0043534	blood vessel endothelial cell migration	6/223	113/13518	0.0110319	0.329056	0.311135	Alox12/Col18a1/Jup/Hrg/Adam8/Card10	6
GO:0016081	synaptic vesicle docking	2/223	10/13518	0.0111731	0.329056	0.311135	Camk2a/Syde1	2
GO:0035090	maintenance of apical/basal cell polarity	2/223	10/13518	0.0111731	0.329056	0.311135	Wnt11/Crb2	2
GO:0036363	transforming growth factor beta activation	2/223	10/13518	0.0111731	0.329056	0.311135	Ltbp3/Adam8	2
GO:0046541	saliva secretion	2/223	10/13518	0.0111731	0.329056	0.311135	Chrm1/Kcnn4	2
GO:0048570	notochord morphogenesis	2/223	10/13518	0.0111731	0.329056	0.311135	Wnt11/Crb2	2
GO:0097152	mesenchymal cell apoptotic process	2/223	10/13518	0.0111731	0.329056	0.311135	Tbx1/Pax8	2
GO:0072171	mesonephric tubule morphogenesis	4/223	53/13518	0.0112299	0.329056	0.311135	Lama5/Pax8/Lzts2/Tacstd2	4
GO:0043588	skin development	9/223	223/13518	0.0117913	0.330157	0.312176	Alox12/Jup/Lama5/Plec/Wnt10a/Igfbp5/Ncor2/Smarca4/Txnip	9
GO:0032616	interleukin-13 production	3/223	29/13518	0.0117989	0.330157	0.312176	Il17ra/Tnfrsf21/H2-T10	3
GO:0032656	regulation of interleukin-13 production	3/223	29/13518	0.0117989	0.330157	0.312176	Il17ra/Tnfrsf21/H2-T10	3
GO:0048730	epidermis morphogenesis	3/223	29/13518	0.0117989	0.330157	0.312176	Wnt10a/Igfbp5/Smarca4	3
GO:0090208	positive regulation of triglyceride metabolic process	3/223	29/13518	0.0117989	0.330157	0.312176	Srebf1/Dgat2/Apoa5	3
GO:0098773	skin epidermis development	6/223	115/13518	0.0119598	0.331671	0.313607	Alox12/Lama5/Plec/Wnt10a/Igfbp5/Ncor2	6
GO:2000146	negative regulation of cell motility	10/223	264/13518	0.0123489	0.336913	0.318564	Jup/Chrd/Wnt11/Hrg/Igfbp5/Cx3cl1/Adgrg1/Card10/Nbl1/Tacstd2	10
GO:0045834	positive regulation of lipid metabolic process	7/223	151/13518	0.0126304	0.336913	0.318564	Srebf1/Cpt1a/Slc45a3/Dgat2/Apoa5/Bmp6/Pla2g6	7
GO:0007026	negative regulation of microtubule depolymerization	3/223	30/13518	0.0129532	0.336913	0.318564	Stmn2/Gas2l1/Camsap3	3
GO:0070528	protein kinase C signaling	3/223	30/13518	0.0129532	0.336913	0.318564	Wnt11/Adgrg1/Pla2g6	3
GO:0046474	glycerophospholipid biosynthetic process	7/223	152/13518	0.0130605	0.336913	0.318564	Ajuba/Gpaa1/Pigq/Agpat1/Pgap4/Pigs/Pla2g6	7
GO:0003002	regionalization	11/223	307/13518	0.0130841	0.336913	0.318564	Chrd/Tbx1/Aldh1a2/Lama5/Wnt11/Wnt7b/Pax8/Adgrg1/Crb2/Nbl1/Gas1	11
GO:0060433	bronchus development	2/223	11/13518	0.0135088	0.336913	0.318564	Wnt7b/Foxp4	2
GO:0071281	cellular response to iron ion	2/223	11/13518	0.0135088	0.336913	0.318564	Hrg/Bmp6	2
GO:0072189	ureter development	2/223	11/13518	0.0135088	0.336913	0.318564	Aldh1a2/Lzts2	2
GO:0072234	metanephric nephron tubule development	2/223	11/13518	0.0135088	0.336913	0.318564	Wnt7b/Pax8	2
GO:1902946	protein localization to early endosome	2/223	11/13518	0.0135088	0.336913	0.318564	Scrib/Ezr	2
GO:0006721	terpenoid metabolic process	4/223	56/13518	0.013559	0.336913	0.318564	Aldh1a2/Cyp1a2/Cyp2s1/Cyp3a11	4
GO:0048645	animal organ formation	4/223	56/13518	0.013559	0.336913	0.318564	Tbx1/Wnt11/Pim1/Pax8	4
GO:0042471	ear morphogenesis	5/223	86/13518	0.0138142	0.337851	0.319451	Tbx1/Scrib/Ptk7/Pax8/Gas1	5
GO:0072009	nephron epithelium development	5/223	86/13518	0.0138142	0.337851	0.319451	Lama5/Wnt7b/Pax8/Lzts2/Tacstd2	5
GO:0045165	cell fate commitment	8/223	191/13518	0.0139915	0.338305	0.31988	Chrd/Tbx1/Wnt11/Tcf3/Wnt7b/Wnt10a/Smarca4/Gas1	8
GO:0001501	skeletal system development	13/223	395/13518	0.0141146	0.338305	0.31988	Col18a1/Chrd/Tbx1/Lama5/Wnt7b/Ltbp3/Fam20c/Adamts7/Bmp6/Wfikkn2/Gas1/Tmem119/Slc38a10	13
GO:0043537	negative regulation of blood vessel endothelial cell migration	3/223	31/13518	0.0141697	0.338305	0.31988	Jup/Hrg/Card10	3
GO:0045667	regulation of osteoblast differentiation	6/223	120/13518	0.0145176	0.338305	0.31988	Chrd/Wnt7b/Fam20c/Igfbp5/Bmp6/Tmem119	6
GO:0010876	lipid localization	13/223	397/13518	0.0146628	0.338305	0.31988	B4galnt1/Lrp10/Abca3/Slc25a10/Atp9a/Cptp/Furin/Dgat2/Apoa5/P2ry2/Bmp6/Pla2g6/Kcnn4	13
GO:0006643	membrane lipid metabolic process	7/223	156/13518	0.0148868	0.338305	0.31988	B4galnt1/Gpaa1/Pigq/Elovl3/Pgap4/Pigs/Pla2g6	7
GO:0046394	carboxylic acid biosynthetic process	10/223	272/13518	0.0149498	0.338305	0.31988	Alox12/Aldh1a2/Cad/Srebf1/Slc45a3/Hao1/Apoa5/Elovl3/Cyp4a12a/Cyp4a12b	10
GO:0006497	protein lipidation	5/223	88/13518	0.0151371	0.338305	0.31988	Zdhhc24/Gpaa1/Pigq/Pgap4/Pigs	5
GO:0043535	regulation of blood vessel endothelial cell migration	5/223	88/13518	0.0151371	0.338305	0.31988	Alox12/Col18a1/Jup/Hrg/Card10	5
GO:0090100	positive regulation of transmembrane receptor protein serine/threonine kinase signaling pathway	5/223	88/13518	0.0151371	0.338305	0.31988	Furin/Sh2b1/Crb2/Lrg1/Bmp6	5
GO:0072078	nephron tubule morphogenesis	4/223	58/13518	0.0152702	0.338305	0.31988	Lama5/Pax8/Lzts2/Tacstd2	4
GO:0031114	regulation of microtubule depolymerization	3/223	32/13518	0.0154489	0.338305	0.31988	Stmn2/Gas2l1/Camsap3	3
GO:0052547	regulation of peptidase activity	11/223	315/13518	0.0155773	0.338305	0.31988	Alox12/Rps6ka1/Slpi/Anxa8/Hrg/Wfdc1/Furin/Crb2/Wfikkn2/Prss22/Serpina3k	11
GO:0007178	transmembrane receptor protein serine/threonine kinase signaling pathway	11/223	316/13518	0.0159124	0.338305	0.31988	Rbm14/Chrd/Ltbp3/Furin/Sh2b1/Crb2/Lrg1/Bmp6/Ltbp4/Nbl1/Wfikkn2	11
GO:0016053	organic acid biosynthetic process	10/223	275/13518	0.0160238	0.338305	0.31988	Alox12/Aldh1a2/Cad/Srebf1/Slc45a3/Hao1/Apoa5/Elovl3/Cyp4a12a/Cyp4a12b	10
GO:0007213	G protein-coupled acetylcholine receptor signaling pathway	2/223	12/13518	0.016036	0.338305	0.31988	Stim1/Chrm1	2
GO:0021871	forebrain regionalization	2/223	12/13518	0.016036	0.338305	0.31988	Wnt7b/Adgrg1	2
GO:0032634	interleukin-5 production	2/223	12/13518	0.016036	0.338305	0.31988	Il17ra/Tnfrsf21	2
GO:0032674	regulation of interleukin-5 production	2/223	12/13518	0.016036	0.338305	0.31988	Il17ra/Tnfrsf21	2
GO:0042074	cell migration involved in gastrulation	2/223	12/13518	0.016036	0.338305	0.31988	Wnt11/Crb2	2
GO:0006650	glycerophospholipid metabolic process	9/223	235/13518	0.0161201	0.338305	0.31988	Ajuba/Gpaa1/Abca3/Pigq/Lpcat4/Agpat1/Pgap4/Pigs/Pla2g6	9
GO:0043086	negative regulation of catalytic activity	15/223	492/13518	0.0165243	0.34446	0.3257	Rps6ka1/Slpi/Sh3bp5/Anxa8/Ajuba/Plec/Hrg/Wfdc1/Camk2a/Tesk1/Crb2/Wfikkn2/Xrcc1/Pkn1/Serpina3k	15
GO:0046686	response to cadmium ion	3/223	33/13518	0.0167911	0.345386	0.326576	Cyp2a5/Cyp1a2/Slc39a8	3
GO:0071300	cellular response to retinoic acid	3/223	33/13518	0.0167911	0.345386	0.326576	Tbx1/Aldh1a2/Ptk7	3
GO:0010656	negative regulation of muscle cell apoptotic process	4/223	60/13518	0.0171117	0.345455	0.326641	Alox12/Tbx1/Pax8/Slc7a5	4
GO:0072088	nephron epithelium morphogenesis	4/223	60/13518	0.0171117	0.345455	0.326641	Lama5/Pax8/Lzts2/Tacstd2	4
GO:0007044	cell-substrate junction assembly	5/223	91/13518	0.0172763	0.345455	0.326641	Ajuba/Plec/Hrg/Col16a1/Camsap3	5
GO:0008277	regulation of G protein-coupled receptor signaling pathway	5/223	92/13518	0.0180316	0.345455	0.326641	Aplp1/Mgrn1/Camk2a/Usp20/Dynlt1b	5
GO:0032233	positive regulation of actin filament bundle assembly	4/223	61/13518	0.0180822	0.345455	0.326641	Wnt11/Sorbs3/Tesk1/Cx3cl1	4
GO:0072028	nephron morphogenesis	4/223	61/13518	0.0180822	0.345455	0.326641	Lama5/Pax8/Lzts2/Tacstd2	4
GO:0060071	Wnt signaling pathway, planar cell polarity pathway	3/223	34/13518	0.0181967	0.345455	0.326641	Wnt11/Wnt7b/Ptk7	3
GO:1902742	apoptotic process involved in development	3/223	34/13518	0.0181967	0.345455	0.326641	Wnt7b/Scrib/Pax8	3
GO:0009914	hormone transport	10/223	281/13518	0.0183426	0.345455	0.326641	Srebf1/Cpt1a/Niban2/Pax8/Stim1/Ano1/Bmp6/Slc7a5/Ltbp4/Pla2g6	10
GO:0042445	hormone metabolic process	7/223	163/13518	0.0185095	0.345455	0.326641	Aldh1a2/Pax8/Furin/Cyp1a2/Bmp6/Cyp2s1/Cyp3a11	7
GO:0030206	chondroitin sulfate biosynthetic process	2/223	13/13518	0.0187478	0.345455	0.326641	Chpf/Chpf2	2
GO:0032305	positive regulation of icosanoid secretion	2/223	13/13518	0.0187478	0.345455	0.326641	P2ry2/Pla2g6	2
GO:0032530	regulation of microvillus organization	2/223	13/13518	0.0187478	0.345455	0.326641	Rap1gap/Ezr	2
GO:0035563	positive regulation of chromatin binding	2/223	13/13518	0.0187478	0.345455	0.326641	Med25/Pygo2	2
GO:0060026	convergent extension	2/223	13/13518	0.0187478	0.345455	0.326641	Wnt11/Ptk7	2
GO:0072243	metanephric nephron epithelium development	2/223	13/13518	0.0187478	0.345455	0.326641	Wnt7b/Pax8	2
GO:0099509	regulation of presynaptic cytosolic calcium ion concentration	2/223	13/13518	0.0187478	0.345455	0.326641	P2ry2/Tspoap1	2
GO:0042158	lipoprotein biosynthetic process	5/223	93/13518	0.0188084	0.345455	0.326641	Zdhhc24/Gpaa1/Pigq/Pgap4/Pigs	5
GO:0048863	stem cell differentiation	8/223	202/13518	0.0189683	0.345455	0.326641	Tbx1/Aldh1a2/Lama5/Wnt7b/Ltbp3/Wnt10a/Sema4b/Tacstd2	8
GO:0035904	aorta development	4/223	62/13518	0.0190863	0.345455	0.326641	Chrd/Tbx1/Gaa/Smarca4	4
GO:0051346	negative regulation of hydrolase activity	9/223	242/13518	0.0191302	0.345455	0.326641	Rps6ka1/Slpi/Anxa8/Hrg/Wfdc1/Camk2a/Crb2/Wfikkn2/Serpina3k	9
GO:0008654	phospholipid biosynthetic process	8/223	203/13518	0.0194762	0.349672	0.330628	Ajuba/Gpaa1/Pigq/Lpcat4/Agpat1/Pgap4/Pigs/Pla2g6	8
GO:0023061	signal release	13/223	414/13518	0.0200053	0.351157	0.332033	Srebf1/Scrib/Camk2a/Cpt1a/Niban2/Pax8/Stim1/Ano1/Syde1/P2ry2/Bmp6/Ltbp4/Pla2g6	13
GO:0010631	epithelial cell migration	10/223	285/13518	0.0200203	0.351157	0.332033	Alox12/Col18a1/Jup/Hrg/Adam8/Tesk1/Card10/Lrg1/Tacstd2/Pkn1	10
GO:0030500	regulation of bone mineralization	4/223	63/13518	0.0201243	0.351157	0.332033	Ltbp3/Fam20c/Bmp6/Tmem119	4
GO:0045669	positive regulation of osteoblast differentiation	4/223	63/13518	0.0201243	0.351157	0.332033	Wnt7b/Fam20c/Bmp6/Tmem119	4
GO:0061333	renal tubule morphogenesis	4/223	63/13518	0.0201243	0.351157	0.332033	Lama5/Pax8/Lzts2/Tacstd2	4
GO:0010660	regulation of muscle cell apoptotic process	5/223	95/13518	0.0204275	0.352992	0.333768	Alox12/Tbx1/Camk2a/Pax8/Slc7a5	5
GO:0090132	epithelium migration	10/223	286/13518	0.0204567	0.352992	0.333768	Alox12/Col18a1/Jup/Hrg/Adam8/Tesk1/Card10/Lrg1/Tacstd2/Pkn1	10
GO:0090130	tissue migration	10/223	287/13518	0.0209001	0.355587	0.336221	Alox12/Col18a1/Jup/Hrg/Adam8/Tesk1/Card10/Lrg1/Tacstd2/Pkn1	10
GO:0010633	negative regulation of epithelial cell migration	4/223	64/13518	0.0211964	0.355587	0.336221	Jup/Hrg/Card10/Tacstd2	4
GO:0050798	activated T cell proliferation	3/223	36/13518	0.0211983	0.355587	0.336221	Scrib/Ephb6/Igfbp2	3
GO:0050918	positive chemotaxis	3/223	36/13518	0.0211983	0.355587	0.336221	Wnt7b/Scrib/Cx3cl1	3
GO:0007163	establishment or maintenance of cell polarity	8/223	207/13518	0.0216052	0.355587	0.336221	Wnt11/Wnt7b/Scrib/Ptk7/Crb2/Camsap3/Ezr/Dynlt1b	8
GO:0002523	leukocyte migration involved in inflammatory response	2/223	14/13518	0.0216375	0.355587	0.336221	Adam8/Cx3cl1	2
GO:0072170	metanephric tubule development	2/223	14/13518	0.0216375	0.355587	0.336221	Wnt7b/Pax8	2
GO:0090189	regulation of branching involved in ureteric bud morphogenesis	2/223	14/13518	0.0216375	0.355587	0.336221	Pax8/Tacstd2	2
GO:0090336	positive regulation of brown fat cell differentiation	2/223	14/13518	0.0216375	0.355587	0.336221	Tfe3/Pim1	2
GO:0050678	regulation of epithelial cell proliferation	11/223	332/13518	0.0220431	0.357097	0.337649	Col18a1/Tbx1/Aldh1a2/Lama5/Wfdc1/Lrg1/Bmp6/Rap1gap/Pygo2/Tacstd2/Gas1	11
GO:0001649	osteoblast differentiation	7/223	169/13518	0.0220742	0.357097	0.337649	Chrd/Wnt11/Wnt7b/Fam20c/Igfbp5/Bmp6/Tmem119	7
GO:0043583	ear development	7/223	169/13518	0.0220742	0.357097	0.337649	Tbx1/Lrp10/Scrib/Ptk7/Pax8/Gas1/H2-T10	7
GO:0014032	neural crest cell development	4/223	65/13518	0.022303	0.358928	0.33938	Tbx1/Aldh1a2/Lama5/Sema4b	4
GO:0007389	pattern specification process	11/223	333/13518	0.0224768	0.35986	0.340261	Chrd/Tbx1/Aldh1a2/Lama5/Wnt11/Wnt7b/Pax8/Adgrg1/Crb2/Nbl1/Gas1	11
GO:0030501	positive regulation of bone mineralization	3/223	37/13518	0.0227946	0.361224	0.341551	Fam20c/Bmp6/Tmem119	3
GO:0098926	postsynaptic signal transduction	3/223	37/13518	0.0227946	0.361224	0.341551	Crtc1/Stim1/Chrm1	3
GO:0150115	cell-substrate junction organization	5/223	98/13518	0.0230227	0.362987	0.343218	Ajuba/Plec/Hrg/Col16a1/Camsap3	5
GO:0042180	cellular ketone metabolic process	8/223	210/13518	0.0233066	0.364626	0.344767	Srebf1/Glo1/Cpt1a/Slc45a3/Ncor2/Dgat2/Apoa5/Bmp6	8
GO:0045216	cell-cell junction organization	7/223	171/13518	0.0233614	0.364626	0.344767	Jup/Cldn15/Wnt11/Plec/Cldn6/Bmp6/Camsap3	7
GO:0007423	sensory organ development	13/223	424/13518	0.0237668	0.367783	0.347753	Tbx1/Aldh1a2/Lrp10/Scrib/Ptk7/Wnt10a/Pax8/Smarca4/Crb2/Bmp6/Pygo2/Gas1/H2-T10	13
GO:0019217	regulation of fatty acid metabolic process	5/223	99/13518	0.023933	0.367783	0.347753	Srebf1/Cpt1a/Slc45a3/Dgat2/Apoa5	5
GO:0051480	regulation of cytosolic calcium ion concentration	3/223	38/13518	0.0244545	0.367783	0.347753	Calcb/P2ry2/Tspoap1	3
GO:0090175	regulation of establishment of planar polarity	3/223	38/13518	0.0244545	0.367783	0.347753	Wnt11/Wnt7b/Ptk7	3
GO:0002467	germinal center formation	2/223	15/13518	0.0246985	0.367783	0.347753	Nfkb2/Pkn1	2
GO:0033700	phospholipid efflux	2/223	15/13518	0.0246985	0.367783	0.347753	Abca3/Apoa5	2
GO:0060766	negative regulation of androgen receptor signaling pathway	2/223	15/13518	0.0246985	0.367783	0.347753	Ncor2/Smarca4	2
GO:0090036	regulation of protein kinase C signaling	2/223	15/13518	0.0246985	0.367783	0.347753	Wnt11/Pla2g6	2
GO:0002065	columnar/cuboidal epithelial cell differentiation	5/223	100/13518	0.0248662	0.367783	0.347753	Tbx1/Wnt11/Foxp4/Fam20c/Bmp6	5
GO:0030282	bone mineralization	5/223	100/13518	0.0248662	0.367783	0.347753	Wnt11/Ltbp3/Fam20c/Bmp6/Tmem119	5
GO:0060840	artery development	5/223	100/13518	0.0248662	0.367783	0.347753	Chrd/Tbx1/Wnt11/Gaa/Smarca4	5
GO:0032386	regulation of intracellular transport	10/223	296/13518	0.0252116	0.371124	0.350912	Jup/Srebf1/Stom/Atp9a/Chrm1/Reep6/Ripor1/Os9/Ezr/Gas1	10
GO:0090092	regulation of transmembrane receptor protein serine/threonine kinase signaling pathway	8/223	214/13518	0.0257191	0.374919	0.3545	Chrd/Furin/Sh2b1/Crb2/Lrg1/Bmp6/Nbl1/Wfikkn2	8
GO:0006029	proteoglycan metabolic process	4/223	68/13518	0.0258315	0.374919	0.3545	Extl1/Adamts7/Chpf/Chpf2	4
GO:1903510	mucopolysaccharide metabolic process	4/223	68/13518	0.0258315	0.374919	0.3545	Chpf/Chpf2/Ap2a1/B3gnt7	4
GO:0008544	epidermis development	9/223	256/13518	0.0263414	0.380541	0.359817	Alox12/Lama5/Plec/Scrib/Wnt10a/Igfbp5/Ncor2/Smarca4/Txnip	9
GO:0003281	ventricular septum development	4/223	69/13518	0.0270779	0.383778	0.362877	Wnt11/Ptk7/Pax8/Smarca4	4
GO:0007589	body fluid secretion	4/223	69/13518	0.0270779	0.383778	0.362877	Ano1/Chrm1/P2ry2/Kcnn4	4
GO:0048844	artery morphogenesis	4/223	69/13518	0.0270779	0.383778	0.362877	Chrd/Tbx1/Wnt11/Smarca4	4
GO:0030278	regulation of ossification	5/223	103/13518	0.027805	0.383778	0.362877	Ltbp3/Fam20c/P2ry2/Bmp6/Tmem119	5
GO:0003338	metanephros morphogenesis	2/223	16/13518	0.0279246	0.383778	0.362877	Wnt7b/Pax8	2
GO:0030889	negative regulation of B cell proliferation	2/223	16/13518	0.0279246	0.383778	0.362877	Tnfrsf21/Pkn1	2
GO:0042474	middle ear morphogenesis	2/223	16/13518	0.0279246	0.383778	0.362877	Tbx1/Gas1	2
GO:0043586	tongue development	2/223	16/13518	0.0279246	0.383778	0.362877	Tbx1/Wnt10a	2
GO:0061323	cell proliferation involved in heart morphogenesis	2/223	16/13518	0.0279246	0.383778	0.362877	Tbx1/Pim1	2
GO:0072207	metanephric epithelium development	2/223	16/13518	0.0279246	0.383778	0.362877	Wnt7b/Pax8	2
GO:2000136	regulation of cell proliferation involved in heart morphogenesis	2/223	16/13518	0.0279246	0.383778	0.362877	Tbx1/Pim1	2
GO:0042472	inner ear morphogenesis	4/223	70/13518	0.0283598	0.388042	0.366909	Tbx1/Scrib/Ptk7/Pax8	4
GO:0006869	lipid transport	11/223	346/13518	0.0286996	0.390968	0.369676	Lrp10/Abca3/Slc25a10/Atp9a/Cptp/Furin/Apoa5/P2ry2/Bmp6/Pla2g6/Kcnn4	11
GO:0048598	embryonic morphogenesis	14/223	483/13518	0.0294726	0.392921	0.371522	Chrd/Tbx1/Aldh1a2/Lama5/Wnt11/Tcf3/Wnt7b/Scrib/Ptk7/Foxp4/Pax8/Smarca4/Crb2/Gas1	14
GO:0006081	cellular aldehyde metabolic process	4/223	71/13518	0.0296773	0.392921	0.371522	Aldh1a2/Glo1/Slc25a10/Bmp6	4
GO:0034103	regulation of tissue remodeling	4/223	71/13518	0.0296773	0.392921	0.371522	Hrg/Ltbp3/Adam8/Tmem119	4
GO:0045124	regulation of bone resorption	3/223	41/13518	0.0298156	0.392921	0.371522	Ltbp3/Adam8/Tmem119	3
GO:0051289	protein homotetramerization	3/223	41/13518	0.0298156	0.392921	0.371522	Crtc1/Aldh1a2/Mat1a	3
GO:0003279	cardiac septum development	5/223	105/13518	0.0298818	0.392921	0.371522	Tbx1/Wnt11/Ptk7/Pax8/Smarca4	5
GO:0032231	regulation of actin filament bundle assembly	5/223	105/13518	0.0298818	0.392921	0.371522	Wnt11/Sorbs3/Tesk1/Cx3cl1/Tacstd2	5
GO:0046890	regulation of lipid biosynthetic process	7/223	181/13518	0.0305775	0.392921	0.371522	Srebf1/Abca3/Slc45a3/Dgat2/Apoa5/Bmp6/Pla2g6	7
GO:0042060	wound healing	10/223	306/13518	0.0307155	0.392921	0.371522	Alox12/Anxa8/Ajuba/Plec/Scrib/Hrg/Wfdc1/Ptk7/Cx3cl1/Lrg1	10
GO:0048732	gland development	11/223	350/13518	0.0308421	0.392921	0.371522	Rps6ka1/Tbx1/Lama5/Scrib/Btrc/Wnt10a/Igfbp5/Pax8/Smarca4/Rap1gap/Pygo2	11
GO:0044272	sulfur compound biosynthetic process	5/223	106/13518	0.0309559	0.392921	0.371522	Extl1/Chpf/Mat1a/Chpf2/B3gnt7	5
GO:0120193	tight junction organization	4/223	72/13518	0.0310305	0.392921	0.371522	Cldn15/Wnt11/Plec/Cldn6	4
GO:0030011	maintenance of cell polarity	2/223	17/13518	0.0313094	0.392921	0.371522	Wnt11/Crb2	2
GO:0032303	regulation of icosanoid secretion	2/223	17/13518	0.0313094	0.392921	0.371522	P2ry2/Pla2g6	2
GO:0035313	wound healing, spreading of epidermal cells	2/223	17/13518	0.0313094	0.392921	0.371522	Ajuba/Lrg1	2
GO:0050650	chondroitin sulfate proteoglycan biosynthetic process	2/223	17/13518	0.0313094	0.392921	0.371522	Chpf/Chpf2	2
GO:0070254	mucus secretion	2/223	17/13518	0.0313094	0.392921	0.371522	Ano1/P2ry2	2
GO:0072537	fibroblast activation	2/223	17/13518	0.0313094	0.392921	0.371522	Il17ra/Rps6ka1	2
GO:0090103	cochlea morphogenesis	2/223	17/13518	0.0313094	0.392921	0.371522	Tbx1/Ptk7	2
GO:0070085	glycosylation	7/223	182/13518	0.031373	0.392921	0.371522	B4galnt1/Extl1/Alg3/Galnt6/Slc39a8/Pomgnt2/B3gnt7	7
GO:0032892	positive regulation of organic acid transport	3/223	42/13518	0.0317292	0.394204	0.372735	P2ry2/Slc7a5/Pla2g6	3
GO:0061756	leukocyte adhesion to vascular endothelial cell	3/223	42/13518	0.0317292	0.394204	0.372735	Chst4/Lrg1/Slc39a8	3
GO:0006644	phospholipid metabolic process	10/223	310/13518	0.0331387	0.408909	0.386639	Ajuba/Gpaa1/Abca3/Pigq/Lpcat4/Plbd2/Agpat1/Pgap4/Pigs/Pla2g6	10
GO:0015748	organophosphate ester transport	5/223	108/13518	0.0331761	0.408909	0.386639	Abca3/Atp9a/Cptp/Apoa5/Kcnn4	5
GO:0031111	negative regulation of microtubule polymerization or depolymerization	3/223	43/13518	0.0337057	0.412165	0.389717	Stmn2/Gas2l1/Camsap3	3
GO:0070169	positive regulation of biomineral tissue development	3/223	43/13518	0.0337057	0.412165	0.389717	Fam20c/Bmp6/Tmem119	3
GO:0048839	inner ear development	6/223	146/13518	0.0340444	0.414675	0.392091	Tbx1/Lrp10/Scrib/Ptk7/Pax8/H2-T10	6
GO:0043567	regulation of insulin-like growth factor receptor signaling pathway	2/223	18/13518	0.0348468	0.414691	0.392106	Igfbp5/Igfbp2	2
GO:0045198	establishment of epithelial cell apical/basal polarity	2/223	18/13518	0.0348468	0.414691	0.392106	Ptk7/Camsap3	2
GO:0060438	trachea development	2/223	18/13518	0.0348468	0.414691	0.392106	Wnt7b/Ano1	2
GO:0072677	eosinophil migration	2/223	18/13518	0.0348468	0.414691	0.392106	Adam8/Cx3cl1	2
GO:2000193	positive regulation of fatty acid transport	2/223	18/13518	0.0348468	0.414691	0.392106	P2ry2/Pla2g6	2
GO:2000738	positive regulation of stem cell differentiation	2/223	18/13518	0.0348468	0.414691	0.392106	Ltbp3/Tacstd2	2
GO:0016079	synaptic vesicle exocytosis	4/223	75/13518	0.0353055	0.418545	0.39575	Scrib/Camk2a/Syde1/P2ry2	4
GO:0032330	regulation of chondrocyte differentiation	3/223	44/13518	0.0357447	0.418955	0.396138	Ltbp3/Adamts7/Bmp6	3
GO:0048247	lymphocyte chemotaxis	3/223	44/13518	0.0357447	0.418955	0.396138	Plec/Adam8/Cx3cl1	3
GO:0050922	negative regulation of chemotaxis	3/223	44/13518	0.0357447	0.418955	0.396138	Hrg/Sema4b/Nbl1	3
GO:0070167	regulation of biomineral tissue development	4/223	76/13518	0.0368025	0.429266	0.405887	Ltbp3/Fam20c/Bmp6/Tmem119	4
GO:0060562	epithelial tube morphogenesis	10/223	316/13518	0.0370209	0.429266	0.405887	Alox12/Tbx1/Aldh1a2/Lama5/Scrib/Ptk7/Btrc/Pax8/Lzts2/Tacstd2	10
GO:0016331	morphogenesis of embryonic epithelium	6/223	149/13518	0.037039	0.429266	0.405887	Aldh1a2/Lama5/Wnt7b/Scrib/Ptk7/Pax8	6
GO:0001755	neural crest cell migration	3/223	45/13518	0.037846	0.430495	0.407049	Tbx1/Lama5/Sema4b	3
GO:0007200	phospholipase C-activating G protein-coupled receptor signaling pathway	3/223	45/13518	0.037846	0.430495	0.407049	Stim1/Ano1/P2ry2	3
GO:0034332	adherens junction organization	3/223	45/13518	0.037846	0.430495	0.407049	Plec/Bmp6/Camsap3	3
GO:0022407	regulation of cell-cell adhesion	12/223	408/13518	0.0382967	0.430495	0.407049	Alox12/Scrib/Tnfrsf21/Adam8/Ephb6/Cx3cl1/Smarca4/Chst4/Bmp6/Igfbp2/Rap1gap/H2-T10	12
GO:0032370	positive regulation of lipid transport	4/223	77/13518	0.0383357	0.430495	0.407049	Abca3/P2ry2/Bmp6/Pla2g6	4
GO:0010867	positive regulation of triglyceride biosynthetic process	2/223	19/13518	0.0385311	0.430495	0.407049	Srebf1/Dgat2	2
GO:0032352	positive regulation of hormone metabolic process	2/223	19/13518	0.0385311	0.430495	0.407049	Pax8/Bmp6	2
GO:0086005	ventricular cardiac muscle cell action potential	2/223	19/13518	0.0385311	0.430495	0.407049	Jup/Kcnh2	2
GO:0086091	regulation of heart rate by cardiac conduction	2/223	19/13518	0.0385311	0.430495	0.407049	Jup/Kcnh2	2
GO:1990806	ligand-gated ion channel signaling pathway	2/223	19/13518	0.0385311	0.430495	0.407049	Camk2a/Stim1	2
GO:0046879	hormone secretion	9/223	275/13518	0.0389482	0.433595	0.409981	Srebf1/Cpt1a/Niban2/Pax8/Stim1/Ano1/Bmp6/Ltbp4/Pla2g6	9
GO:0001658	branching involved in ureteric bud morphogenesis	3/223	46/13518	0.040009	0.441666	0.417612	Lama5/Pax8/Tacstd2	3
GO:0007019	microtubule depolymerization	3/223	46/13518	0.040009	0.441666	0.417612	Stmn2/Gas2l1/Camsap3	3
GO:0010976	positive regulation of neuron projection development	7/223	192/13518	0.0400998	0.441666	0.417612	Crtc1/Ptk7/Stmn2/Cx3cl1/P2ry2/Ap2a1/Dynlt1b	7
GO:0016055	Wnt signaling pathway	11/223	366/13518	0.0405601	0.445158	0.420914	Jup/Wnt11/Wnt7b/Ptk7/Btrc/Wnt10a/Rspo1/Smarca4/Lzts2/Pygo2/Tpbgl	11
GO:0001503	ossification	10/223	322/13518	0.0412086	0.445962	0.421674	Chrd/Wnt11/Wnt7b/Ltbp3/Fam20c/Igfbp5/Adamts7/P2ry2/Bmp6/Tmem119	10
GO:0198738	cell-cell signaling by wnt	11/223	367/13518	0.0412308	0.445962	0.421674	Jup/Wnt11/Wnt7b/Ptk7/Btrc/Wnt10a/Rspo1/Smarca4/Lzts2/Pygo2/Tpbgl	11
GO:0009101	glycoprotein biosynthetic process	8/223	235/13518	0.0412741	0.445962	0.421674	Extl1/Chpf/Alg3/Galnt6/Chpf2/Slc39a8/Pomgnt2/B3gnt7	8
GO:0072073	kidney epithelium development	5/223	115/13518	0.041715	0.445962	0.421674	Lama5/Wnt7b/Pax8/Lzts2/Tacstd2	5
GO:0030166	proteoglycan biosynthetic process	3/223	47/13518	0.0422335	0.445962	0.421674	Extl1/Chpf/Chpf2	3
GO:0060443	mammary gland morphogenesis	3/223	47/13518	0.0422335	0.445962	0.421674	Scrib/Btrc/Igfbp5	3
GO:0090497	mesenchymal cell migration	3/223	47/13518	0.0422335	0.445962	0.421674	Tbx1/Lama5/Sema4b	3
GO:0007350	blastoderm segmentation	2/223	20/13518	0.0423563	0.445962	0.421674	Chrd/Lama5	2
GO:0010039	response to iron ion	2/223	20/13518	0.0423563	0.445962	0.421674	Hrg/Bmp6	2
GO:0032331	negative regulation of chondrocyte differentiation	2/223	20/13518	0.0423563	0.445962	0.421674	Ltbp3/Adamts7	2
GO:0051791	medium-chain fatty acid metabolic process	2/223	20/13518	0.0423563	0.445962	0.421674	Cyp4a12a/Cyp4a12b	2
GO:1904424	regulation of GTP binding	2/223	20/13518	0.0423563	0.445962	0.421674	Ripor1/Rap1gap	2
GO:0001657	ureteric bud development	4/223	80/13518	0.0431524	0.448265	0.423852	Lama5/Pax8/Lzts2/Tacstd2	4
GO:0035282	segmentation	4/223	80/13518	0.0431524	0.448265	0.423852	Chrd/Aldh1a2/Lama5/Crb2	4
GO:0072163	mesonephric epithelium development	4/223	80/13518	0.0431524	0.448265	0.423852	Lama5/Pax8/Lzts2/Tacstd2	4
GO:0072164	mesonephric tubule development	4/223	80/13518	0.0431524	0.448265	0.423852	Lama5/Pax8/Lzts2/Tacstd2	4
GO:0007160	cell-matrix adhesion	7/223	196/13518	0.0439938	0.453363	0.428672	Jup/Bcam/Ajuba/Hrg/Adam8/Col16a1/Camsap3	7
GO:0006935	chemotaxis	10/223	326/13518	0.0441747	0.453363	0.428672	Il17ra/Wnt7b/Plec/Scrib/Hrg/Adam8/Sema4b/Cx3cl1/Nbl1/Pla2g6	10
GO:0042330	taxis	10/223	326/13518	0.0441747	0.453363	0.428672	Il17ra/Wnt7b/Plec/Scrib/Hrg/Adam8/Sema4b/Cx3cl1/Nbl1/Pla2g6	10
GO:0042304	regulation of fatty acid biosynthetic process	3/223	48/13518	0.0445189	0.453363	0.428672	Srebf1/Slc45a3/Apoa5	3
GO:0045778	positive regulation of ossification	3/223	48/13518	0.0445189	0.453363	0.428672	Fam20c/Bmp6/Tmem119	3
GO:0046850	regulation of bone remodeling	3/223	48/13518	0.0445189	0.453363	0.428672	Ltbp3/Adam8/Tmem119	3
GO:0006720	isoprenoid metabolic process	4/223	81/13518	0.0448303	0.453559	0.428858	Aldh1a2/Cyp1a2/Cyp2s1/Cyp3a11	4
GO:0048041	focal adhesion assembly	4/223	81/13518	0.0448303	0.453559	0.428858	Ajuba/Hrg/Col16a1/Camsap3	4
GO:0062013	positive regulation of small molecule metabolic process	6/223	157/13518	0.0458317	0.462186	0.437015	Srebf1/Cpt1a/Slc45a3/Dgat2/Apoa5/Bmp6	6
GO:0060037	pharyngeal system development	2/223	21/13518	0.046317	0.464066	0.438792	Tbx1/Smarca4	2
GO:0062009	secondary palate development	2/223	21/13518	0.046317	0.464066	0.438792	Tbx1/Wnt11	2
GO:0001823	mesonephros development	4/223	82/13518	0.0465443	0.464844	0.439528	Lama5/Pax8/Lzts2/Tacstd2	4
GO:0051017	actin filament bundle assembly	6/223	158/13518	0.0470146	0.468036	0.442546	Wnt11/Sorbs3/Tesk1/Cx3cl1/Tacstd2/Ezr	6
GO:0001707	mesoderm formation	3/223	50/13518	0.0492704	0.477335	0.451339	Chrd/Wnt11/Crb2	3
GO:0010596	negative regulation of endothelial cell migration	3/223	50/13518	0.0492704	0.477335	0.451339	Jup/Hrg/Card10	3
GO:0010718	positive regulation of epithelial to mesenchymal transition	3/223	50/13518	0.0492704	0.477335	0.451339	Adam8/Crb2/Lrg1	3
GO:0060428	lung epithelium development	3/223	50/13518	0.0492704	0.477335	0.451339	Wnt7b/Foxp4/Ncor2	3
GO:0072006	nephron development	5/223	121/13518	0.0500001	0.477335	0.451339	Lama5/Wnt7b/Pax8/Lzts2/Tacstd2	5
GO:0008589	regulation of smoothened signaling pathway	4/223	84/13518	0.0500805	0.477335	0.451339	Glis2/Wnt7b/Mgrn1/Gas1	4
GO:0030203	glycosaminoglycan metabolic process	4/223	84/13518	0.0500805	0.477335	0.451339	Chpf/Chpf2/Ap2a1/B3gnt7	4
GO:0030204	chondroitin sulfate metabolic process	2/223	22/13518	0.0504076	0.477335	0.451339	Chpf/Chpf2	2
GO:0035561	regulation of chromatin binding	2/223	22/13518	0.0504076	0.477335	0.451339	Med25/Pygo2	2
GO:0042178	xenobiotic catabolic process	2/223	22/13518	0.0504076	0.477335	0.451339	Cyp1a2/Cyp3a11	2
GO:0045780	positive regulation of bone resorption	2/223	22/13518	0.0504076	0.477335	0.451339	Ltbp3/Adam8	2
GO:0046471	phosphatidylglycerol metabolic process	2/223	22/13518	0.0504076	0.477335	0.451339	Abca3/Pla2g6	2
GO:0060391	positive regulation of SMAD protein signal transduction	2/223	22/13518	0.0504076	0.477335	0.451339	Sh2b1/Bmp6	2
GO:0090183	regulation of kidney development	2/223	22/13518	0.0504076	0.477335	0.451339	Pax8/Tacstd2	2
GO:0090335	regulation of brown fat cell differentiation	2/223	22/13518	0.0504076	0.477335	0.451339	Tfe3/Pim1	2
GO:1902932	positive regulation of alcohol biosynthetic process	2/223	22/13518	0.0504076	0.477335	0.451339	Srebf1/Bmp6	2
GO:0061572	actin filament bundle organization	6/223	161/13518	0.0506764	0.478422	0.452366	Wnt11/Sorbs3/Tesk1/Cx3cl1/Tacstd2/Ezr	6
GO:0019731	antibacterial humoral response	3/223	51/13518	0.0517354	0.481108	0.454906	Slpi/Pla2g6/H2-T10	3
GO:0030199	collagen fibril organization	3/223	51/13518	0.0517354	0.481108	0.454906	Col18a1/Aebp1/Adamts7	3
GO:0090207	regulation of triglyceride metabolic process	3/223	51/13518	0.0517354	0.481108	0.454906	Srebf1/Dgat2/Apoa5	3
GO:0098661	inorganic anion transmembrane transport	3/223	51/13518	0.0517354	0.481108	0.454906	Gabrp/Slc25a10/Ano1	3
GO:0140115	export across plasma membrane	3/223	51/13518	0.0517354	0.481108	0.454906	Kcnk5/Kcnh2/Kcnn4	3
GO:0009100	glycoprotein metabolic process	9/223	291/13518	0.0523419	0.485295	0.458865	Extl1/Adamts7/Chpf/Alg3/Galnt6/Chpf2/Slc39a8/Pomgnt2/B3gnt7	9
GO:0010951	negative regulation of endopeptidase activity	5/223	123/13518	0.052962	0.487543	0.46099	Rps6ka1/Anxa8/Hrg/Crb2/Serpina3k	5
GO:0022612	gland morphogenesis	5/223	123/13518	0.052962	0.487543	0.46099	Rps6ka1/Lama5/Scrib/Btrc/Igfbp5	5
GO:0006486	protein glycosylation	6/223	163/13518	0.0532122	0.487543	0.46099	Extl1/Alg3/Galnt6/Slc39a8/Pomgnt2/B3gnt7	6
GO:0043413	macromolecule glycosylation	6/223	163/13518	0.0532122	0.487543	0.46099	Extl1/Alg3/Galnt6/Slc39a8/Pomgnt2/B3gnt7	6
GO:0140747	regulation of ncRNA transcription	4/223	86/13518	0.0537606	0.488929	0.462301	Srebf1/Ncor2/Smarca4/Cc2d1a	4
GO:0046470	phosphatidylcholine metabolic process	3/223	52/13518	0.054259	0.488929	0.462301	Abca3/Lpcat4/Pla2g6	3
GO:0051496	positive regulation of stress fiber assembly	3/223	52/13518	0.054259	0.488929	0.462301	Wnt11/Sorbs3/Tesk1	3
GO:0032528	microvillus organization	2/223	23/13518	0.0546228	0.488929	0.462301	Rap1gap/Ezr	2
GO:0060765	regulation of androgen receptor signaling pathway	2/223	23/13518	0.0546228	0.488929	0.462301	Ncor2/Smarca4	2
GO:0095500	acetylcholine receptor signaling pathway	2/223	23/13518	0.0546228	0.488929	0.462301	Stim1/Chrm1	2
GO:1901099	negative regulation of signal transduction in absence of ligand	2/223	23/13518	0.0546228	0.488929	0.462301	Cx3cl1/Gas1	2
GO:2001240	negative regulation of extrinsic apoptotic signaling pathway in absence of ligand	2/223	23/13518	0.0546228	0.488929	0.462301	Cx3cl1/Gas1	2
GO:0042063	gliogenesis	9/223	294/13518	0.0551521	0.492248	0.46544	Plec/Scrib/Tnfrsf21/Slc45a3/Ano1/Cx3cl1/Adgrg1/Smarca4/Slc7a5	9
GO:0046777	protein autophosphorylation	7/223	207/13518	0.0559316	0.495758	0.468758	Map3k11/Cad/Pim1/Camk2a/Fam20c/Tesk1/Tnks1bp1	7
GO:0071772	response to BMP	5/223	125/13518	0.0560241	0.495758	0.468758	Chrd/Adamts7/Crb2/Bmp6/Nbl1	5
GO:0071773	cellular response to BMP stimulus	5/223	125/13518	0.0560241	0.495758	0.468758	Chrd/Adamts7/Crb2/Bmp6/Nbl1	5
GO:0001736	establishment of planar polarity	3/223	53/13518	0.0568408	0.500135	0.472896	Wnt11/Wnt7b/Ptk7	3
GO:1905330	regulation of morphogenesis of an epithelium	3/223	53/13518	0.0568408	0.500135	0.472896	Alox12/Pax8/Tacstd2	3
GO:0007498	mesoderm development	4/223	88/13518	0.0575837	0.501241	0.473943	Chrd/Tbx1/Wnt11/Crb2	4
GO:0032368	regulation of lipid transport	5/223	126/13518	0.0575928	0.501241	0.473943	Abca3/Furin/P2ry2/Bmp6/Pla2g6	5
GO:0010893	positive regulation of steroid biosynthetic process	2/223	24/13518	0.0589574	0.501241	0.473943	Srebf1/Bmp6	2
GO:0010955	negative regulation of protein processing	2/223	24/13518	0.0589574	0.501241	0.473943	Furin/Gas1	2
GO:0021846	cell proliferation in forebrain	2/223	24/13518	0.0589574	0.501241	0.473943	Wnt7b/Ncor2	2
GO:0031664	regulation of lipopolysaccharide-mediated signaling pathway	2/223	24/13518	0.0589574	0.501241	0.473943	Cx3cl1/Bmp6	2
GO:0046184	aldehyde biosynthetic process	2/223	24/13518	0.0589574	0.501241	0.473943	Slc25a10/Bmp6	2
GO:0048799	animal organ maturation	2/223	24/13518	0.0589574	0.501241	0.473943	Aldh1a2/Adamts7	2
GO:0061037	negative regulation of cartilage development	2/223	24/13518	0.0589574	0.501241	0.473943	Ltbp3/Adamts7	2
GO:1903318	negative regulation of protein maturation	2/223	24/13518	0.0589574	0.501241	0.473943	Furin/Gas1	2
GO:0007159	leukocyte cell-cell adhesion	10/223	344/13518	0.0593145	0.501241	0.473943	Scrib/Tnfrsf21/Adam8/Ephb6/Smarca4/Chst4/Lrg1/Igfbp2/Slc39a8/H2-T10	10
GO:0007164	establishment of tissue polarity	3/223	54/13518	0.05948	0.501241	0.473943	Wnt11/Wnt7b/Ptk7	3
GO:0048332	mesoderm morphogenesis	3/223	54/13518	0.05948	0.501241	0.473943	Chrd/Wnt11/Crb2	3
GO:1904888	cranial skeletal system development	3/223	54/13518	0.05948	0.501241	0.473943	Chrd/Tbx1/Gas1	3
GO:0035270	endocrine system development	4/223	89/13518	0.0595486	0.501241	0.473943	Tbx1/Pax8/Bmp6/Rap1gap	4
GO:2001257	regulation of cation channel activity	4/223	89/13518	0.0595486	0.501241	0.473943	Stom/Stim1/Cbarp/Pla2g6	4
GO:0051091	positive regulation of DNA-binding transcription factor activity	7/223	211/13518	0.0607276	0.509061	0.481336	Jup/Crtc1/Tcf3/Camk2a/Adam8/Cx3cl1/Smarca4	7
GO:0030902	hindbrain development	5/223	128/13518	0.0608054	0.509061	0.481336	Aldh1a2/Scrib/Smarca4/Xrcc1/Gas1	5
GO:0051098	regulation of binding	10/223	346/13518	0.0611827	0.510255	0.482466	Med25/Slpi/Niban2/Ephb6/Smarca4/Ripor1/Rap1gap/Wfikkn2/Zbtb7c/Pygo2	10
GO:0030258	lipid modification	6/223	169/13518	0.0612766	0.510255	0.482466	Alox12/B4galnt1/Cpt1a/Hao1/Dgat2/Cyp3a11	6
GO:0051492	regulation of stress fiber assembly	4/223	90/13518	0.0615489	0.511152	0.483314	Wnt11/Sorbs3/Tesk1/Tacstd2	4
GO:0030888	regulation of B cell proliferation	3/223	55/13518	0.0621758	0.513612	0.48564	Tcf3/Tnfrsf21/Pkn1	3
GO:0061045	negative regulation of wound healing	3/223	55/13518	0.0621758	0.513612	0.48564	Alox12/Hrg/Wfdc1	3
GO:0032736	positive regulation of interleukin-13 production	2/223	25/13518	0.0634064	0.515648	0.487565	Il17ra/H2-T10	2
GO:0033622	integrin activation	2/223	25/13518	0.0634064	0.515648	0.487565	Cx3cl1/Col16a1	2
GO:1905145	cellular response to acetylcholine	2/223	25/13518	0.0634064	0.515648	0.487565	Stim1/Chrm1	2
GO:1905562	regulation of vascular endothelial cell proliferation	2/223	25/13518	0.0634064	0.515648	0.487565	Col18a1/Aldh1a2	2
GO:1990573	potassium ion import across plasma membrane	2/223	25/13518	0.0634064	0.515648	0.487565	Kcnk5/Kcnh2	2
GO:0006022	aminoglycan metabolic process	4/223	91/13518	0.0635845	0.515648	0.487565	Chpf/Chpf2/Ap2a1/B3gnt7	4
GO:1900182	positive regulation of protein localization to nucleus	4/223	91/13518	0.0635845	0.515648	0.487565	Jup/Glis2/Tesk1/Card10	4
GO:0070050	neuron cellular homeostasis	3/223	56/13518	0.0649277	0.519948	0.491631	Cx3cl1/P2ry2/Tspoap1	3
GO:1903829	positive regulation of protein localization	12/223	445/13518	0.0653477	0.519948	0.491631	Jup/Glis2/Stom/Tesk1/Stim1/Ano1/Chrm1/Card10/Ripor1/Pla2g6/Ezr/Kcnn4	12
GO:0048705	skeletal system morphogenesis	6/223	172/13518	0.0655667	0.519948	0.491631	Tbx1/Lama5/Ltbp3/Bmp6/Gas1/Tmem119	6
GO:0006661	phosphatidylinositol biosynthetic process	4/223	92/13518	0.065655	0.519948	0.491631	Gpaa1/Pigq/Pgap4/Pigs	4
GO:0071248	cellular response to metal ion	5/223	131/13518	0.0658117	0.519948	0.491631	Cyp2a5/Hrg/Cyp1a2/Bmp6/Slc39a8	5
GO:0006959	humoral immune response	6/223	173/13518	0.067035	0.519948	0.491631	Tfe3/Slpi/Hrg/Tnfrsf21/Pla2g6/H2-T10	6
GO:0051099	positive regulation of binding	6/223	173/13518	0.067035	0.519948	0.491631	Med25/Niban2/Ephb6/Smarca4/Ripor1/Pygo2	6
GO:0008347	glial cell migration	3/223	57/13518	0.0677349	0.519948	0.491631	Scrib/Cx3cl1/Adgrg1	3
GO:0001783	B cell apoptotic process	2/223	26/13518	0.0679649	0.519948	0.491631	Tnfrsf21/Pkn1	2
GO:0002524	hypersensitivity	2/223	26/13518	0.0679649	0.519948	0.491631	Ephb6/H2-T10	2
GO:0007215	glutamate receptor signaling pathway	2/223	26/13518	0.0679649	0.519948	0.491631	Camk2a/Cx3cl1	2
GO:0008210	estrogen metabolic process	2/223	26/13518	0.0679649	0.519948	0.491631	Cyp1a2/Cyp3a11	2
GO:0010866	regulation of triglyceride biosynthetic process	2/223	26/13518	0.0679649	0.519948	0.491631	Srebf1/Dgat2	2
GO:0030574	collagen catabolic process	2/223	26/13518	0.0679649	0.519948	0.491631	Mmp15/Retreg2	2
GO:0030970	retrograde protein transport, ER to cytosol	2/223	26/13518	0.0679649	0.519948	0.491631	Syvn1/Os9	2
GO:0031069	hair follicle morphogenesis	2/223	26/13518	0.0679649	0.519948	0.491631	Wnt10a/Igfbp5	2
GO:0036010	protein localization to endosome	2/223	26/13518	0.0679649	0.519948	0.491631	Scrib/Ezr	2
GO:0050654	chondroitin sulfate proteoglycan metabolic process	2/223	26/13518	0.0679649	0.519948	0.491631	Chpf/Chpf2	2
GO:0060045	positive regulation of cardiac muscle cell proliferation	2/223	26/13518	0.0679649	0.519948	0.491631	Tbx1/Pim1	2
GO:0071320	cellular response to cAMP	2/223	26/13518	0.0679649	0.519948	0.491631	Igfbp5/Ezr	2
GO:0086002	cardiac muscle cell action potential involved in contraction	2/223	26/13518	0.0679649	0.519948	0.491631	Jup/Kcnh2	2
GO:0101023	vascular endothelial cell proliferation	2/223	26/13518	0.0679649	0.519948	0.491631	Col18a1/Aldh1a2	2
GO:1903513	endoplasmic reticulum to cytosol transport	2/223	26/13518	0.0679649	0.519948	0.491631	Syvn1/Os9	2
GO:0044283	small molecule biosynthetic process	13/223	497/13518	0.0684382	0.521644	0.493234	Alox12/Aldh1a2/Cad/Srebf1/Slc25a10/Slc45a3/Hao1/Dgat2/Apoa5/Elovl3/Bmp6/Cyp4a12a/Cyp4a12b	13
GO:0048771	tissue remodeling	6/223	174/13518	0.0685224	0.521644	0.493234	Tbx1/Hrg/Ltbp3/Adam8/Igfbp5/Tmem119	6
GO:0006633	fatty acid biosynthetic process	5/223	133/13518	0.0692738	0.526074	0.497423	Alox12/Srebf1/Slc45a3/Apoa5/Elovl3	5
GO:0034446	substrate adhesion-dependent cell spreading	4/223	94/13518	0.0699007	0.529221	0.500399	Lama5/Lamb3/Tesk1/Tacstd2	4
GO:0030308	negative regulation of cell growth	6/223	175/13518	0.0700289	0.529221	0.500399	Wnt11/Hrg/Sema4b/Smarca4/Gas2l1/Gas1	6
GO:0045600	positive regulation of fat cell differentiation	3/223	58/13518	0.0705966	0.530928	0.502012	Tfe3/Pim1/Zbtb7c	3
GO:0061035	regulation of cartilage development	3/223	58/13518	0.0705966	0.530928	0.502012	Ltbp3/Adamts7/Bmp6	3
GO:0031345	negative regulation of cell projection organization	6/223	176/13518	0.0715545	0.536832	0.507595	Hrg/Stmn2/Tesk1/Sema4b/Rap1gap/Tacstd2	6
GO:0045926	negative regulation of growth	7/223	220/13518	0.0724176	0.539672	0.510281	Wnt11/Hrg/Igfbp5/Sema4b/Smarca4/Gas2l1/Gas1	7
GO:0003401	axis elongation	2/223	27/13518	0.0726281	0.539672	0.510281	Wnt11/Ptk7	2
GO:0032692	negative regulation of interleukin-1 production	2/223	27/13518	0.0726281	0.539672	0.510281	Cptp/Cx3cl1	2
GO:1905144	response to acetylcholine	2/223	27/13518	0.0726281	0.539672	0.510281	Stim1/Chrm1	2
GO:0060348	bone development	6/223	177/13518	0.0730992	0.541876	0.512365	Ltbp3/Fam20c/Adamts7/Bmp6/Tmem119/Slc38a10	6
GO:0001954	positive regulation of cell-matrix adhesion	3/223	59/13518	0.0735121	0.542348	0.512811	Jup/Hrg/Col16a1	3
GO:0034308	primary alcohol metabolic process	3/223	59/13518	0.0735121	0.542348	0.512811	Hao1/Cyp1a2/Bmp6	3
GO:0071496	cellular response to external stimulus	8/223	266/13518	0.0739802	0.544508	0.514854	Wnt11/Srebf1/Plec/Pim1/Gas2l1/Ripor1/Bmp6/Elapor1	8
GO:0045444	fat cell differentiation	7/223	222/13518	0.075185	0.552068	0.522001	Tfe3/Srebf1/Pim1/Lamb3/Ncor2/Lrg1/Zbtb7c	7
GO:0002027	regulation of heart rate	3/223	60/13518	0.0764805	0.552776	0.52267	Jup/Srebf1/Kcnh2	3
GO:0009582	detection of abiotic stimulus	3/223	60/13518	0.0764805	0.552776	0.52267	Jup/Ano1/Reep6	3
GO:0048286	lung alveolus development	3/223	60/13518	0.0764805	0.552776	0.52267	Ltbp3/Igfbp5/Stk40	3
GO:0051893	regulation of focal adhesion assembly	3/223	60/13518	0.0764805	0.552776	0.52267	Hrg/Col16a1/Camsap3	3
GO:0090109	regulation of cell-substrate junction assembly	3/223	60/13518	0.0764805	0.552776	0.52267	Hrg/Col16a1/Camsap3	3
GO:1901019	regulation of calcium ion transmembrane transporter activity	3/223	60/13518	0.0764805	0.552776	0.52267	Stim1/Cbarp/Pla2g6	3
GO:0048534	hematopoietic or lymphoid organ development	4/223	97/13518	0.0765272	0.552776	0.52267	Tbx1/Tcf3/Nfkb2/Pkn1	4
GO:0010092	specification of animal organ identity	2/223	28/13518	0.0773913	0.553865	0.523701	Wnt11/Pax8	2
GO:0033598	mammary gland epithelial cell proliferation	2/223	28/13518	0.0773913	0.553865	0.523701	Btrc/Pygo2	2
GO:0061484	hematopoietic stem cell homeostasis	2/223	28/13518	0.0773913	0.553865	0.523701	Glis2/Adgrg1	2
GO:1905332	positive regulation of morphogenesis of an epithelium	2/223	28/13518	0.0773913	0.553865	0.523701	Alox12/Pax8	2
GO:0022409	positive regulation of cell-cell adhesion	8/223	269/13518	0.0777958	0.55548	0.525228	Adam8/Ephb6/Cx3cl1/Smarca4/Chst4/Igfbp2/Rap1gap/H2-T10	8
GO:0003007	heart morphogenesis	7/223	224/13518	0.0780141	0.555761	0.525493	Tbx1/Aldh1a2/Wnt11/Pim1/Gaa/Ncor2/Smarca4	7
GO:0007224	smoothened signaling pathway	5/223	138/13518	0.0783615	0.556958	0.526625	Chrd/Glis2/Wnt7b/Mgrn1/Gas1	5
GO:0009581	detection of external stimulus	3/223	61/13518	0.0795012	0.562484	0.53185	Jup/Ano1/Reep6	3
GO:0070830	bicellular tight junction assembly	3/223	61/13518	0.0795012	0.562484	0.53185	Cldn15/Wnt11/Cldn6	3
GO:0019730	antimicrobial humoral response	4/223	99/13518	0.0811143	0.571295	0.540181	Slpi/Hrg/Pla2g6/H2-T10	4
GO:1905954	positive regulation of lipid localization	4/223	99/13518	0.0811143	0.571295	0.540181	Abca3/P2ry2/Bmp6/Pla2g6	4
GO:0001958	endochondral ossification	2/223	29/13518	0.08225	0.571518	0.540392	Bmp6/Tmem119	2
GO:0036075	replacement ossification	2/223	29/13518	0.08225	0.571518	0.540392	Bmp6/Tmem119	2
GO:0044319	wound healing, spreading of cells	2/223	29/13518	0.08225	0.571518	0.540392	Ajuba/Lrg1	2
GO:0051894	positive regulation of focal adhesion assembly	2/223	29/13518	0.08225	0.571518	0.540392	Hrg/Col16a1	2
GO:0090505	epiboly involved in wound healing	2/223	29/13518	0.08225	0.571518	0.540392	Ajuba/Lrg1	2
GO:2000191	regulation of fatty acid transport	2/223	29/13518	0.08225	0.571518	0.540392	P2ry2/Pla2g6	2
GO:0030032	lamellipodium assembly	3/223	62/13518	0.0825731	0.572482	0.541304	Ajuba/Hrg/Sh2b1	3
GO:0090287	regulation of cellular response to growth factor stimulus	8/223	273/13518	0.0830642	0.574604	0.54331	Chrd/Hrg/Fam20c/Furin/Crb2/Lrg1/Nbl1/Wfikkn2	8
GO:0009611	response to wounding	11/223	416/13518	0.0840431	0.579241	0.547695	Alox12/Anxa8/Ajuba/Plec/Scrib/Hrg/Wfdc1/Ptk7/Cx3cl1/Lrg1/Ripor1	11
GO:1900180	regulation of protein localization to nucleus	5/223	141/13518	0.0841075	0.579241	0.547695	Jup/Glis2/Tesk1/Card10/Lzts2	5
GO:0006879	intracellular iron ion homeostasis	3/223	63/13518	0.0856955	0.586239	0.554312	Cyb561/Bmp6/Slc39a8	3
GO:0010659	cardiac muscle cell apoptotic process	3/223	63/13518	0.0856955	0.586239	0.554312	Camk2a/Pax8/Dynlt1b	3
GO:0018210	peptidyl-threonine modification	4/223	101/13518	0.0858347	0.586239	0.554312	Cad/Camk2a/Tnks1bp1/Galnt6	4
GO:0090276	regulation of peptide hormone secretion	6/223	185/13518	0.0861395	0.586239	0.554312	Srebf1/Cpt1a/Pax8/Stim1/Ano1/Pla2g6	6
GO:0030511	positive regulation of transforming growth factor beta receptor signaling pathway	2/223	30/13518	0.0871998	0.586239	0.554312	Furin/Lrg1	2
GO:0045920	negative regulation of exocytosis	2/223	30/13518	0.0871998	0.586239	0.554312	Atp9a/Cbarp	2
GO:0046006	regulation of activated T cell proliferation	2/223	30/13518	0.0871998	0.586239	0.554312	Scrib/Igfbp2	2
GO:0050869	negative regulation of B cell activation	2/223	30/13518	0.0871998	0.586239	0.554312	Tnfrsf21/Pkn1	2
GO:0050996	positive regulation of lipid catabolic process	2/223	30/13518	0.0871998	0.586239	0.554312	Cpt1a/Apoa5	2
GO:0090504	epiboly	2/223	30/13518	0.0871998	0.586239	0.554312	Ajuba/Lrg1	2
GO:1903846	positive regulation of cellular response to transforming growth factor beta stimulus	2/223	30/13518	0.0871998	0.586239	0.554312	Furin/Lrg1	2
GO:0051262	protein tetramerization	3/223	64/13518	0.0888676	0.590693	0.558523	Crtc1/Aldh1a2/Mat1a	3
GO:0061180	mammary gland epithelium development	3/223	64/13518	0.0888676	0.590693	0.558523	Scrib/Btrc/Pygo2	3
GO:0002791	regulation of peptide secretion	6/223	187/13518	0.089588	0.590693	0.558523	Srebf1/Cpt1a/Pax8/Stim1/Ano1/Pla2g6	6
GO:0046883	regulation of hormone secretion	7/223	232/13518	0.089945	0.590693	0.558523	Srebf1/Cpt1a/Pax8/Stim1/Ano1/Bmp6/Pla2g6	7
GO:0001837	epithelial to mesenchymal transition	5/223	144/13518	0.0900704	0.590693	0.558523	Chrd/Wnt11/Adam8/Crb2/Lrg1	5
GO:0006641	triglyceride metabolic process	4/223	103/13518	0.0906862	0.590693	0.558523	Srebf1/Cpt1a/Dgat2/Apoa5	4
GO:0014902	myotube differentiation	4/223	103/13518	0.0906862	0.590693	0.558523	Tbx1/Plec/Stim1/Tmem119	4
GO:0019395	fatty acid oxidation	4/223	103/13518	0.0906862	0.590693	0.558523	Alox12/Cpt1a/Hao1/Dgat2	4
GO:0051606	detection of stimulus	4/223	103/13518	0.0906862	0.590693	0.558523	Jup/Stim1/Ano1/Reep6	4
GO:0110020	regulation of actomyosin structure organization	4/223	103/13518	0.0906862	0.590693	0.558523	Wnt11/Sorbs3/Tesk1/Tacstd2	4
GO:0006493	protein O-linked glycosylation	3/223	65/13518	0.0920885	0.590693	0.558523	Galnt6/Pomgnt2/B3gnt7	3
GO:0032526	response to retinoic acid	3/223	65/13518	0.0920885	0.590693	0.558523	Tbx1/Aldh1a2/Ptk7	3
GO:0045453	bone resorption	3/223	65/13518	0.0920885	0.590693	0.558523	Ltbp3/Adam8/Tmem119	3
GO:0061053	somite development	3/223	65/13518	0.0920885	0.590693	0.558523	Aldh1a2/Wnt11/Crb2	3
GO:0150116	regulation of cell-substrate junction organization	3/223	65/13518	0.0920885	0.590693	0.558523	Hrg/Col16a1/Camsap3	3
GO:1901880	negative regulation of protein depolymerization	3/223	65/13518	0.0920885	0.590693	0.558523	Stmn2/Gas2l1/Camsap3	3
GO:0001702	gastrulation with mouth forming second	2/223	31/13518	0.0922363	0.590693	0.558523	Chrd/Crb2	2
GO:0060563	neuroepithelial cell differentiation	2/223	31/13518	0.0922363	0.590693	0.558523	Wnt11/Fam20c	2
GO:0098884	postsynaptic neurotransmitter receptor internalization	2/223	31/13518	0.0922363	0.590693	0.558523	Scrib/Ap2a1	2
GO:0099590	neurotransmitter receptor internalization	2/223	31/13518	0.0922363	0.590693	0.558523	Scrib/Ap2a1	2
GO:0140239	postsynaptic endocytosis	2/223	31/13518	0.0922363	0.590693	0.558523	Scrib/Ap2a1	2
GO:1902476	chloride transmembrane transport	2/223	31/13518	0.0922363	0.590693	0.558523	Gabrp/Ano1	2
GO:1903649	regulation of cytoplasmic transport	2/223	31/13518	0.0922363	0.590693	0.558523	Atp9a/Ezr	2
GO:0031668	cellular response to extracellular stimulus	7/223	234/13518	0.0930806	0.592628	0.560352	Srebf1/Plec/Pim1/Gas2l1/Ripor1/Bmp6/Elapor1	7
GO:0072330	monocarboxylic acid biosynthetic process	6/223	189/13518	0.0931109	0.592628	0.560352	Alox12/Aldh1a2/Srebf1/Slc45a3/Apoa5/Elovl3	6
GO:0090087	regulation of peptide transport	6/223	189/13518	0.0931109	0.592628	0.560352	Srebf1/Cpt1a/Pax8/Stim1/Ano1/Pla2g6	6
GO:0002064	epithelial cell development	6/223	190/13518	0.0949002	0.599105	0.566477	Col18a1/Plec/Scrib/Smarca4/Bmp6/Ezr	6
GO:0010658	striated muscle cell apoptotic process	3/223	66/13518	0.0953573	0.599105	0.566477	Camk2a/Pax8/Dynlt1b	3
GO:0060976	coronary vasculature development	3/223	66/13518	0.0953573	0.599105	0.566477	Tbx1/Ptk7/Smarca4	3
GO:1990868	response to chemokine	3/223	66/13518	0.0953573	0.599105	0.566477	Cx3cl1/Ripor1/Wbp1l	3
GO:1990869	cellular response to chemokine	3/223	66/13518	0.0953573	0.599105	0.566477	Cx3cl1/Ripor1/Wbp1l	3
GO:0051101	regulation of DNA binding	4/223	105/13518	0.0956665	0.599105	0.566477	Niban2/Smarca4/Wfikkn2/Zbtb7c	4
GO:0030900	forebrain development	8/223	282/13518	0.0956717	0.599105	0.566477	Aplp1/Chrd/Aldh1a2/Wnt7b/Ncor2/Adgrg1/Smarca4/Xrcc1	8
GO:0051222	positive regulation of protein transport	8/223	282/13518	0.0956717	0.599105	0.566477	Jup/Stom/Stim1/Ano1/Chrm1/Ripor1/Pla2g6/Kcnn4	8
GO:0030010	establishment of cell polarity	5/223	147/13518	0.096247	0.599973	0.567297	Scrib/Ptk7/Crb2/Camsap3/Dynlt1b	5
GO:0006887	exocytosis	8/223	283/13518	0.0971366	0.599973	0.567297	Scrib/Camk2a/Atp9a/Prss12/Syde1/P2ry2/Cbarp/Pla2g6	8
GO:0002675	positive regulation of acute inflammatory response	2/223	32/13518	0.0973555	0.599973	0.567297	Adam8/H2-T10	2
GO:0010830	regulation of myotube differentiation	2/223	32/13518	0.0973555	0.599973	0.567297	Tbx1/Tmem119	2
GO:0045940	positive regulation of steroid metabolic process	2/223	32/13518	0.0973555	0.599973	0.567297	Srebf1/Bmp6	2
GO:0048384	retinoic acid receptor signaling pathway	2/223	32/13518	0.0973555	0.599973	0.567297	Tbx1/Aldh1a2	2
GO:0072348	sulfur compound transport	2/223	32/13518	0.0973555	0.599973	0.567297	Slc25a10/Slc7a5	2
GO:0090102	cochlea development	2/223	32/13518	0.0973555	0.599973	0.567297	Tbx1/Ptk7	2
GO:0010038	response to metal ion	7/223	237/13518	0.0978976	0.600938	0.56821	Cyp2a5/Hrg/Stim1/Cyp1a2/Sec31a/Bmp6/Slc39a8	7
GO:0030879	mammary gland development	4/223	106/13518	0.0982042	0.600938	0.56821	Scrib/Btrc/Igfbp5/Pygo2	4
GO:0071241	cellular response to inorganic substance	5/223	148/13518	0.0983527	0.600938	0.56821	Cyp2a5/Hrg/Cyp1a2/Bmp6/Slc39a8	5
GO:0009953	dorsal/ventral pattern formation	3/223	67/13518	0.0986731	0.600938	0.56821	Chrd/Nbl1/Gas1	3
GO:0120192	tight junction assembly	3/223	67/13518	0.0986731	0.600938	0.56821	Cldn15/Wnt11/Cldn6	3
GO:1902893	regulation of miRNA transcription	3/223	67/13518	0.0986731	0.600938	0.56821	Srebf1/Ncor2/Smarca4	3
GO:0030038	contractile actin filament bundle assembly	4/223	107/13518	0.100773	0.608952	0.575787	Wnt11/Sorbs3/Tesk1/Tacstd2	4
GO:0030316	osteoclast differentiation	4/223	107/13518	0.100773	0.608952	0.575787	Tfe3/Glo1/Adam8/Fam20c	4
GO:0034440	lipid oxidation	4/223	107/13518	0.100773	0.608952	0.575787	Alox12/Cpt1a/Hao1/Dgat2	4
GO:0043149	stress fiber assembly	4/223	107/13518	0.100773	0.608952	0.575787	Wnt11/Sorbs3/Tesk1/Tacstd2	4
GO:0098659	inorganic cation import across plasma membrane	3/223	68/13518	0.102035	0.609044	0.575875	Kcnk5/Kcnh2/Slc39a8	3
GO:0099587	inorganic ion import across plasma membrane	3/223	68/13518	0.102035	0.609044	0.575875	Kcnk5/Kcnh2/Slc39a8	3
GO:0010810	regulation of cell-substrate adhesion	6/223	194/13518	0.102241	0.609044	0.575875	Jup/Hrg/Tesk1/Col16a1/Camsap3/Tacstd2	6
GO:0030279	negative regulation of ossification	2/223	33/13518	0.102553	0.609044	0.575875	Ltbp3/P2ry2	2
GO:0032309	icosanoid secretion	2/223	33/13518	0.102553	0.609044	0.575875	P2ry2/Pla2g6	2
GO:0032753	positive regulation of interleukin-4 production	2/223	33/13518	0.102553	0.609044	0.575875	Slc7a5/H2-T10	2
GO:0060479	lung cell differentiation	2/223	33/13518	0.102553	0.609044	0.575875	Foxp4/Ncor2	2
GO:0060487	lung epithelial cell differentiation	2/223	33/13518	0.102553	0.609044	0.575875	Foxp4/Ncor2	2
GO:0071260	cellular response to mechanical stimulus	2/223	33/13518	0.102553	0.609044	0.575875	Wnt11/Plec	2
GO:0061614	miRNA transcription	3/223	69/13518	0.105442	0.625006	0.590967	Srebf1/Ncor2/Smarca4	3
GO:0006816	calcium ion transport	8/223	289/13518	0.106193	0.625505	0.591439	Camk2a/Bspry/Stim1/Cx3cl1/Tspoap1/Cbarp/Pla2g6/Kcnn4	8
GO:0042908	xenobiotic transport	2/223	34/13518	0.107825	0.625505	0.591439	Abca3/Slc7a5	2
GO:0048701	embryonic cranial skeleton morphogenesis	2/223	34/13518	0.107825	0.625505	0.591439	Tbx1/Gas1	2
GO:0060603	mammary gland duct morphogenesis	2/223	34/13518	0.107825	0.625505	0.591439	Scrib/Btrc	2
GO:0150117	positive regulation of cell-substrate junction organization	2/223	34/13518	0.107825	0.625505	0.591439	Hrg/Col16a1	2
GO:0003151	outflow tract morphogenesis	3/223	70/13518	0.108894	0.625505	0.591439	Tbx1/Wnt11/Smarca4	3
GO:0042100	B cell proliferation	3/223	70/13518	0.108894	0.625505	0.591439	Tcf3/Tnfrsf21/Pkn1	3
GO:0043297	apical junction assembly	3/223	70/13518	0.108894	0.625505	0.591439	Cldn15/Wnt11/Cldn6	3
GO:0034329	cell junction assembly	9/223	339/13518	0.10915	0.625505	0.591439	Jup/Cldn15/Wnt11/Ajuba/Plec/Hrg/Cldn6/Col16a1/Camsap3	9
GO:0050796	regulation of insulin secretion	5/223	153/13518	0.109226	0.625505	0.591439	Srebf1/Cpt1a/Stim1/Ano1/Pla2g6	5
GO:0033157	regulation of intracellular protein transport	6/223	198/13518	0.109872	0.625505	0.591439	Jup/Srebf1/Stom/Chrm1/Ripor1/Os9	6
GO:0050878	regulation of body fluid levels	7/223	245/13518	0.111402	0.625505	0.591439	Alox12/Anxa8/Hrg/Ano1/Chrm1/P2ry2/Kcnn4	7
GO:0048754	branching morphogenesis of an epithelial tube	5/223	154/13518	0.111469	0.625505	0.591439	Tbx1/Lama5/Btrc/Pax8/Tacstd2	5
GO:0006520	amino acid metabolic process	7/223	246/13518	0.113156	0.625505	0.591439	Vars1/Cad/Hao1/Hpd/Mat1a/Slc39a8/Sars2	7
GO:0003016	respiratory system process	2/223	35/13518	0.113169	0.625505	0.591439	Gaa/Stk40	2
GO:0010543	regulation of platelet activation	2/223	35/13518	0.113169	0.625505	0.591439	Alox12/Hrg	2
GO:0033144	negative regulation of intracellular steroid hormone receptor signaling pathway	2/223	35/13518	0.113169	0.625505	0.591439	Ncor2/Smarca4	2
GO:0050832	defense response to fungus	2/223	35/13518	0.113169	0.625505	0.591439	Il17ra/Hrg	2
GO:2001239	regulation of extrinsic apoptotic signaling pathway in absence of ligand	2/223	35/13518	0.113169	0.625505	0.591439	Cx3cl1/Gas1	2
GO:0090596	sensory organ morphogenesis	6/223	200/13518	0.113794	0.625505	0.591439	Tbx1/Scrib/Ptk7/Pax8/Crb2/Gas1	6
GO:0001952	regulation of cell-matrix adhesion	4/223	112/13518	0.114075	0.625505	0.591439	Jup/Hrg/Col16a1/Camsap3	4
GO:0031623	receptor internalization	4/223	112/13518	0.114075	0.625505	0.591439	Scrib/Rspo1/Ezr/Ap2a1	4
GO:0050672	negative regulation of lymphocyte proliferation	3/223	72/13518	0.115926	0.625505	0.591439	Scrib/Tnfrsf21/Pkn1	3
GO:1905952	regulation of lipid localization	5/223	156/13518	0.116021	0.625505	0.591439	Abca3/Furin/P2ry2/Bmp6/Pla2g6	5
GO:0007269	neurotransmitter secretion	4/223	113/13518	0.116825	0.625505	0.591439	Scrib/Camk2a/Syde1/P2ry2	4
GO:0099643	signal release from synapse	4/223	113/13518	0.116825	0.625505	0.591439	Scrib/Camk2a/Syde1/P2ry2	4
GO:0003205	cardiac chamber development	5/223	157/13518	0.11833	0.625505	0.591439	Tbx1/Wnt11/Ptk7/Pax8/Smarca4	5
GO:1903530	regulation of secretion by cell	12/223	495/13518	0.118373	0.625505	0.591439	Srebf1/Camk2a/Cpt1a/Pax8/Atp9a/Stim1/Ano1/P2ry2/Cbarp/Bmp6/Pla2g6/Kcnn4	12
GO:0002438	acute inflammatory response to antigenic stimulus	2/223	36/13518	0.118579	0.625505	0.591439	Ephb6/H2-T10	2
GO:0035774	positive regulation of insulin secretion involved in cellular response to glucose stimulus	2/223	36/13518	0.118579	0.625505	0.591439	Ano1/Pla2g6	2
GO:0050881	musculoskeletal movement	2/223	36/13518	0.118579	0.625505	0.591439	Gaa/Xrcc1	2
GO:0032945	negative regulation of mononuclear cell proliferation	3/223	73/13518	0.119505	0.625505	0.591439	Scrib/Tnfrsf21/Pkn1	3
GO:0045666	positive regulation of neuron differentiation	3/223	73/13518	0.119505	0.625505	0.591439	Tcf3/Bmp6/Nbl1	3
GO:1902903	regulation of supramolecular fiber organization	9/223	346/13518	0.119552	0.625505	0.591439	Wnt11/Aebp1/Sorbs3/Stmn2/Tesk1/Cx3cl1/Gas2l1/Camsap3/Tacstd2	9
GO:1904951	positive regulation of establishment of protein localization	8/223	298/13518	0.120625	0.625505	0.591439	Jup/Stom/Stim1/Ano1/Chrm1/Ripor1/Pla2g6/Kcnn4	8
GO:1902905	positive regulation of supramolecular fiber organization	5/223	158/13518	0.12066	0.625505	0.591439	Wnt11/Sorbs3/Stmn2/Tesk1/Cx3cl1	5
GO:0043244	regulation of protein-containing complex disassembly	4/223	115/13518	0.12241	0.625505	0.591439	Stmn2/Gas2l1/Camsap3/Tecpr1	4
GO:0032890	regulation of organic acid transport	3/223	74/13518	0.123124	0.625505	0.591439	P2ry2/Slc7a5/Pla2g6	3
GO:0060395	SMAD protein signal transduction	3/223	74/13518	0.123124	0.625505	0.591439	Rbm14/Sh2b1/Bmp6	3
GO:1903035	negative regulation of response to wounding	3/223	74/13518	0.123124	0.625505	0.591439	Alox12/Hrg/Wfdc1	3
GO:0043542	endothelial cell migration	6/223	205/13518	0.123906	0.625505	0.591439	Alox12/Col18a1/Jup/Hrg/Adam8/Card10	6
GO:0048536	spleen development	2/223	37/13518	0.124052	0.625505	0.591439	Nfkb2/Pkn1	2
GO:0050879	multicellular organismal movement	2/223	37/13518	0.124052	0.625505	0.591439	Gaa/Xrcc1	2
GO:0055090	acylglycerol homeostasis	2/223	37/13518	0.124052	0.625505	0.591439	Dgat2/Apoa5	2
GO:0061337	cardiac conduction	2/223	37/13518	0.124052	0.625505	0.591439	Jup/Kcnh2	2
GO:0070328	triglyceride homeostasis	2/223	37/13518	0.124052	0.625505	0.591439	Dgat2/Apoa5	2
GO:0090162	establishment of epithelial cell polarity	2/223	37/13518	0.124052	0.625505	0.591439	Ptk7/Camsap3	2
GO:1901568	fatty acid derivative metabolic process	2/223	37/13518	0.124052	0.625505	0.591439	Alox12/Dgat2	2
GO:0003231	cardiac ventricle development	4/223	116/13518	0.125245	0.625505	0.591439	Wnt11/Ptk7/Pax8/Smarca4	4
GO:0010594	regulation of endothelial cell migration	5/223	160/13518	0.125386	0.625505	0.591439	Alox12/Col18a1/Jup/Hrg/Card10	5
GO:0070661	leukocyte proliferation	8/223	301/13518	0.125657	0.625505	0.591439	Tcf3/Scrib/Tnfrsf21/Ephb6/Cx3cl1/Igfbp2/Pkn1/H2-T10	8
GO:0050890	cognition	7/223	253/13518	0.125843	0.625505	0.591439	Dgcr2/Crtc1/Man2b1/Chrd/Rin1/Chrm1/Pla2g6	7
GO:0043242	negative regulation of protein-containing complex disassembly	3/223	75/13518	0.126783	0.625505	0.591439	Stmn2/Gas2l1/Camsap3	3
GO:0140029	exocytic process	3/223	75/13518	0.126783	0.625505	0.591439	Scrib/Camk2a/Syde1	3
GO:0007043	cell-cell junction assembly	4/223	117/13518	0.128107	0.625505	0.591439	Jup/Cldn15/Wnt11/Cldn6	4
GO:0002347	response to tumor cell	2/223	38/13518	0.129585	0.625505	0.591439	Hrg/Txnip	2
GO:0030521	androgen receptor signaling pathway	2/223	38/13518	0.129585	0.625505	0.591439	Ncor2/Smarca4	2
GO:0032673	regulation of interleukin-4 production	2/223	38/13518	0.129585	0.625505	0.591439	Slc7a5/H2-T10	2
GO:0045332	phospholipid translocation	2/223	38/13518	0.129585	0.625505	0.591439	Atp9a/Kcnn4	2
GO:0046456	icosanoid biosynthetic process	2/223	38/13518	0.129585	0.625505	0.591439	Cyp4a12a/Cyp4a12b	2
GO:0060390	regulation of SMAD protein signal transduction	2/223	38/13518	0.129585	0.625505	0.591439	Sh2b1/Bmp6	2
GO:2001222	regulation of neuron migration	2/223	38/13518	0.129585	0.625505	0.591439	Camk2a/Adgrg1	2
GO:0030148	sphingolipid biosynthetic process	3/223	76/13518	0.130481	0.625505	0.591439	B4galnt1/Elovl3/Pla2g6	3
GO:0006790	sulfur compound metabolic process	7/223	256/13518	0.131494	0.625505	0.591439	Extl1/Dgat2/Chpf/Chst4/Mat1a/Chpf2/B3gnt7	7
GO:0043087	regulation of GTPase activity	8/223	305/13518	0.132536	0.625505	0.591439	Wnt11/Ajuba/Scrib/Cx3cl1/Ripor1/Rap1gap/Tbc1d22a/Dynlt1b	8
GO:0032102	negative regulation of response to external stimulus	9/223	355/13518	0.133693	0.625505	0.591439	Alox12/Hrg/Wfdc1/Cptp/Sema4b/Cx3cl1/Nbl1/Slc39a8/H2-T10	9
GO:0008016	regulation of heart contraction	4/223	119/13518	0.133914	0.625505	0.591439	Jup/Srebf1/Gaa/Kcnh2	4
GO:0045598	regulation of fat cell differentiation	4/223	119/13518	0.133914	0.625505	0.591439	Tfe3/Pim1/Ncor2/Zbtb7c	4
GO:0044344	cellular response to fibroblast growth factor stimulus	3/223	77/13518	0.134217	0.625505	0.591439	Chrd/Tbx1/Fam20c	3
GO:1901879	regulation of protein depolymerization	3/223	77/13518	0.134217	0.625505	0.591439	Stmn2/Gas2l1/Camsap3	3
GO:0050670	regulation of lymphocyte proliferation	6/223	210/13518	0.134445	0.625505	0.591439	Tcf3/Scrib/Tnfrsf21/Igfbp2/Pkn1/H2-T10	6
GO:0060828	regulation of canonical Wnt signaling pathway	6/223	210/13518	0.134445	0.625505	0.591439	Wnt11/Ptk7/Btrc/Rspo1/Lzts2/Tpbgl	6
GO:0007411	axon guidance	5/223	164/13518	0.135089	0.625505	0.591439	Lama5/Wnt7b/Ephb6/Sema4b/Gas1	5
GO:0097485	neuron projection guidance	5/223	164/13518	0.135089	0.625505	0.591439	Lama5/Wnt7b/Ephb6/Sema4b/Gas1	5
GO:0002691	regulation of cellular extravasation	2/223	39/13518	0.135175	0.625505	0.591439	Adam8/Chst4	2
GO:0006284	base-excision repair	2/223	39/13518	0.135175	0.625505	0.591439	Xrcc1/Hmga1b	2
GO:0006904	vesicle docking involved in exocytosis	2/223	39/13518	0.135175	0.625505	0.591439	Camk2a/Syde1	2
GO:0048147	negative regulation of fibroblast proliferation	2/223	39/13518	0.135175	0.625505	0.591439	Med25/Lzts2	2
GO:0048713	regulation of oligodendrocyte differentiation	2/223	39/13518	0.135175	0.625505	0.591439	Tnfrsf21/Slc45a3	2
GO:0086001	cardiac muscle cell action potential	2/223	39/13518	0.135175	0.625505	0.591439	Jup/Kcnh2	2
GO:0090181	regulation of cholesterol metabolic process	2/223	39/13518	0.135175	0.625505	0.591439	Srebf1/Dgat2	2
GO:0007162	negative regulation of cell adhesion	7/223	258/13518	0.13533	0.625505	0.591439	Alox12/Scrib/Hrg/Tnfrsf21/Adam8/Bmp6/Tacstd2	7
GO:0010811	positive regulation of cell-substrate adhesion	4/223	120/13518	0.136857	0.625505	0.591439	Jup/Hrg/Tesk1/Col16a1	4
GO:0030509	BMP signaling pathway	4/223	120/13518	0.136857	0.625505	0.591439	Chrd/Crb2/Bmp6/Nbl1	4
GO:0051090	regulation of DNA-binding transcription factor activity	9/223	357/13518	0.136951	0.625505	0.591439	Jup/Crtc1/Glis2/Tcf3/Pim1/Camk2a/Adam8/Cx3cl1/Smarca4	9
GO:1903522	regulation of blood circulation	5/223	165/13518	0.137566	0.625505	0.591439	Jup/Srebf1/Gaa/Cx3cl1/Kcnh2	5
GO:0070664	negative regulation of leukocyte proliferation	3/223	78/13518	0.137989	0.625505	0.591439	Scrib/Tnfrsf21/Pkn1	3
GO:2000628	regulation of miRNA metabolic process	3/223	78/13518	0.137989	0.625505	0.591439	Srebf1/Ncor2/Smarca4	3
GO:0051493	regulation of cytoskeleton organization	11/223	459/13518	0.1385	0.625505	0.591439	Wnt11/Sorbs3/Hrg/Stmn2/Tesk1/Cx3cl1/Syde1/Gas2l1/Camsap3/Tacstd2/Dynlt1b	11
GO:0007188	adenylate cyclase-modulating G protein-coupled receptor signaling pathway	4/223	121/13518	0.139827	0.625505	0.591439	Aplp1/Calcb/Adgrg1/Chrm1	4
GO:0032388	positive regulation of intracellular transport	5/223	166/13518	0.140063	0.625505	0.591439	Jup/Stom/Chrm1/Ripor1/Ezr	5
GO:0006778	porphyrin-containing compound metabolic process	2/223	40/13518	0.140817	0.625505	0.591439	Cyp2a5/Cyp1a2	2
GO:0030195	negative regulation of blood coagulation	2/223	40/13518	0.140817	0.625505	0.591439	Alox12/Hrg	2
GO:0031952	regulation of protein autophosphorylation	2/223	40/13518	0.140817	0.625505	0.591439	Tesk1/Tnks1bp1	2
GO:0034204	lipid translocation	2/223	40/13518	0.140817	0.625505	0.591439	Atp9a/Kcnn4	2
GO:0060043	regulation of cardiac muscle cell proliferation	2/223	40/13518	0.140817	0.625505	0.591439	Tbx1/Pim1	2
GO:1900047	negative regulation of hemostasis	2/223	40/13518	0.140817	0.625505	0.591439	Alox12/Hrg	2
GO:0022600	digestive system process	3/223	79/13518	0.141797	0.625505	0.591439	Chrm1/Ezr/Kcnn4	3
GO:0060349	bone morphogenesis	3/223	79/13518	0.141797	0.625505	0.591439	Ltbp3/Bmp6/Tmem119	3
GO:0022408	negative regulation of cell-cell adhesion	5/223	167/13518	0.14258	0.625505	0.591439	Alox12/Scrib/Tnfrsf21/Adam8/Bmp6	5
GO:0051223	regulation of protein transport	11/223	462/13518	0.142882	0.625505	0.591439	Jup/Srebf1/Cpt1a/Stom/Stim1/Ano1/Chrm1/Ripor1/Os9/Pla2g6/Kcnn4	11
GO:0032944	regulation of mononuclear cell proliferation	6/223	214/13518	0.143173	0.625505	0.591439	Tcf3/Scrib/Tnfrsf21/Igfbp2/Pkn1/H2-T10	6
GO:0031110	regulation of microtubule polymerization or depolymerization	3/223	80/13518	0.145641	0.625505	0.591439	Stmn2/Gas2l1/Camsap3	3
GO:0071774	response to fibroblast growth factor	3/223	80/13518	0.145641	0.625505	0.591439	Chrd/Tbx1/Fam20c	3
GO:0072091	regulation of stem cell proliferation	3/223	80/13518	0.145641	0.625505	0.591439	Wnt11/Pim1/Ltbp3	3
GO:0001936	regulation of endothelial cell proliferation	4/223	123/13518	0.145842	0.625505	0.591439	Col18a1/Aldh1a2/Lrg1/Bmp6	4
GO:0098742	cell-cell adhesion via plasma-membrane adhesion molecules	4/223	123/13518	0.145842	0.625505	0.591439	Ajuba/Cx3cl1/Crb2/Igsf9	4
GO:0001525	angiogenesis	11/223	464/13518	0.145844	0.625505	0.591439	Col18a1/Jup/Tbx1/Wnt7b/Hrg/Adam8/Stim1/Cx3cl1/Adgrg1/Card10/Lrg1	11
GO:0002931	response to ischemia	2/223	41/13518	0.14651	0.625505	0.591439	Camk2a/Cx3cl1	2
GO:0006418	tRNA aminoacylation for protein translation	2/223	41/13518	0.14651	0.625505	0.591439	Vars1/Sars2	2
GO:0032350	regulation of hormone metabolic process	2/223	41/13518	0.14651	0.625505	0.591439	Pax8/Bmp6	2
GO:0032527	protein exit from endoplasmic reticulum	2/223	41/13518	0.14651	0.625505	0.591439	Syvn1/Os9	2
GO:0046320	regulation of fatty acid oxidation	2/223	41/13518	0.14651	0.625505	0.591439	Cpt1a/Dgat2	2
GO:0061005	cell differentiation involved in kidney development	2/223	41/13518	0.14651	0.625505	0.591439	Glis2/Pax8	2
GO:0085029	extracellular matrix assembly	2/223	41/13518	0.14651	0.625505	0.591439	Lamb3/Ltbp4	2
GO:2000677	regulation of transcription regulatory region DNA binding	2/223	41/13518	0.14651	0.625505	0.591439	Niban2/Zbtb7c	2
GO:0051495	positive regulation of cytoskeleton organization	5/223	169/13518	0.147673	0.625505	0.591439	Wnt11/Sorbs3/Stmn2/Tesk1/Cx3cl1	5
GO:0098781	ncRNA transcription	4/223	124/13518	0.148888	0.625505	0.591439	Srebf1/Ncor2/Smarca4/Cc2d1a	4
GO:0070227	lymphocyte apoptotic process	3/223	81/13518	0.149518	0.625505	0.591439	Tnfrsf21/Adam8/Pkn1	3
GO:0097581	lamellipodium organization	3/223	81/13518	0.149518	0.625505	0.591439	Ajuba/Hrg/Sh2b1	3
GO:0046651	lymphocyte proliferation	7/223	266/13518	0.151219	0.625505	0.591439	Tcf3/Scrib/Tnfrsf21/Ephb6/Igfbp2/Pkn1/H2-T10	7
GO:0007249	canonical NF-kappaB signal transduction	6/223	218/13518	0.152156	0.625505	0.591439	Ajuba/Btrc/Nfkb2/Usp20/Cx3cl1/Slc39a8	6
GO:0003382	epithelial cell morphogenesis	2/223	42/13518	0.152249	0.625505	0.591439	Col18a1/Scrib	2
GO:0030866	cortical actin cytoskeleton organization	2/223	42/13518	0.152249	0.625505	0.591439	Plec/Ezr	2
GO:0043114	regulation of vascular permeability	2/223	42/13518	0.152249	0.625505	0.591439	Plec/Bmp6	2
GO:0050819	negative regulation of coagulation	2/223	42/13518	0.152249	0.625505	0.591439	Alox12/Hrg	2
GO:0050856	regulation of T cell receptor signaling pathway	2/223	42/13518	0.152249	0.625505	0.591439	Ezr/Kcnn4	2
GO:0055023	positive regulation of cardiac muscle tissue growth	2/223	42/13518	0.152249	0.625505	0.591439	Tbx1/Pim1	2
GO:1902930	regulation of alcohol biosynthetic process	2/223	42/13518	0.152249	0.625505	0.591439	Srebf1/Bmp6	2
GO:0030111	regulation of Wnt signaling pathway	7/223	267/13518	0.153265	0.625505	0.591439	Wnt11/Ptk7/Btrc/Rspo1/Smarca4/Lzts2/Tpbgl	7
GO:0001731	formation of translation preinitiation complex	1/223	10/13518	0.15329	0.625505	0.591439	Eif2s3y	1
GO:0003139	secondary heart field specification	1/223	10/13518	0.15329	0.625505	0.591439	Wnt11	1
GO:0006828	manganese ion transport	1/223	10/13518	0.15329	0.625505	0.591439	Slc39a8	1
GO:0008212	mineralocorticoid metabolic process	1/223	10/13518	0.15329	0.625505	0.591439	Bmp6	1
GO:0009138	pyrimidine nucleoside diphosphate metabolic process	1/223	10/13518	0.15329	0.625505	0.591439	Cad	1
GO:0009404	toxin metabolic process	1/223	10/13518	0.15329	0.625505	0.591439	Cyp1a2	1
GO:0014733	regulation of skeletal muscle adaptation	1/223	10/13518	0.15329	0.625505	0.591439	Igfbp5	1
GO:0015801	aromatic amino acid transport	1/223	10/13518	0.15329	0.625505	0.591439	Slc7a5	1
GO:0015824	proline transport	1/223	10/13518	0.15329	0.625505	0.591439	Slc7a5	1
GO:0021781	glial cell fate commitment	1/223	10/13518	0.15329	0.625505	0.591439	Smarca4	1
GO:0032000	positive regulation of fatty acid beta-oxidation	1/223	10/13518	0.15329	0.625505	0.591439	Cpt1a	1
GO:0033152	immunoglobulin V(D)J recombination	1/223	10/13518	0.15329	0.625505	0.591439	Tcf3	1
GO:0033212	iron import into cell	1/223	10/13518	0.15329	0.625505	0.591439	Slc39a8	1
GO:0034309	primary alcohol biosynthetic process	1/223	10/13518	0.15329	0.625505	0.591439	Bmp6	1
GO:0034372	very-low-density lipoprotein particle remodeling	1/223	10/13518	0.15329	0.625505	0.591439	Apoa5	1
GO:0035336	long-chain fatty-acyl-CoA metabolic process	1/223	10/13518	0.15329	0.625505	0.591439	Dgat2	1
GO:0036093	germ cell proliferation	1/223	10/13518	0.15329	0.625505	0.591439	Rspo1	1
GO:0036151	phosphatidylcholine acyl-chain remodeling	1/223	10/13518	0.15329	0.625505	0.591439	Lpcat4	1
GO:0042182	ketone catabolic process	1/223	10/13518	0.15329	0.625505	0.591439	Glo1	1
GO:0043951	negative regulation of cAMP-mediated signaling	1/223	10/13518	0.15329	0.625505	0.591439	Mgrn1	1
GO:0043966	histone H3 acetylation	1/223	10/13518	0.15329	0.625505	0.591439	Smarca4	1
GO:0045542	positive regulation of cholesterol biosynthetic process	1/223	10/13518	0.15329	0.625505	0.591439	Srebf1	1
GO:0045603	positive regulation of endothelial cell differentiation	1/223	10/13518	0.15329	0.625505	0.591439	Bmp6	1
GO:0046051	UTP metabolic process	1/223	10/13518	0.15329	0.625505	0.591439	Cad	1
GO:0046462	monoacylglycerol metabolic process	1/223	10/13518	0.15329	0.625505	0.591439	Dgat2	1
GO:0046719	regulation by virus of viral protein levels in host cell	1/223	10/13518	0.15329	0.625505	0.591439	Dynlt1b	1
GO:0048537	mucosa-associated lymphoid tissue development	1/223	10/13518	0.15329	0.625505	0.591439	Tcf3	1
GO:0048541	Peyer's patch development	1/223	10/13518	0.15329	0.625505	0.591439	Tcf3	1
GO:0048617	embryonic foregut morphogenesis	1/223	10/13518	0.15329	0.625505	0.591439	Foxp4	1
GO:0051231	spindle elongation	1/223	10/13518	0.15329	0.625505	0.591439	Kif23	1
GO:0051255	spindle midzone assembly	1/223	10/13518	0.15329	0.625505	0.591439	Kif23	1
GO:0051782	negative regulation of cell division	1/223	10/13518	0.15329	0.625505	0.591439	Txnip	1
GO:0051901	positive regulation of mitochondrial depolarization	1/223	10/13518	0.15329	0.625505	0.591439	Alox12	1
GO:0060215	primitive hemopoiesis	1/223	10/13518	0.15329	0.625505	0.591439	Smarca4	1
GO:0060312	regulation of blood vessel remodeling	1/223	10/13518	0.15329	0.625505	0.591439	Hrg	1
GO:0060439	trachea morphogenesis	1/223	10/13518	0.15329	0.625505	0.591439	Wnt7b	1
GO:0060982	coronary artery morphogenesis	1/223	10/13518	0.15329	0.625505	0.591439	Tbx1	1
GO:0061140	lung secretory cell differentiation	1/223	10/13518	0.15329	0.625505	0.591439	Foxp4	1
GO:0061365	positive regulation of triglyceride lipase activity	1/223	10/13518	0.15329	0.625505	0.591439	Apoa5	1
GO:0061626	pharyngeal arch artery morphogenesis	1/223	10/13518	0.15329	0.625505	0.591439	Smarca4	1
GO:0070862	negative regulation of protein exit from endoplasmic reticulum	1/223	10/13518	0.15329	0.625505	0.591439	Os9	1
GO:0071895	odontoblast differentiation	1/223	10/13518	0.15329	0.625505	0.591439	Fam20c	1
GO:0072077	renal vesicle morphogenesis	1/223	10/13518	0.15329	0.625505	0.591439	Pax8	1
GO:0072079	nephron tubule formation	1/223	10/13518	0.15329	0.625505	0.591439	Pax8	1
GO:0072182	regulation of nephron tubule epithelial cell differentiation	1/223	10/13518	0.15329	0.625505	0.591439	Pax8	1
GO:0072497	mesenchymal stem cell differentiation	1/223	10/13518	0.15329	0.625505	0.591439	Ltbp3	1
GO:0090520	sphingolipid mediated signaling pathway	1/223	10/13518	0.15329	0.625505	0.591439	Ezr	1
GO:0097400	interleukin-17-mediated signaling pathway	1/223	10/13518	0.15329	0.625505	0.591439	Il17ra	1
GO:0097501	stress response to metal ion	1/223	10/13518	0.15329	0.625505	0.591439	Slc39a8	1
GO:0099105	ion channel modulating, G protein-coupled receptor signaling pathway	1/223	10/13518	0.15329	0.625505	0.591439	Stim1	1
GO:0099639	neurotransmitter receptor transport, endosome to plasma membrane	1/223	10/13518	0.15329	0.625505	0.591439	Scrib	1
GO:0106072	negative regulation of adenylate cyclase-activating G protein-coupled receptor signaling pathway	1/223	10/13518	0.15329	0.625505	0.591439	Aplp1	1
GO:0106120	positive regulation of sterol biosynthetic process	1/223	10/13518	0.15329	0.625505	0.591439	Srebf1	1
GO:0150172	regulation of phosphatidylcholine metabolic process	1/223	10/13518	0.15329	0.625505	0.591439	Abca3	1
GO:1903441	protein localization to ciliary membrane	1/223	10/13518	0.15329	0.625505	0.591439	Gga1	1
GO:1903977	positive regulation of glial cell migration	1/223	10/13518	0.15329	0.625505	0.591439	Cx3cl1	1
GO:0007189	adenylate cyclase-activating G protein-coupled receptor signaling pathway	3/223	82/13518	0.153428	0.625505	0.591439	Aplp1/Calcb/Adgrg1	3
GO:0030510	regulation of BMP signaling pathway	3/223	82/13518	0.153428	0.625505	0.591439	Chrd/Crb2/Nbl1	3
GO:1903037	regulation of leukocyte cell-cell adhesion	8/223	317/13518	0.154297	0.625505	0.591439	Scrib/Tnfrsf21/Adam8/Ephb6/Smarca4/Chst4/Igfbp2/H2-T10	8
GO:0019318	hexose metabolic process	6/223	219/13518	0.15444	0.625505	0.591439	Man2b1/Pfkp/Cpt1a/Slc25a10/Slc45a3/Dgat2	6
GO:0003158	endothelium development	4/223	126/13518	0.155052	0.625505	0.591439	Alox12/Col18a1/Bmp6/Ezr	4
GO:0052548	regulation of endopeptidase activity	7/223	268/13518	0.155323	0.625505	0.591439	Alox12/Rps6ka1/Anxa8/Hrg/Furin/Crb2/Serpina3k	7
GO:0030595	leukocyte chemotaxis	5/223	172/13518	0.155455	0.625505	0.591439	Il17ra/Plec/Adam8/Cx3cl1/Nbl1	5
GO:0045055	regulated exocytosis	5/223	172/13518	0.155455	0.625505	0.591439	Scrib/Camk2a/Syde1/P2ry2/Cbarp	5
GO:0010632	regulation of epithelial cell migration	6/223	220/13518	0.15674	0.625505	0.591439	Alox12/Col18a1/Jup/Hrg/Card10/Tacstd2	6
GO:0008015	blood circulation	9/223	369/13518	0.157346	0.625505	0.591439	Jup/Srebf1/Plec/Gaa/Cx3cl1/P2ry2/Kcnh2/Bmp6/Pla2g6	9
GO:0032024	positive regulation of insulin secretion	3/223	83/13518	0.157371	0.625505	0.591439	Stim1/Ano1/Pla2g6	3
GO:0002548	monocyte chemotaxis	2/223	43/13518	0.158031	0.625505	0.591439	Cx3cl1/Nbl1	2
GO:0009620	response to fungus	2/223	43/13518	0.158031	0.625505	0.591439	Il17ra/Hrg	2
GO:0021587	cerebellum morphogenesis	2/223	43/13518	0.158031	0.625505	0.591439	Xrcc1/Gas1	2
GO:0048663	neuron fate commitment	2/223	43/13518	0.158031	0.625505	0.591439	Chrd/Tbx1	2
GO:0071715	icosanoid transport	2/223	43/13518	0.158031	0.625505	0.591439	P2ry2/Pla2g6	2
GO:0140353	lipid export from cell	2/223	43/13518	0.158031	0.625505	0.591439	P2ry2/Bmp6	2
GO:0006639	acylglycerol metabolic process	4/223	127/13518	0.158169	0.625505	0.591439	Srebf1/Cpt1a/Dgat2/Apoa5	4
GO:0006638	neutral lipid metabolic process	4/223	128/13518	0.16131	0.625505	0.591439	Srebf1/Cpt1a/Dgat2/Apoa5	4
GO:0001938	positive regulation of endothelial cell proliferation	3/223	84/13518	0.161345	0.625505	0.591439	Col18a1/Lrg1/Bmp6	3
GO:0001942	hair follicle development	3/223	84/13518	0.161345	0.625505	0.591439	Lama5/Wnt10a/Igfbp5	3
GO:0030072	peptide hormone secretion	6/223	222/13518	0.161384	0.625505	0.591439	Srebf1/Cpt1a/Pax8/Stim1/Ano1/Pla2g6	6
GO:0032943	mononuclear cell proliferation	7/223	272/13518	0.163685	0.625505	0.591439	Tcf3/Scrib/Tnfrsf21/Ephb6/Igfbp2/Pkn1/H2-T10	7
GO:0019216	regulation of lipid metabolic process	8/223	322/13518	0.163844	0.625505	0.591439	Srebf1/Abca3/Cpt1a/Slc45a3/Dgat2/Apoa5/Bmp6/Pla2g6	8
GO:0006890	retrograde vesicle-mediated transport, Golgi to endoplasmic reticulum	2/223	44/13518	0.163854	0.625505	0.591439	Tmem115/Atp9a	2
GO:0019432	triglyceride biosynthetic process	2/223	44/13518	0.163854	0.625505	0.591439	Srebf1/Dgat2	2
GO:0030514	negative regulation of BMP signaling pathway	2/223	44/13518	0.163854	0.625505	0.591439	Chrd/Nbl1	2
GO:0043039	tRNA aminoacylation	2/223	44/13518	0.163854	0.625505	0.591439	Vars1/Sars2	2
GO:0070988	demethylation	2/223	44/13518	0.163854	0.625505	0.591439	Cyp1a2/Cyp3a11	2
GO:1904037	positive regulation of epithelial cell apoptotic process	2/223	44/13518	0.163854	0.625505	0.591439	Col18a1/Wnt11	2
GO:0001704	formation of primary germ layer	3/223	85/13518	0.165349	0.625505	0.591439	Chrd/Wnt11/Crb2	3
GO:0046849	bone remodeling	3/223	85/13518	0.165349	0.625505	0.591439	Ltbp3/Adam8/Tmem119	3
GO:0000012	single strand break repair	1/223	11/13518	0.167268	0.625505	0.591439	Xrcc1	1
GO:0003334	keratinocyte development	1/223	11/13518	0.167268	0.625505	0.591439	Plec	1
GO:0006002	fructose 6-phosphate metabolic process	1/223	11/13518	0.167268	0.625505	0.591439	Pfkp	1
GO:0006013	mannose metabolic process	1/223	11/13518	0.167268	0.625505	0.591439	Man2b1	1
GO:0006558	L-phenylalanine metabolic process	1/223	11/13518	0.167268	0.625505	0.591439	Hpd	1
GO:0007440	foregut morphogenesis	1/223	11/13518	0.167268	0.625505	0.591439	Foxp4	1
GO:0009068	aspartate family amino acid catabolic process	1/223	11/13518	0.167268	0.625505	0.591439	Mat1a	1
GO:0009437	carnitine metabolic process	1/223	11/13518	0.167268	0.625505	0.591439	Cpt1a	1
GO:0009584	detection of visible light	1/223	11/13518	0.167268	0.625505	0.591439	Reep6	1
GO:0010898	positive regulation of triglyceride catabolic process	1/223	11/13518	0.167268	0.625505	0.591439	Apoa5	1
GO:0014029	neural crest formation	1/223	11/13518	0.167268	0.625505	0.591439	Chrd	1
GO:0015701	bicarbonate transport	1/223	11/13518	0.167268	0.625505	0.591439	Slc39a8	1
GO:0021819	layer formation in cerebral cortex	1/223	11/13518	0.167268	0.625505	0.591439	Adgrg1	1
GO:0031642	negative regulation of myelination	1/223	11/13518	0.167268	0.625505	0.591439	Tnfrsf21	1
GO:0031953	negative regulation of protein autophosphorylation	1/223	11/13518	0.167268	0.625505	0.591439	Tesk1	1
GO:0032308	positive regulation of prostaglandin secretion	1/223	11/13518	0.167268	0.625505	0.591439	P2ry2	1
GO:0034370	triglyceride-rich lipoprotein particle remodeling	1/223	11/13518	0.167268	0.625505	0.591439	Apoa5	1
GO:0035022	positive regulation of Rac protein signal transduction	1/223	11/13518	0.167268	0.625505	0.591439	Dynlt1b	1
GO:0042761	very long-chain fatty acid biosynthetic process	1/223	11/13518	0.167268	0.625505	0.591439	Elovl3	1
GO:0043031	negative regulation of macrophage activation	1/223	11/13518	0.167268	0.625505	0.591439	Cx3cl1	1
GO:0044829	positive regulation by host of viral genome replication	1/223	11/13518	0.167268	0.625505	0.591439	Stom	1
GO:0045906	negative regulation of vasoconstriction	1/223	11/13518	0.167268	0.625505	0.591439	Cx3cl1	1
GO:0046886	positive regulation of hormone biosynthetic process	1/223	11/13518	0.167268	0.625505	0.591439	Bmp6	1
GO:0048251	elastic fiber assembly	1/223	11/13518	0.167268	0.625505	0.591439	Ltbp4	1
GO:0048733	sebaceous gland development	1/223	11/13518	0.167268	0.625505	0.591439	Wnt10a	1
GO:0048845	venous blood vessel morphogenesis	1/223	11/13518	0.167268	0.625505	0.591439	Chrd	1
GO:0050965	detection of temperature stimulus involved in sensory perception of pain	1/223	11/13518	0.167268	0.625505	0.591439	Ano1	1
GO:0060080	inhibitory postsynaptic potential	1/223	11/13518	0.167268	0.625505	0.591439	Cx3cl1	1
GO:0060430	lung saccule development	1/223	11/13518	0.167268	0.625505	0.591439	Ltbp3	1
GO:0060628	regulation of ER to Golgi vesicle-mediated transport	1/223	11/13518	0.167268	0.625505	0.591439	Gas1	1
GO:0061517	macrophage proliferation	1/223	11/13518	0.167268	0.625505	0.591439	Cx3cl1	1
GO:0061687	detoxification of inorganic compound	1/223	11/13518	0.167268	0.625505	0.591439	Slc39a8	1
GO:0070307	lens fiber cell development	1/223	11/13518	0.167268	0.625505	0.591439	Smarca4	1
GO:0071635	negative regulation of transforming growth factor beta production	1/223	11/13518	0.167268	0.625505	0.591439	Furin	1
GO:0072672	neutrophil extravasation	1/223	11/13518	0.167268	0.625505	0.591439	Adam8	1
GO:0072697	protein localization to cell cortex	1/223	11/13518	0.167268	0.625505	0.591439	Ezr	1
GO:1900747	negative regulation of vascular endothelial growth factor signaling pathway	1/223	11/13518	0.167268	0.625505	0.591439	Hrg	1
GO:1901386	negative regulation of voltage-gated calcium channel activity	1/223	11/13518	0.167268	0.625505	0.591439	Cbarp	1
GO:1902221	erythrose 4-phosphate/phosphoenolpyruvate family amino acid metabolic process	1/223	11/13518	0.167268	0.625505	0.591439	Hpd	1
GO:2000303	regulation of ceramide biosynthetic process	1/223	11/13518	0.167268	0.625505	0.591439	Pla2g6	1
GO:2000489	regulation of hepatic stellate cell activation	1/223	11/13518	0.167268	0.625505	0.591439	Rps6ka1	1
GO:0046488	phosphatidylinositol metabolic process	4/223	130/13518	0.167659	0.625505	0.591439	Gpaa1/Pigq/Pgap4/Pigs	4
GO:0090316	positive regulation of intracellular protein transport	4/223	130/13518	0.167659	0.625505	0.591439	Jup/Stom/Chrm1/Ripor1	4
GO:0042594	response to starvation	5/223	177/13518	0.168794	0.625505	0.591439	Cad/Srebf1/Gas2l1/Ripor1/Elapor1	5
GO:0005976	polysaccharide metabolic process	3/223	86/13518	0.169382	0.625505	0.591439	Gaa/Stk40/Ap2a1	3
GO:0022404	molting cycle process	3/223	86/13518	0.169382	0.625505	0.591439	Lama5/Wnt10a/Igfbp5	3
GO:0022405	hair cycle process	3/223	86/13518	0.169382	0.625505	0.591439	Lama5/Wnt10a/Igfbp5	3
GO:0090288	negative regulation of cellular response to growth factor stimulus	3/223	86/13518	0.169382	0.625505	0.591439	Chrd/Hrg/Nbl1	3
GO:0009395	phospholipid catabolic process	2/223	45/13518	0.169715	0.625505	0.591439	Plbd2/Pla2g6	2
GO:0019748	secondary metabolic process	2/223	45/13518	0.169715	0.625505	0.591439	Cyp2a5/Cyp1a2	2
GO:0021575	hindbrain morphogenesis	2/223	45/13518	0.169715	0.625505	0.591439	Xrcc1/Gas1	2
GO:0043038	amino acid activation	2/223	45/13518	0.169715	0.625505	0.591439	Vars1/Sars2	2
GO:0045668	negative regulation of osteoblast differentiation	2/223	45/13518	0.169715	0.625505	0.591439	Chrd/Igfbp5	2
GO:0048009	insulin-like growth factor receptor signaling pathway	2/223	45/13518	0.169715	0.625505	0.591439	Igfbp5/Igfbp2	2
GO:0051591	response to cAMP	2/223	45/13518	0.169715	0.625505	0.591439	Igfbp5/Ezr	2
GO:0060421	positive regulation of heart growth	2/223	45/13518	0.169715	0.625505	0.591439	Tbx1/Pim1	2
GO:0097035	regulation of membrane lipid distribution	2/223	45/13518	0.169715	0.625505	0.591439	Atp9a/Kcnn4	2
GO:1903533	regulation of protein targeting	2/223	45/13518	0.169715	0.625505	0.591439	Srebf1/Stom	2
GO:1903539	protein localization to postsynaptic membrane	2/223	45/13518	0.169715	0.625505	0.591439	Scrib/Camk2a	2
GO:0002790	peptide secretion	6/223	226/13518	0.170849	0.625505	0.591439	Srebf1/Cpt1a/Pax8/Stim1/Ano1/Pla2g6	6
GO:0043270	positive regulation of monoatomic ion transport	5/223	178/13518	0.171514	0.625505	0.591439	Camk2a/Stim1/Cx3cl1/Chrm1/Kcnh2	5
GO:0050679	positive regulation of epithelial cell proliferation	5/223	178/13518	0.171514	0.625505	0.591439	Col18a1/Tbx1/Lrg1/Bmp6/Gas1	5
GO:0050866	negative regulation of cell activation	5/223	178/13518	0.171514	0.625505	0.591439	Alox12/Scrib/Tnfrsf21/Cx3cl1/Pkn1	5
GO:0007029	endoplasmic reticulum organization	3/223	87/13518	0.173444	0.625505	0.591439	Ncln/Sec31a/Retreg2	3
GO:0007586	digestion	3/223	87/13518	0.173444	0.625505	0.591439	Chrm1/Ezr/Kcnn4	3
GO:0098739	import across plasma membrane	4/223	132/13518	0.174096	0.625505	0.591439	Kcnk5/Kcnh2/Slc7a5/Slc39a8	4
GO:0032633	interleukin-4 production	2/223	46/13518	0.175611	0.625505	0.591439	Slc7a5/H2-T10	2
GO:0045744	negative regulation of G protein-coupled receptor signaling pathway	2/223	46/13518	0.175611	0.625505	0.591439	Aplp1/Mgrn1	2
GO:0050906	detection of stimulus involved in sensory perception	2/223	46/13518	0.175611	0.625505	0.591439	Ano1/Reep6	2
GO:0062237	protein localization to postsynapse	2/223	46/13518	0.175611	0.625505	0.591439	Scrib/Camk2a	2
GO:0030073	insulin secretion	5/223	180/13518	0.177006	0.625505	0.591439	Srebf1/Cpt1a/Stim1/Ano1/Pla2g6	5
GO:0031032	actomyosin structure organization	5/223	180/13518	0.177006	0.625505	0.591439	Wnt11/Sorbs3/Plec/Tesk1/Tacstd2	5
GO:0051260	protein homooligomerization	4/223	133/13518	0.177347	0.625505	0.591439	Crtc1/Aldh1a2/Abca3/Mat1a	4
GO:0044843	cell cycle G1/S phase transition	6/223	229/13518	0.178097	0.625505	0.591439	Map3k11/Tbx1/Tcf3/Camk2a/Smarca4/Gas1	6
GO:0061138	morphogenesis of a branching epithelium	5/223	181/13518	0.179777	0.625505	0.591439	Tbx1/Lama5/Btrc/Pax8/Tacstd2	5
GO:0007268	chemical synaptic transmission	11/223	486/13518	0.180497	0.625505	0.591439	Crtc1/Chrd/Gabrp/Scrib/Camk2a/Rin1/Cx3cl1/Syde1/Chrm1/P2ry2/Pla2g6	11
GO:0098662	inorganic cation transmembrane transport	11/223	486/13518	0.180497	0.625505	0.591439	Kcnk5/Slc45a3/Stom/Stim1/Cx3cl1/Tspoap1/Cbarp/Kcnh2/Pla2g6/Slc39a8/Kcnn4	11
GO:0098916	anterograde trans-synaptic signaling	11/223	486/13518	0.180497	0.625505	0.591439	Crtc1/Chrd/Gabrp/Scrib/Camk2a/Rin1/Cx3cl1/Syde1/Chrm1/P2ry2/Pla2g6	11
GO:0051348	negative regulation of transferase activity	6/223	230/13518	0.180541	0.625505	0.591439	Sh3bp5/Ajuba/Plec/Tesk1/Xrcc1/Pkn1	6
GO:0001574	ganglioside biosynthetic process	1/223	12/13518	0.181016	0.625505	0.591439	B4galnt1	1
GO:0002689	negative regulation of leukocyte chemotaxis	1/223	12/13518	0.181016	0.625505	0.591439	Nbl1	1
GO:0006266	DNA ligation	1/223	12/13518	0.181016	0.625505	0.591439	Xrcc1	1
GO:0006570	tyrosine metabolic process	1/223	12/13518	0.181016	0.625505	0.591439	Hpd	1
GO:0006855	xenobiotic transmembrane transport	1/223	12/13518	0.181016	0.625505	0.591439	Abca3	1
GO:0007187	G protein-coupled receptor signaling pathway, coupled to cyclic nucleotide second messenger	1/223	12/13518	0.181016	0.625505	0.591439	Chrm1	1
GO:0009133	nucleoside diphosphate biosynthetic process	1/223	12/13518	0.181016	0.625505	0.591439	Cad	1
GO:0009209	pyrimidine ribonucleoside triphosphate biosynthetic process	1/223	12/13518	0.181016	0.625505	0.591439	Cad	1
GO:0010832	negative regulation of myotube differentiation	1/223	12/13518	0.181016	0.625505	0.591439	Tmem119	1
GO:0014745	negative regulation of muscle adaptation	1/223	12/13518	0.181016	0.625505	0.591439	Igfbp5	1
GO:0017038	protein import	1/223	12/13518	0.181016	0.625505	0.591439	Chrd	1
GO:0021513	spinal cord dorsal/ventral patterning	1/223	12/13518	0.181016	0.625505	0.591439	Chrd	1
GO:0030213	hyaluronan biosynthetic process	1/223	12/13518	0.181016	0.625505	0.591439	Ap2a1	1
GO:0030539	male genitalia development	1/223	12/13518	0.181016	0.625505	0.591439	Bmp6	1
GO:0032328	alanine transport	1/223	12/13518	0.181016	0.625505	0.591439	Slc7a5	1
GO:0034638	phosphatidylcholine catabolic process	1/223	12/13518	0.181016	0.625505	0.591439	Pla2g6	1
GO:0035331	negative regulation of hippo signaling	1/223	12/13518	0.181016	0.625505	0.591439	Ajuba	1
GO:0045647	negative regulation of erythrocyte differentiation	1/223	12/13518	0.181016	0.625505	0.591439	Gas2l1	1
GO:0045779	negative regulation of bone resorption	1/223	12/13518	0.181016	0.625505	0.591439	Tmem119	1
GO:0046166	glyceraldehyde-3-phosphate biosynthetic process	1/223	12/13518	0.181016	0.625505	0.591439	Slc25a10	1
GO:0046618	xenobiotic export from cell	1/223	12/13518	0.181016	0.625505	0.591439	Abca3	1
GO:0048340	paraxial mesoderm morphogenesis	1/223	12/13518	0.181016	0.625505	0.591439	Wnt11	1
GO:0050884	neuromuscular process controlling posture	1/223	12/13518	0.181016	0.625505	0.591439	Gaa	1
GO:0050961	detection of temperature stimulus involved in sensory perception	1/223	12/13518	0.181016	0.625505	0.591439	Ano1	1
GO:0060033	anatomical structure regression	1/223	12/13518	0.181016	0.625505	0.591439	Wnt7b	1
GO:0060081	membrane hyperpolarization	1/223	12/13518	0.181016	0.625505	0.591439	Crtc1	1
GO:0060231	mesenchymal to epithelial transition	1/223	12/13518	0.181016	0.625505	0.591439	Pax8	1
GO:0060347	heart trabecula formation	1/223	12/13518	0.181016	0.625505	0.591439	Smarca4	1
GO:0070193	synaptonemal complex organization	1/223	12/13518	0.181016	0.625505	0.591439	Syde1	1
GO:0070255	regulation of mucus secretion	1/223	12/13518	0.181016	0.625505	0.591439	P2ry2	1
GO:0070831	basement membrane assembly	1/223	12/13518	0.181016	0.625505	0.591439	Lamb3	1
GO:0071305	cellular response to vitamin D	1/223	12/13518	0.181016	0.625505	0.591439	Pim1	1
GO:0071371	cellular response to gonadotropin stimulus	1/223	12/13518	0.181016	0.625505	0.591439	Pax8	1
GO:0072087	renal vesicle development	1/223	12/13518	0.181016	0.625505	0.591439	Pax8	1
GO:0072148	epithelial cell fate commitment	1/223	12/13518	0.181016	0.625505	0.591439	Chrd	1
GO:0072160	nephron tubule epithelial cell differentiation	1/223	12/13518	0.181016	0.625505	0.591439	Pax8	1
GO:0086011	membrane repolarization during action potential	1/223	12/13518	0.181016	0.625505	0.591439	Kcnh2	1
GO:0090179	planar cell polarity pathway involved in neural tube closure	1/223	12/13518	0.181016	0.625505	0.591439	Ptk7	1
GO:0097066	response to thyroid hormone	1/223	12/13518	0.181016	0.625505	0.591439	Gas2l1	1
GO:0098840	protein transport along microtubule	1/223	12/13518	0.181016	0.625505	0.591439	Camsap3	1
GO:0099118	microtubule-based protein transport	1/223	12/13518	0.181016	0.625505	0.591439	Camsap3	1
GO:0099527	postsynapse to nucleus signaling pathway	1/223	12/13518	0.181016	0.625505	0.591439	Crtc1	1
GO:0150079	negative regulation of neuroinflammatory response	1/223	12/13518	0.181016	0.625505	0.591439	Cx3cl1	1
GO:1900226	negative regulation of NLRP3 inflammasome complex assembly	1/223	12/13518	0.181016	0.625505	0.591439	Cptp	1
GO:1901163	regulation of trophoblast cell migration	1/223	12/13518	0.181016	0.625505	0.591439	Syde1	1
GO:1901678	iron coordination entity transport	1/223	12/13518	0.181016	0.625505	0.591439	Hrg	1
GO:1902548	negative regulation of cellular response to vascular endothelial growth factor stimulus	1/223	12/13518	0.181016	0.625505	0.591439	Hrg	1
GO:1903238	positive regulation of leukocyte tethering or rolling	1/223	12/13518	0.181016	0.625505	0.591439	Chst4	1
GO:1904152	regulation of retrograde protein transport, ER to cytosol	1/223	12/13518	0.181016	0.625505	0.591439	Os9	1
GO:1905097	regulation of guanyl-nucleotide exchange factor activity	1/223	12/13518	0.181016	0.625505	0.591439	Ripor1	1
GO:0010907	positive regulation of glucose metabolic process	2/223	47/13518	0.181539	0.625505	0.591439	Slc45a3/Dgat2	2
GO:0030858	positive regulation of epithelial cell differentiation	2/223	47/13518	0.181539	0.625505	0.591439	Pax8/Bmp6	2
GO:0043124	negative regulation of canonical NF-kappaB signal transduction	2/223	47/13518	0.181539	0.625505	0.591439	Usp20/Slc39a8	2
GO:0060688	regulation of morphogenesis of a branching structure	2/223	47/13518	0.181539	0.625505	0.591439	Pax8/Tacstd2	2
GO:0086003	cardiac muscle cell contraction	2/223	47/13518	0.181539	0.625505	0.591439	Jup/Kcnh2	2
GO:0022037	metencephalon development	3/223	89/13518	0.181648	0.625505	0.591439	Scrib/Xrcc1/Gas1	3
GO:0060048	cardiac muscle contraction	3/223	89/13518	0.181648	0.625505	0.591439	Jup/Gaa/Kcnh2	3
GO:1903169	regulation of calcium ion transmembrane transport	4/223	135/13518	0.183909	0.625505	0.591439	Stim1/Cx3cl1/Cbarp/Pla2g6	4
GO:0050821	protein stabilization	5/223	183/13518	0.185368	0.625505	0.591439	Tcf3/Ncln/Pim1/Syvn1/Ncor2	5
GO:0070663	regulation of leukocyte proliferation	6/223	232/13518	0.185468	0.625505	0.591439	Tcf3/Scrib/Tnfrsf21/Igfbp2/Pkn1/H2-T10	6
GO:1903039	positive regulation of leukocyte cell-cell adhesion	6/223	232/13518	0.185468	0.625505	0.591439	Adam8/Ephb6/Smarca4/Chst4/Igfbp2/H2-T10	6
GO:0070201	regulation of establishment of protein localization	11/223	489/13518	0.185504	0.625505	0.591439	Jup/Srebf1/Cpt1a/Stom/Stim1/Ano1/Chrm1/Ripor1/Os9/Pla2g6/Kcnn4	11
GO:0030216	keratinocyte differentiation	3/223	90/13518	0.18579	0.625505	0.591439	Plec/Smarca4/Txnip	3
GO:0046887	positive regulation of hormone secretion	4/223	136/13518	0.18722	0.625505	0.591439	Stim1/Ano1/Bmp6/Pla2g6	4
GO:0033013	tetrapyrrole metabolic process	2/223	48/13518	0.187496	0.625505	0.591439	Cyp2a5/Cyp1a2	2
GO:0043388	positive regulation of DNA binding	2/223	48/13518	0.187496	0.625505	0.591439	Niban2/Smarca4	2
GO:0060986	endocrine hormone secretion	2/223	48/13518	0.187496	0.625505	0.591439	Niban2/Bmp6	2
GO:1903409	reactive oxygen species biosynthetic process	2/223	48/13518	0.187496	0.625505	0.591439	Alox12/Cyp1a2	2
GO:1990748	cellular detoxification	2/223	48/13518	0.187496	0.625505	0.591439	Pim1/Slc39a8	2
GO:0043122	regulation of canonical NF-kappaB signal transduction	5/223	184/13518	0.188187	0.625505	0.591439	Ajuba/Btrc/Usp20/Cx3cl1/Slc39a8	5
GO:0098655	monoatomic cation transmembrane transport	11/223	491/13518	0.188878	0.625505	0.591439	Kcnk5/Slc45a3/Stom/Stim1/Cx3cl1/Tspoap1/Cbarp/Kcnh2/Pla2g6/Slc39a8/Kcnn4	11
GO:0099537	trans-synaptic signaling	11/223	491/13518	0.188878	0.625505	0.591439	Crtc1/Chrd/Gabrp/Scrib/Camk2a/Rin1/Cx3cl1/Syde1/Chrm1/P2ry2/Pla2g6	11
GO:0001654	eye development	7/223	284/13518	0.189931	0.625505	0.591439	Aldh1a2/Scrib/Smarca4/Crb2/Bmp6/Pygo2/Gas1	7
GO:0010717	regulation of epithelial to mesenchymal transition	3/223	91/13518	0.189956	0.625505	0.591439	Adam8/Crb2/Lrg1	3
GO:0090630	activation of GTPase activity	3/223	91/13518	0.189956	0.625505	0.591439	Scrib/Rap1gap/Tbc1d22a	3
GO:0006006	glucose metabolic process	5/223	185/13518	0.191021	0.625505	0.591439	Pfkp/Cpt1a/Slc25a10/Slc45a3/Dgat2	5
GO:0007179	transforming growth factor beta receptor signaling pathway	5/223	185/13518	0.191021	0.625505	0.591439	Ltbp3/Furin/Lrg1/Ltbp4/Wfikkn2	5
GO:0150063	visual system development	7/223	285/13518	0.192193	0.625505	0.591439	Aldh1a2/Scrib/Smarca4/Crb2/Bmp6/Pygo2/Gas1	7
GO:0002673	regulation of acute inflammatory response	2/223	49/13518	0.193481	0.625505	0.591439	Adam8/H2-T10	2
GO:0048168	regulation of neuronal synaptic plasticity	2/223	49/13518	0.193481	0.625505	0.591439	Chrd/Camk2a	2
GO:0007420	brain development	11/223	494/13518	0.193992	0.625505	0.591439	Aplp1/Chrd/Aldh1a2/Wnt7b/Scrib/Ncor2/Adgrg1/Smarca4/Pygo2/Xrcc1/Gas1	11
GO:0010586	miRNA metabolic process	3/223	92/13518	0.194146	0.625505	0.591439	Srebf1/Ncor2/Smarca4	3
GO:0048880	sensory system development	7/223	286/13518	0.194466	0.625505	0.591439	Aldh1a2/Scrib/Smarca4/Crb2/Bmp6/Pygo2/Gas1	7
GO:0001886	endothelial cell morphogenesis	1/223	13/13518	0.194539	0.625505	0.591439	Col18a1	1
GO:0006044	N-acetylglucosamine metabolic process	1/223	13/13518	0.194539	0.625505	0.591439	Chst4	1
GO:0007250	activation of NF-kappaB-inducing kinase activity	1/223	13/13518	0.194539	0.625505	0.591439	Card10	1
GO:0007379	segment specification	1/223	13/13518	0.194539	0.625505	0.591439	Chrd	1
GO:0007620	copulation	1/223	13/13518	0.194539	0.625505	0.591439	P2ry2	1
GO:0009313	oligosaccharide catabolic process	1/223	13/13518	0.194539	0.625505	0.591439	Man2b1	1
GO:0010544	negative regulation of platelet activation	1/223	13/13518	0.194539	0.625505	0.591439	Alox12	1
GO:0010831	positive regulation of myotube differentiation	1/223	13/13518	0.194539	0.625505	0.591439	Tbx1	1
GO:0016048	detection of temperature stimulus	1/223	13/13518	0.194539	0.625505	0.591439	Ano1	1
GO:0021783	preganglionic parasympathetic fiber development	1/223	13/13518	0.194539	0.625505	0.591439	Tbx1	1
GO:0030497	fatty acid elongation	1/223	13/13518	0.194539	0.625505	0.591439	Elovl3	1
GO:0030502	negative regulation of bone mineralization	1/223	13/13518	0.194539	0.625505	0.591439	Ltbp3	1
GO:0030953	astral microtubule organization	1/223	13/13518	0.194539	0.625505	0.591439	Ezr	1
GO:0032306	regulation of prostaglandin secretion	1/223	13/13518	0.194539	0.625505	0.591439	P2ry2	1
GO:0032693	negative regulation of interleukin-10 production	1/223	13/13518	0.194539	0.625505	0.591439	Tnfrsf21	1
GO:0033690	positive regulation of osteoblast proliferation	1/223	13/13518	0.194539	0.625505	0.591439	Tmem119	1
GO:0034111	negative regulation of homotypic cell-cell adhesion	1/223	13/13518	0.194539	0.625505	0.591439	Alox12	1
GO:0035435	phosphate ion transmembrane transport	1/223	13/13518	0.194539	0.625505	0.591439	Slc25a10	1
GO:0035437	maintenance of protein localization in endoplasmic reticulum	1/223	13/13518	0.194539	0.625505	0.591439	Os9	1
GO:0035627	ceramide transport	1/223	13/13518	0.194539	0.625505	0.591439	Cptp	1
GO:0035733	hepatic stellate cell activation	1/223	13/13518	0.194539	0.625505	0.591439	Rps6ka1	1
GO:0045762	positive regulation of adenylate cyclase activity	1/223	13/13518	0.194539	0.625505	0.591439	Stim1	1
GO:0046598	positive regulation of viral entry into host cell	1/223	13/13518	0.194539	0.625505	0.591439	Furin	1
GO:0046851	negative regulation of bone remodeling	1/223	13/13518	0.194539	0.625505	0.591439	Tmem119	1
GO:0051546	keratinocyte migration	1/223	13/13518	0.194539	0.625505	0.591439	Lrg1	1
GO:0051764	actin crosslink formation	1/223	13/13518	0.194539	0.625505	0.591439	Gas2l1	1
GO:0051917	regulation of fibrinolysis	1/223	13/13518	0.194539	0.625505	0.591439	Hrg	1
GO:0061450	trophoblast cell migration	1/223	13/13518	0.194539	0.625505	0.591439	Syde1	1
GO:0075294	positive regulation by symbiont of entry into host	1/223	13/13518	0.194539	0.625505	0.591439	Furin	1
GO:0090153	regulation of sphingolipid biosynthetic process	1/223	13/13518	0.194539	0.625505	0.591439	Pla2g6	1
GO:0090178	regulation of establishment of planar polarity involved in neural tube closure	1/223	13/13518	0.194539	0.625505	0.591439	Ptk7	1
GO:0090190	positive regulation of branching involved in ureteric bud morphogenesis	1/223	13/13518	0.194539	0.625505	0.591439	Pax8	1
GO:0099004	calmodulin dependent kinase signaling pathway	1/223	13/13518	0.194539	0.625505	0.591439	Camk2a	1
GO:0141086	negative regulation of inflammasome-mediated signaling pathway	1/223	13/13518	0.194539	0.625505	0.591439	Cptp	1
GO:1902337	regulation of apoptotic process involved in morphogenesis	1/223	13/13518	0.194539	0.625505	0.591439	Pax8	1
GO:1903025	regulation of RNA polymerase II regulatory region sequence-specific DNA binding	1/223	13/13518	0.194539	0.625505	0.591439	Zbtb7c	1
GO:1903978	regulation of microglial cell activation	1/223	13/13518	0.194539	0.625505	0.591439	Cx3cl1	1
GO:1904181	positive regulation of membrane depolarization	1/223	13/13518	0.194539	0.625505	0.591439	Alox12	1
GO:1905038	regulation of membrane lipid metabolic process	1/223	13/13518	0.194539	0.625505	0.591439	Pla2g6	1
GO:1905668	positive regulation of protein localization to endosome	1/223	13/13518	0.194539	0.625505	0.591439	Ezr	1
GO:2000696	regulation of epithelial cell differentiation involved in kidney development	1/223	13/13518	0.194539	0.625505	0.591439	Pax8	1
GO:2000846	regulation of corticosteroid hormone secretion	1/223	13/13518	0.194539	0.625505	0.591439	Bmp6	1
GO:2001140	positive regulation of phospholipid transport	1/223	13/13518	0.194539	0.625505	0.591439	Abca3	1
GO:0001505	regulation of neurotransmitter levels	4/223	139/13518	0.197266	0.625505	0.591439	Scrib/Camk2a/Syde1/P2ry2	4
GO:0006839	mitochondrial transport	4/223	139/13518	0.197266	0.625505	0.591439	Srebf1/Camk2a/Slc25a10/Dynlt1b	4
GO:0015833	peptide transport	6/223	237/13518	0.198015	0.625505	0.591439	Srebf1/Cpt1a/Pax8/Stim1/Ano1/Pla2g6	6
GO:0060326	cell chemotaxis	6/223	237/13518	0.198015	0.625505	0.591439	Il17ra/Plec/Hrg/Adam8/Cx3cl1/Nbl1	6
GO:0072676	lymphocyte migration	3/223	93/13518	0.198359	0.625505	0.591439	Plec/Adam8/Cx3cl1	3
GO:0007585	respiratory gaseous exchange by respiratory system	2/223	50/13518	0.199489	0.625505	0.591439	Gaa/Stk40	2
GO:0060711	labyrinthine layer development	2/223	50/13518	0.199489	0.625505	0.591439	Wnt7b/Syde1	2
GO:1902895	positive regulation of miRNA transcription	2/223	50/13518	0.199489	0.625505	0.591439	Srebf1/Smarca4	2
GO:0018107	peptidyl-threonine phosphorylation	3/223	94/13518	0.202594	0.625505	0.591439	Cad/Camk2a/Tnks1bp1	3
GO:0019218	regulation of steroid metabolic process	3/223	94/13518	0.202594	0.625505	0.591439	Srebf1/Dgat2/Bmp6	3
GO:0045185	maintenance of protein location	3/223	94/13518	0.202594	0.625505	0.591439	Chrd/Os9/Nbl1	3
GO:0031647	regulation of protein stability	7/223	290/13518	0.203664	0.625505	0.591439	Tcf3/Ncln/Srebf1/Pim1/Syvn1/Btrc/Ncor2	7
GO:0034504	protein localization to nucleus	7/223	290/13518	0.203664	0.625505	0.591439	Jup/Glis2/Tesk1/Card10/Lzts2/Fam53a/Txnip	7
GO:0046460	neutral lipid biosynthetic process	2/223	51/13518	0.20552	0.625505	0.591439	Srebf1/Dgat2	2
GO:0046463	acylglycerol biosynthetic process	2/223	51/13518	0.20552	0.625505	0.591439	Srebf1/Dgat2	2
GO:0002526	acute inflammatory response	3/223	95/13518	0.20685	0.625505	0.591439	Adam8/Ephb6/H2-T10	3
GO:0006836	neurotransmitter transport	4/223	142/13518	0.207474	0.625505	0.591439	Scrib/Camk2a/Syde1/P2ry2	4
GO:0001767	establishment of lymphocyte polarity	1/223	14/13518	0.207839	0.625505	0.591439	Scrib	1
GO:0001768	establishment of T cell polarity	1/223	14/13518	0.207839	0.625505	0.591439	Scrib	1
GO:0001813	regulation of antibody-dependent cellular cytotoxicity	1/223	14/13518	0.207839	0.625505	0.591439	H2-T10	1
GO:0001815	positive regulation of antibody-dependent cellular cytotoxicity	1/223	14/13518	0.207839	0.625505	0.591439	H2-T10	1
GO:0002138	retinoic acid biosynthetic process	1/223	14/13518	0.207839	0.625505	0.591439	Aldh1a2	1
GO:0002327	immature B cell differentiation	1/223	14/13518	0.207839	0.625505	0.591439	Syvn1	1
GO:0002519	natural killer cell tolerance induction	1/223	14/13518	0.207839	0.625505	0.591439	H2-T10	1
GO:0003128	heart field specification	1/223	14/13518	0.207839	0.625505	0.591439	Wnt11	1
GO:0006206	pyrimidine nucleobase metabolic process	1/223	14/13518	0.207839	0.625505	0.591439	Cad	1
GO:0006465	signal peptide processing	1/223	14/13518	0.207839	0.625505	0.591439	Furin	1
GO:0006577	amino-acid betaine metabolic process	1/223	14/13518	0.207839	0.625505	0.591439	Cpt1a	1
GO:0006700	C21-steroid hormone biosynthetic process	1/223	14/13518	0.207839	0.625505	0.591439	Bmp6	1
GO:0009130	pyrimidine nucleoside monophosphate biosynthetic process	1/223	14/13518	0.207839	0.625505	0.591439	Cad	1
GO:0009173	pyrimidine ribonucleoside monophosphate metabolic process	1/223	14/13518	0.207839	0.625505	0.591439	Cad	1
GO:0009954	proximal/distal pattern formation	1/223	14/13518	0.207839	0.625505	0.591439	Aldh1a2	1
GO:0010470	regulation of gastrulation	1/223	14/13518	0.207839	0.625505	0.591439	Crb2	1
GO:0016102	diterpenoid biosynthetic process	1/223	14/13518	0.207839	0.625505	0.591439	Aldh1a2	1
GO:0021511	spinal cord patterning	1/223	14/13518	0.207839	0.625505	0.591439	Chrd	1
GO:0031645	negative regulation of nervous system process	1/223	14/13518	0.207839	0.625505	0.591439	Tnfrsf21	1
GO:0032639	TRAIL production	1/223	14/13518	0.207839	0.625505	0.591439	H2-T10	1
GO:0032679	regulation of TRAIL production	1/223	14/13518	0.207839	0.625505	0.591439	H2-T10	1
GO:0032759	positive regulation of TRAIL production	1/223	14/13518	0.207839	0.625505	0.591439	H2-T10	1
GO:0032933	SREBP signaling pathway	1/223	14/13518	0.207839	0.625505	0.591439	Srebf1	1
GO:0033280	response to vitamin D	1/223	14/13518	0.207839	0.625505	0.591439	Pim1	1
GO:0034392	negative regulation of smooth muscle cell apoptotic process	1/223	14/13518	0.207839	0.625505	0.591439	Slc7a5	1
GO:0034698	response to gonadotropin	1/223	14/13518	0.207839	0.625505	0.591439	Pax8	1
GO:0036035	osteoclast development	1/223	14/13518	0.207839	0.625505	0.591439	Fam20c	1
GO:0042759	long-chain fatty acid biosynthetic process	1/223	14/13518	0.207839	0.625505	0.591439	Alox12	1
GO:0042795	snRNA transcription by RNA polymerase II	1/223	14/13518	0.207839	0.625505	0.591439	Cc2d1a	1
GO:0043501	skeletal muscle adaptation	1/223	14/13518	0.207839	0.625505	0.591439	Igfbp5	1
GO:0046049	UMP metabolic process	1/223	14/13518	0.207839	0.625505	0.591439	Cad	1
GO:0048486	parasympathetic nervous system development	1/223	14/13518	0.207839	0.625505	0.591439	Tbx1	1
GO:0060088	auditory receptor cell stereocilium organization	1/223	14/13518	0.207839	0.625505	0.591439	Scrib	1
GO:0060307	regulation of ventricular cardiac muscle cell membrane repolarization	1/223	14/13518	0.207839	0.625505	0.591439	Kcnh2	1
GO:0061635	regulation of protein complex stability	1/223	14/13518	0.207839	0.625505	0.591439	Ncln	1
GO:0070234	positive regulation of T cell apoptotic process	1/223	14/13518	0.207839	0.625505	0.591439	Adam8	1
GO:0070486	leukocyte aggregation	1/223	14/13518	0.207839	0.625505	0.591439	Adam8	1
GO:0071501	cellular response to sterol depletion	1/223	14/13518	0.207839	0.625505	0.591439	Srebf1	1
GO:0071676	negative regulation of mononuclear cell migration	1/223	14/13518	0.207839	0.625505	0.591439	Nbl1	1
GO:0072273	metanephric nephron morphogenesis	1/223	14/13518	0.207839	0.625505	0.591439	Pax8	1
GO:0090110	COPII-coated vesicle cargo loading	1/223	14/13518	0.207839	0.625505	0.591439	Sec31a	1
GO:0090136	epithelial cell-cell adhesion	1/223	14/13518	0.207839	0.625505	0.591439	Camsap3	1
GO:0090177	establishment of planar polarity involved in neural tube closure	1/223	14/13518	0.207839	0.625505	0.591439	Ptk7	1
GO:0090209	negative regulation of triglyceride metabolic process	1/223	14/13518	0.207839	0.625505	0.591439	Srebf1	1
GO:0098751	bone cell development	1/223	14/13518	0.207839	0.625505	0.591439	Fam20c	1
GO:0106070	regulation of adenylate cyclase-activating G protein-coupled receptor signaling pathway	1/223	14/13518	0.207839	0.625505	0.591439	Aplp1	1
GO:1900025	negative regulation of substrate adhesion-dependent cell spreading	1/223	14/13518	0.207839	0.625505	0.591439	Tacstd2	1
GO:1901836	regulation of transcription of nucleolar large rRNA by RNA polymerase I	1/223	14/13518	0.207839	0.625505	0.591439	Smarca4	1
GO:1901862	negative regulation of muscle tissue development	1/223	14/13518	0.207839	0.625505	0.591439	Igfbp5	1
GO:1901881	positive regulation of protein depolymerization	1/223	14/13518	0.207839	0.625505	0.591439	Stmn2	1
GO:1902033	regulation of hematopoietic stem cell proliferation	1/223	14/13518	0.207839	0.625505	0.591439	Pim1	1
GO:1903214	regulation of protein targeting to mitochondrion	1/223	14/13518	0.207839	0.625505	0.591439	Srebf1	1
GO:1903651	positive regulation of cytoplasmic transport	1/223	14/13518	0.207839	0.625505	0.591439	Ezr	1
GO:1904748	regulation of apoptotic process involved in development	1/223	14/13518	0.207839	0.625505	0.591439	Pax8	1
GO:1905666	regulation of protein localization to endosome	1/223	14/13518	0.207839	0.625505	0.591439	Ezr	1
GO:2000047	regulation of cell-cell adhesion mediated by cadherin	1/223	14/13518	0.207839	0.625505	0.591439	Bmp6	1
GO:2000052	positive regulation of non-canonical Wnt signaling pathway	1/223	14/13518	0.207839	0.625505	0.591439	Rspo1	1
GO:2000644	regulation of receptor catabolic process	1/223	14/13518	0.207839	0.625505	0.591439	Furin	1
GO:2001138	regulation of phospholipid transport	1/223	14/13518	0.207839	0.625505	0.591439	Abca3	1
GO:2001256	regulation of store-operated calcium entry	1/223	14/13518	0.207839	0.625505	0.591439	Stim1	1
GO:0051235	maintenance of location	7/223	292/13518	0.208325	0.625505	0.591439	B4galnt1/Chrd/Gaa/Dgat2/Cx3cl1/Os9/Nbl1	7
GO:0098771	inorganic ion homeostasis	9/223	397/13518	0.210176	0.625505	0.591439	Cyb561/Calcb/Stim1/Cx3cl1/P2ry2/Tspoap1/Kcnh2/Bmp6/Slc39a8	9
GO:0048736	appendage development	4/223	143/13518	0.21091	0.625505	0.591439	B4galnt1/Aldh1a2/Smarca4/Gas1	4
GO:0050714	positive regulation of protein secretion	4/223	143/13518	0.21091	0.625505	0.591439	Stim1/Ano1/Pla2g6/Kcnn4	4
GO:0060173	limb development	4/223	143/13518	0.21091	0.625505	0.591439	B4galnt1/Aldh1a2/Smarca4/Gas1	4
GO:0030326	embryonic limb morphogenesis	3/223	96/13518	0.211126	0.625505	0.591439	Aldh1a2/Smarca4/Gas1	3
GO:0035113	embryonic appendage morphogenesis	3/223	96/13518	0.211126	0.625505	0.591439	Aldh1a2/Smarca4/Gas1	3
GO:0003018	vascular process in circulatory system	5/223	192/13518	0.211277	0.625505	0.591439	Plec/Cx3cl1/P2ry2/Bmp6/Pla2g6	5
GO:0030865	cortical cytoskeleton organization	2/223	52/13518	0.211571	0.625505	0.591439	Plec/Ezr	2
GO:0031113	regulation of microtubule polymerization	2/223	52/13518	0.211571	0.625505	0.591439	Stmn2/Camsap3	2
GO:0031663	lipopolysaccharide-mediated signaling pathway	2/223	52/13518	0.211571	0.625505	0.591439	Cx3cl1/Bmp6	2
GO:0046503	glycerolipid catabolic process	2/223	52/13518	0.211571	0.625505	0.591439	Apoa5/Pla2g6	2
GO:0050854	regulation of antigen receptor-mediated signaling pathway	2/223	52/13518	0.211571	0.625505	0.591439	Ezr/Kcnn4	2
GO:0097237	cellular response to toxic substance	2/223	52/13518	0.211571	0.625505	0.591439	Pim1/Slc39a8	2
GO:0009991	response to extracellular stimulus	8/223	346/13518	0.213224	0.625505	0.591439	Cad/Srebf1/Plec/Pim1/Gas2l1/Ripor1/Bmp6/Elapor1	8
GO:0050708	regulation of protein secretion	6/223	243/13518	0.213475	0.625505	0.591439	Srebf1/Cpt1a/Stim1/Ano1/Pla2g6/Kcnn4	6
GO:0001935	endothelial cell proliferation	4/223	144/13518	0.214363	0.625505	0.591439	Col18a1/Aldh1a2/Lrg1/Bmp6	4
GO:0015698	inorganic anion transport	3/223	97/13518	0.215422	0.625505	0.591439	Gabrp/Slc25a10/Ano1	3
GO:0051928	positive regulation of calcium ion transport	3/223	97/13518	0.215422	0.625505	0.591439	Camk2a/Stim1/Cx3cl1	3
GO:0099072	regulation of postsynaptic membrane neurotransmitter receptor levels	3/223	97/13518	0.215422	0.625505	0.591439	Scrib/Camk2a/Ap2a1	3
GO:0005996	monosaccharide metabolic process	6/223	244/13518	0.216092	0.625505	0.591439	Man2b1/Pfkp/Cpt1a/Slc25a10/Slc45a3/Dgat2	6
GO:0003013	circulatory system process	9/223	400/13518	0.216229	0.625505	0.591439	Jup/Srebf1/Plec/Gaa/Cx3cl1/P2ry2/Kcnh2/Bmp6/Pla2g6	9
GO:0007015	actin filament organization	9/223	400/13518	0.216229	0.625505	0.591439	Wnt11/Sorbs3/Plec/Tesk1/Cx3cl1/Gas2l1/Samd14/Tacstd2/Ezr	9
GO:0001763	morphogenesis of a branching structure	5/223	194/13518	0.217189	0.625505	0.591439	Tbx1/Lama5/Btrc/Pax8/Tacstd2	5
GO:0001756	somitogenesis	2/223	53/13518	0.217638	0.625505	0.591439	Aldh1a2/Crb2	2
GO:0046513	ceramide biosynthetic process	2/223	53/13518	0.217638	0.625505	0.591439	B4galnt1/Pla2g6	2
GO:0046579	positive regulation of Ras protein signal transduction	2/223	53/13518	0.217638	0.625505	0.591439	Adgrg1/Dynlt1b	2
GO:0060324	face development	2/223	53/13518	0.217638	0.625505	0.591439	Tbx1/Aldh1a2	2
GO:0060350	endochondral bone morphogenesis	2/223	53/13518	0.217638	0.625505	0.591439	Bmp6/Tmem119	2
GO:2000179	positive regulation of neural precursor cell proliferation	2/223	53/13518	0.217638	0.625505	0.591439	Cx3cl1/Adgrg1	2
GO:1904062	regulation of monoatomic cation transmembrane transport	6/223	245/13518	0.21872	0.625505	0.591439	Stom/Stim1/Cx3cl1/Cbarp/Kcnh2/Pla2g6	6
GO:0051702	biological process involved in interaction with symbiont	3/223	98/13518	0.219736	0.625505	0.591439	Hrg/Stom/Smarca4	3
GO:0051924	regulation of calcium ion transport	5/223	195/13518	0.220164	0.625505	0.591439	Camk2a/Stim1/Cx3cl1/Cbarp/Pla2g6	5
GO:0000722	telomere maintenance via recombination	1/223	15/13518	0.22092	0.625505	0.591439	Xrcc1	1
GO:0006337	nucleosome disassembly	1/223	15/13518	0.22092	0.625505	0.591439	Smarca4	1
GO:0006555	methionine metabolic process	1/223	15/13518	0.22092	0.625505	0.591439	Mat1a	1
GO:0006590	thyroid hormone generation	1/223	15/13518	0.22092	0.625505	0.591439	Pax8	1
GO:0006991	response to sterol depletion	1/223	15/13518	0.22092	0.625505	0.591439	Srebf1	1
GO:0007413	axonal fasciculation	1/223	15/13518	0.22092	0.625505	0.591439	Tnfrsf21	1
GO:0009074	aromatic amino acid family catabolic process	1/223	15/13518	0.22092	0.625505	0.591439	Hpd	1
GO:0009148	pyrimidine nucleoside triphosphate biosynthetic process	1/223	15/13518	0.22092	0.625505	0.591439	Cad	1
GO:0010896	regulation of triglyceride catabolic process	1/223	15/13518	0.22092	0.625505	0.591439	Apoa5	1
GO:0015802	basic amino acid transport	1/223	15/13518	0.22092	0.625505	0.591439	Slc7a5	1
GO:0031115	negative regulation of microtubule polymerization	1/223	15/13518	0.22092	0.625505	0.591439	Stmn2	1
GO:0032048	cardiolipin metabolic process	1/223	15/13518	0.22092	0.625505	0.591439	Pla2g6	1
GO:0033194	response to hydroperoxide	1/223	15/13518	0.22092	0.625505	0.591439	Xrcc1	1
GO:0035115	embryonic forelimb morphogenesis	1/223	15/13518	0.22092	0.625505	0.591439	Aldh1a2	1
GO:0042249	establishment of planar polarity of embryonic epithelium	1/223	15/13518	0.22092	0.625505	0.591439	Ptk7	1
GO:0043217	myelin maintenance	1/223	15/13518	0.22092	0.625505	0.591439	Plec	1
GO:0048245	eosinophil chemotaxis	1/223	15/13518	0.22092	0.625505	0.591439	Cx3cl1	1
GO:0048857	neural nucleus development	1/223	15/13518	0.22092	0.625505	0.591439	Scrib	1
GO:0050665	hydrogen peroxide biosynthetic process	1/223	15/13518	0.22092	0.625505	0.591439	Cyp1a2	1
GO:0050746	regulation of lipoprotein metabolic process	1/223	15/13518	0.22092	0.625505	0.591439	Dgat2	1
GO:0050951	sensory perception of temperature stimulus	1/223	15/13518	0.22092	0.625505	0.591439	Ano1	1
GO:0051004	regulation of lipoprotein lipase activity	1/223	15/13518	0.22092	0.625505	0.591439	Apoa5	1
GO:0051044	positive regulation of membrane protein ectodomain proteolysis	1/223	15/13518	0.22092	0.625505	0.591439	Adam8	1
GO:0051645	Golgi localization	1/223	15/13518	0.22092	0.625505	0.591439	Ripor1	1
GO:0055089	fatty acid homeostasis	1/223	15/13518	0.22092	0.625505	0.591439	Dgat2	1
GO:0060148	positive regulation of post-transcriptional gene silencing	1/223	15/13518	0.22092	0.625505	0.591439	Ajuba	1
GO:0071295	cellular response to vitamin	1/223	15/13518	0.22092	0.625505	0.591439	Pim1	1
GO:0072520	seminiferous tubule development	1/223	15/13518	0.22092	0.625505	0.591439	Adgrg1	1
GO:0086010	membrane depolarization during action potential	1/223	15/13518	0.22092	0.625505	0.591439	Kcnh2	1
GO:0090030	regulation of steroid hormone biosynthetic process	1/223	15/13518	0.22092	0.625505	0.591439	Bmp6	1
GO:0090051	negative regulation of cell migration involved in sprouting angiogenesis	1/223	15/13518	0.22092	0.625505	0.591439	Card10	1
GO:0090312	positive regulation of protein deacetylation	1/223	15/13518	0.22092	0.625505	0.591439	Ncor2	1
GO:0099625	ventricular cardiac muscle cell membrane repolarization	1/223	15/13518	0.22092	0.625505	0.591439	Kcnh2	1
GO:0106030	neuron projection fasciculation	1/223	15/13518	0.22092	0.625505	0.591439	Tnfrsf21	1
GO:1900370	positive regulation of post-transcriptional gene silencing by RNA	1/223	15/13518	0.22092	0.625505	0.591439	Ajuba	1
GO:1903236	regulation of leukocyte tethering or rolling	1/223	15/13518	0.22092	0.625505	0.591439	Chst4	1
GO:1905288	vascular associated smooth muscle cell apoptotic process	1/223	15/13518	0.22092	0.625505	0.591439	Slc7a5	1
GO:1905459	regulation of vascular associated smooth muscle cell apoptotic process	1/223	15/13518	0.22092	0.625505	0.591439	Slc7a5	1
GO:2000566	positive regulation of CD8-positive, alpha-beta T cell proliferation	1/223	15/13518	0.22092	0.625505	0.591439	H2-T10	1
GO:2000637	positive regulation of miRNA-mediated gene silencing	1/223	15/13518	0.22092	0.625505	0.591439	Ajuba	1
GO:0022898	regulation of transmembrane transporter activity	5/223	196/13518	0.223152	0.626422	0.592306	Pim1/Stom/Stim1/Cbarp/Pla2g6	5
GO:0001974	blood vessel remodeling	2/223	54/13518	0.223721	0.626422	0.592306	Tbx1/Hrg	2
GO:0002011	morphogenesis of an epithelial sheet	2/223	54/13518	0.223721	0.626422	0.592306	Ajuba/Lrg1	2
GO:0006826	iron ion transport	2/223	54/13518	0.223721	0.626422	0.592306	Hrg/Slc39a8	2
GO:0031638	zymogen activation	2/223	54/13518	0.223721	0.626422	0.592306	Prss12/Furin	2
GO:0046622	positive regulation of organ growth	2/223	54/13518	0.223721	0.626422	0.592306	Tbx1/Pim1	2
GO:0060038	cardiac muscle cell proliferation	2/223	54/13518	0.223721	0.626422	0.592306	Tbx1/Pim1	2
GO:0098656	monoatomic anion transmembrane transport	2/223	54/13518	0.223721	0.626422	0.592306	Gabrp/Ano1	2
GO:1900024	regulation of substrate adhesion-dependent cell spreading	2/223	54/13518	0.223721	0.626422	0.592306	Tesk1/Tacstd2	2
GO:0043010	camera-type eye development	6/223	247/13518	0.224009	0.626422	0.592306	Aldh1a2/Scrib/Smarca4/Crb2/Pygo2/Gas1	6
GO:0002062	chondrocyte differentiation	3/223	99/13518	0.224068	0.626422	0.592306	Ltbp3/Adamts7/Bmp6	3
GO:0006820	monoatomic anion transport	3/223	99/13518	0.224068	0.626422	0.592306	Gabrp/Ano1/Kcnn4	3
GO:0042303	molting cycle	3/223	99/13518	0.224068	0.626422	0.592306	Lama5/Wnt10a/Igfbp5	3
GO:0042633	hair cycle	3/223	99/13518	0.224068	0.626422	0.592306	Lama5/Wnt10a/Igfbp5	3
GO:0009913	epidermal cell differentiation	4/223	147/13518	0.224813	0.627755	0.593567	Plec/Scrib/Smarca4/Txnip	4
GO:0042886	amide transport	7/223	299/13518	0.224949	0.627755	0.593567	Srebf1/Cpt1a/Pax8/Cptp/Stim1/Ano1/Pla2g6	7
GO:0042692	muscle cell differentiation	8/223	352/13518	0.226397	0.627878	0.593683	Tbx1/Wnt7b/Plec/Igfbp5/Stim1/Smarca4/Wfikkn2/Tmem119	8
GO:0001818	negative regulation of cytokine production	6/223	248/13518	0.22667	0.627878	0.593683	Wnt11/Tnfrsf21/Cptp/Furin/Cx3cl1/Ezr	6
GO:0044089	positive regulation of cellular component biogenesis	10/223	459/13518	0.227552	0.627878	0.593683	Med25/Wnt11/Sorbs3/Ajuba/Hrg/Abca3/Tesk1/Cx3cl1/Elapor1/Col16a1	10
GO:0002520	immune system development	5/223	198/13518	0.229165	0.627878	0.593683	Tbx1/Tcf3/Nfkb2/Pkn1/H2-T10	5
GO:2000630	positive regulation of miRNA metabolic process	2/223	55/13518	0.229818	0.627878	0.593683	Srebf1/Smarca4	2
GO:0005975	carbohydrate metabolic process	10/223	461/13518	0.231452	0.627878	0.593683	Man2b1/Pfkp/Cpt1a/Gaa/Slc25a10/Slc45a3/Dgat2/Chst4/Stk40/Ap2a1	10
GO:0033673	negative regulation of kinase activity	5/223	199/13518	0.23219	0.627878	0.593683	Sh3bp5/Ajuba/Plec/Tesk1/Pkn1	5
GO:0044242	cellular lipid catabolic process	5/223	199/13518	0.23219	0.627878	0.593683	Cpt1a/Hao1/Plbd2/Apoa5/Pla2g6	5
GO:0051056	regulation of small GTPase mediated signal transduction	5/223	199/13518	0.23219	0.627878	0.593683	Adgrg1/Syde1/Ripor1/Rap1gap/Dynlt1b	5
GO:0099003	vesicle-mediated transport in synapse	5/223	199/13518	0.23219	0.627878	0.593683	Scrib/Camk2a/Syde1/P2ry2/Ap2a1	5
GO:0001788	antibody-dependent cellular cytotoxicity	1/223	16/13518	0.233787	0.627878	0.593683	H2-T10	1
GO:0001921	positive regulation of receptor recycling	1/223	16/13518	0.233787	0.627878	0.593683	Scrib	1
GO:0002093	auditory receptor cell morphogenesis	1/223	16/13518	0.233787	0.627878	0.593683	Scrib	1
GO:0002836	positive regulation of response to tumor cell	1/223	16/13518	0.233787	0.627878	0.593683	Hrg	1
GO:0002839	positive regulation of immune response to tumor cell	1/223	16/13518	0.233787	0.627878	0.593683	Hrg	1
GO:0006658	phosphatidylserine metabolic process	1/223	16/13518	0.233787	0.627878	0.593683	Lpcat4	1
GO:0006735	NADH regeneration	1/223	16/13518	0.233787	0.627878	0.593683	Pfkp	1
GO:0009208	pyrimidine ribonucleoside triphosphate metabolic process	1/223	16/13518	0.233787	0.627878	0.593683	Cad	1
GO:0019682	glyceraldehyde-3-phosphate metabolic process	1/223	16/13518	0.233787	0.627878	0.593683	Slc25a10	1
GO:0030033	microvillus assembly	1/223	16/13518	0.233787	0.627878	0.593683	Rap1gap	1
GO:0032310	prostaglandin secretion	1/223	16/13518	0.233787	0.627878	0.593683	P2ry2	1
GO:0035269	protein O-linked mannosylation	1/223	16/13518	0.233787	0.627878	0.593683	Pomgnt2	1
GO:0035278	miRNA-mediated gene silencing by inhibition of translation	1/223	16/13518	0.233787	0.627878	0.593683	Ajuba	1
GO:0035821	modulation of process of another organism	1/223	16/13518	0.233787	0.627878	0.593683	Slpi	1
GO:0035930	corticosteroid hormone secretion	1/223	16/13518	0.233787	0.627878	0.593683	Bmp6	1
GO:0038166	angiotensin-activated signaling pathway	1/223	16/13518	0.233787	0.627878	0.593683	Camk2a	1
GO:0042481	regulation of odontogenesis	1/223	16/13518	0.233787	0.627878	0.593683	Wnt10a	1
GO:0042753	positive regulation of circadian rhythm	1/223	16/13518	0.233787	0.627878	0.593683	Btrc	1
GO:0046185	aldehyde catabolic process	1/223	16/13518	0.233787	0.627878	0.593683	Glo1	1
GO:0046322	negative regulation of fatty acid oxidation	1/223	16/13518	0.233787	0.627878	0.593683	Dgat2	1
GO:0046500	S-adenosylmethionine metabolic process	1/223	16/13518	0.233787	0.627878	0.593683	Mat1a	1
GO:0051923	sulfation	1/223	16/13518	0.233787	0.627878	0.593683	Chst4	1
GO:0055091	phospholipid homeostasis	1/223	16/13518	0.233787	0.627878	0.593683	Abca3	1
GO:0060192	negative regulation of lipase activity	1/223	16/13518	0.233787	0.627878	0.593683	Anxa8	1
GO:0060841	venous blood vessel development	1/223	16/13518	0.233787	0.627878	0.593683	Chrd	1
GO:0061621	canonical glycolysis	1/223	16/13518	0.233787	0.627878	0.593683	Pfkp	1
GO:0061718	glucose catabolic process to pyruvate	1/223	16/13518	0.233787	0.627878	0.593683	Pfkp	1
GO:0070243	regulation of thymocyte apoptotic process	1/223	16/13518	0.233787	0.627878	0.593683	Adam8	1
GO:0072202	cell differentiation involved in metanephros development	1/223	16/13518	0.233787	0.627878	0.593683	Pax8	1
GO:1900006	positive regulation of dendrite development	1/223	16/13518	0.233787	0.627878	0.593683	Crtc1	1
GO:1901570	fatty acid derivative biosynthetic process	1/223	16/13518	0.233787	0.627878	0.593683	Alox12	1
GO:0007369	gastrulation	4/223	150/13518	0.235392	0.627878	0.593683	Chrd/Wnt11/Tcf3/Crb2	4
GO:0060047	heart contraction	4/223	150/13518	0.235392	0.627878	0.593683	Jup/Srebf1/Gaa/Kcnh2	4
GO:0071674	mononuclear cell migration	4/223	150/13518	0.235392	0.627878	0.593683	Plec/Adam8/Cx3cl1/Nbl1	4
GO:0009880	embryonic pattern specification	2/223	56/13518	0.235925	0.627878	0.593683	Chrd/Lama5	2
GO:0010665	regulation of cardiac muscle cell apoptotic process	2/223	56/13518	0.235925	0.627878	0.593683	Camk2a/Pax8	2
GO:0043536	positive regulation of blood vessel endothelial cell migration	2/223	56/13518	0.235925	0.627878	0.593683	Alox12/Col18a1	2
GO:0048278	vesicle docking	2/223	56/13518	0.235925	0.627878	0.593683	Camk2a/Syde1	2
GO:0070098	chemokine-mediated signaling pathway	2/223	56/13518	0.235925	0.627878	0.593683	Cx3cl1/Wbp1l	2
GO:0015711	organic anion transport	7/223	304/13518	0.2371	0.627878	0.593683	Slc25a10/Cptp/P2ry2/Slc7a5/Pla2g6/Slc39a8/Slc38a10	7
GO:0006575	cellular modified amino acid metabolic process	3/223	102/13518	0.237161	0.627878	0.593683	Cpt1a/Pax8/Lpcat4	3
GO:0051261	protein depolymerization	3/223	102/13518	0.237161	0.627878	0.593683	Stmn2/Gas2l1/Camsap3	3
GO:0001819	positive regulation of cytokine production	9/223	411/13518	0.238993	0.627878	0.593683	Il17ra/Wnt11/Scrib/Adam8/Cx3cl1/P2ry2/Agpat1/Slc7a5/H2-T10	9
GO:0071417	cellular response to organonitrogen compound	10/223	466/13518	0.241312	0.627878	0.593683	Jup/Aplp1/Srebf1/Camk2a/Igfbp5/Stim1/Ano1/Chrm1/Col16a1/Ezr	10
GO:0071675	regulation of mononuclear cell migration	3/223	103/13518	0.241555	0.627878	0.593683	Adam8/Cx3cl1/Nbl1	3
GO:0002067	glandular epithelial cell differentiation	2/223	57/13518	0.242041	0.627878	0.593683	Foxp4/Bmp6	2
GO:0031122	cytoplasmic microtubule organization	2/223	57/13518	0.242041	0.627878	0.593683	Camsap3/Ezr	2
GO:0032722	positive regulation of chemokine production	2/223	57/13518	0.242041	0.627878	0.593683	Il17ra/P2ry2	2
GO:0033344	cholesterol efflux	2/223	57/13518	0.242041	0.627878	0.593683	Abca3/Apoa5	2
GO:0046902	regulation of mitochondrial membrane permeability	2/223	57/13518	0.242041	0.627878	0.593683	Camk2a/Dynlt1b	2
GO:0051899	membrane depolarization	2/223	57/13518	0.242041	0.627878	0.593683	Alox12/Kcnh2	2
GO:0050792	regulation of viral process	4/223	152/13518	0.242512	0.627878	0.593683	Slpi/Stom/Furin/Dynlt1b	4
GO:0051494	negative regulation of cytoskeleton organization	4/223	152/13518	0.242512	0.627878	0.593683	Stmn2/Gas2l1/Camsap3/Tacstd2	4
GO:0009749	response to glucose	4/223	153/13518	0.24609	0.627878	0.593683	Srebf1/Ano1/Smarca4/Pla2g6	4
GO:0002477	antigen processing and presentation of exogenous peptide antigen via MHC class Ib	1/223	17/13518	0.246442	0.627878	0.593683	H2-T10	1
GO:0003159	morphogenesis of an endothelium	1/223	17/13518	0.246442	0.627878	0.593683	Alox12	1
GO:0003323	type B pancreatic cell development	1/223	17/13518	0.246442	0.627878	0.593683	Bmp6	1
GO:0006071	glycerol metabolic process	1/223	17/13518	0.246442	0.627878	0.593683	Dgat2	1
GO:0006706	steroid catabolic process	1/223	17/13518	0.246442	0.627878	0.593683	Cyp1a2	1
GO:0007289	spermatid nucleus differentiation	1/223	17/13518	0.246442	0.627878	0.593683	Pygo2	1
GO:0009301	snRNA transcription	1/223	17/13518	0.246442	0.627878	0.593683	Cc2d1a	1
GO:0035337	fatty-acyl-CoA metabolic process	1/223	17/13518	0.246442	0.627878	0.593683	Dgat2	1
GO:0042574	retinal metabolic process	1/223	17/13518	0.246442	0.627878	0.593683	Aldh1a2	1
GO:0043117	positive regulation of vascular permeability	1/223	17/13518	0.246442	0.627878	0.593683	Bmp6	1
GO:0043923	positive regulation by host of viral transcription	1/223	17/13518	0.246442	0.627878	0.593683	Smarca4	1
GO:0044550	secondary metabolite biosynthetic process	1/223	17/13518	0.246442	0.627878	0.593683	Cyp1a2	1
GO:0046112	nucleobase biosynthetic process	1/223	17/13518	0.246442	0.627878	0.593683	Cad	1
GO:0048665	neuron fate specification	1/223	17/13518	0.246442	0.627878	0.593683	Tbx1	1
GO:0050862	positive regulation of T cell receptor signaling pathway	1/223	17/13518	0.246442	0.627878	0.593683	Kcnn4	1
GO:0061154	endothelial tube morphogenesis	1/223	17/13518	0.246442	0.627878	0.593683	Alox12	1
GO:0061311	cell surface receptor signaling pathway involved in heart development	1/223	17/13518	0.246442	0.627878	0.593683	Wnt11	1
GO:0071498	cellular response to fluid shear stress	1/223	17/13518	0.246442	0.627878	0.593683	Plec	1
GO:0098696	regulation of neurotransmitter receptor localization to postsynaptic specialization membrane	1/223	17/13518	0.246442	0.627878	0.593683	Camk2a	1
GO:0098969	neurotransmitter receptor transport to postsynaptic membrane	1/223	17/13518	0.246442	0.627878	0.593683	Scrib	1
GO:0099623	regulation of cardiac muscle cell membrane repolarization	1/223	17/13518	0.246442	0.627878	0.593683	Kcnh2	1
GO:0099638	endosome to plasma membrane protein transport	1/223	17/13518	0.246442	0.627878	0.593683	Scrib	1
GO:1901096	regulation of autophagosome maturation	1/223	17/13518	0.246442	0.627878	0.593683	Tecpr1	1
GO:1902236	negative regulation of endoplasmic reticulum stress-induced intrinsic apoptotic signaling pathway	1/223	17/13518	0.246442	0.627878	0.593683	Syvn1	1
GO:1903358	regulation of Golgi organization	1/223	17/13518	0.246442	0.627878	0.593683	Camsap3	1
GO:1903541	regulation of exosomal secretion	1/223	17/13518	0.246442	0.627878	0.593683	Atp9a	1
GO:1904666	regulation of ubiquitin protein ligase activity	1/223	17/13518	0.246442	0.627878	0.593683	Btrc	1
GO:2001014	regulation of skeletal muscle cell differentiation	1/223	17/13518	0.246442	0.627878	0.593683	Tbx1	1
GO:2001135	regulation of endocytic recycling	1/223	17/13518	0.246442	0.627878	0.593683	Atp9a	1
GO:0010959	regulation of metal ion transport	7/223	308/13518	0.246975	0.627878	0.593683	Camk2a/Stom/Stim1/Cx3cl1/Cbarp/Kcnh2/Pla2g6	7
GO:0002088	lens development in camera-type eye	2/223	58/13518	0.248164	0.627878	0.593683	Smarca4/Pygo2	2
GO:0007631	feeding behavior	2/223	58/13518	0.248164	0.627878	0.593683	Cpt1a/Npw	2
GO:0032371	regulation of sterol transport	2/223	58/13518	0.248164	0.627878	0.593683	Abca3/Furin	2
GO:0032374	regulation of cholesterol transport	2/223	58/13518	0.248164	0.627878	0.593683	Abca3/Furin	2
GO:0070613	regulation of protein processing	2/223	58/13518	0.248164	0.627878	0.593683	Furin/Gas1	2
GO:0034762	regulation of transmembrane transport	9/223	416/13518	0.249616	0.627878	0.593683	Pim1/Stom/Stim1/Cx3cl1/Cbarp/Kcnh2/Slc7a5/Pla2g6/Upk3b	9
GO:0030301	cholesterol transport	3/223	105/13518	0.250384	0.627878	0.593683	Abca3/Furin/Apoa5	3
GO:0048661	positive regulation of smooth muscle cell proliferation	3/223	105/13518	0.250384	0.627878	0.593683	Alox12/Igfbp5/Cx3cl1	3
GO:0031669	cellular response to nutrient levels	5/223	205/13518	0.250567	0.627878	0.593683	Srebf1/Pim1/Gas2l1/Ripor1/Elapor1	5
GO:0009267	cellular response to starvation	4/223	155/13518	0.253281	0.627878	0.593683	Srebf1/Gas2l1/Ripor1/Elapor1	4
GO:0009746	response to hexose	4/223	155/13518	0.253281	0.627878	0.593683	Srebf1/Ano1/Smarca4/Pla2g6	4
GO:1902904	negative regulation of supramolecular fiber organization	4/223	155/13518	0.253281	0.627878	0.593683	Stmn2/Gas2l1/Camsap3/Tacstd2	4
GO:0032409	regulation of transporter activity	5/223	206/13518	0.253667	0.627878	0.593683	Pim1/Stom/Stim1/Cbarp/Pla2g6	5
GO:0042098	T cell proliferation	5/223	206/13518	0.253667	0.627878	0.593683	Scrib/Tnfrsf21/Ephb6/Igfbp2/H2-T10	5
GO:0001656	metanephros development	2/223	59/13518	0.254292	0.627878	0.593683	Wnt7b/Pax8	2
GO:0010662	regulation of striated muscle cell apoptotic process	2/223	59/13518	0.254292	0.627878	0.593683	Camk2a/Pax8	2
GO:0030193	regulation of blood coagulation	2/223	59/13518	0.254292	0.627878	0.593683	Alox12/Hrg	2
GO:0051057	positive regulation of small GTPase mediated signal transduction	2/223	59/13518	0.254292	0.627878	0.593683	Adgrg1/Dynlt1b	2
GO:0060425	lung morphogenesis	2/223	59/13518	0.254292	0.627878	0.593683	Wnt7b/Stk40	2
GO:0072678	T cell migration	2/223	59/13518	0.254292	0.627878	0.593683	Plec/Adam8	2
GO:0097120	receptor localization to synapse	2/223	59/13518	0.254292	0.627878	0.593683	Scrib/Camk2a	2
GO:1900046	regulation of hemostasis	2/223	59/13518	0.254292	0.627878	0.593683	Alox12/Hrg	2
GO:0061041	regulation of wound healing	3/223	106/13518	0.254816	0.627878	0.593683	Alox12/Hrg/Wfdc1	3
GO:0034284	response to monosaccharide	4/223	156/13518	0.256893	0.627878	0.593683	Srebf1/Ano1/Smarca4/Pla2g6	4
GO:0001759	organ induction	1/223	18/13518	0.258888	0.627878	0.593683	Wnt11	1
GO:0002729	positive regulation of natural killer cell cytokine production	1/223	18/13518	0.258888	0.627878	0.593683	H2-T10	1
GO:0006525	arginine metabolic process	1/223	18/13518	0.258888	0.627878	0.593683	Slc39a8	1
GO:0006972	hyperosmotic response	1/223	18/13518	0.258888	0.627878	0.593683	Pkn1	1
GO:0007252	I-kappaB phosphorylation	1/223	18/13518	0.258888	0.627878	0.593683	Cx3cl1	1
GO:0009220	pyrimidine ribonucleotide biosynthetic process	1/223	18/13518	0.258888	0.627878	0.593683	Cad	1
GO:0016114	terpenoid biosynthetic process	1/223	18/13518	0.258888	0.627878	0.593683	Aldh1a2	1
GO:0032332	positive regulation of chondrocyte differentiation	1/223	18/13518	0.258888	0.627878	0.593683	Bmp6	1
GO:0032986	protein-DNA complex disassembly	1/223	18/13518	0.258888	0.627878	0.593683	Smarca4	1
GO:0033151	V(D)J recombination	1/223	18/13518	0.258888	0.627878	0.593683	Tcf3	1
GO:0033599	regulation of mammary gland epithelial cell proliferation	1/223	18/13518	0.258888	0.627878	0.593683	Pygo2	1
GO:0035372	protein localization to microtubule	1/223	18/13518	0.258888	0.627878	0.593683	Gas2l1	1
GO:0035795	negative regulation of mitochondrial membrane permeability	1/223	18/13518	0.258888	0.627878	0.593683	Dynlt1b	1
GO:0045737	positive regulation of cyclin-dependent protein serine/threonine kinase activity	1/223	18/13518	0.258888	0.627878	0.593683	Pim1	1
GO:0045947	negative regulation of translational initiation	1/223	18/13518	0.258888	0.627878	0.593683	Scrib	1
GO:0046325	negative regulation of glucose import	1/223	18/13518	0.258888	0.627878	0.593683	Upk3b	1
GO:0051873	killing by host of symbiont cells	1/223	18/13518	0.258888	0.627878	0.593683	Hrg	1
GO:0061709	reticulophagy	1/223	18/13518	0.258888	0.627878	0.593683	Retreg2	1
GO:0062149	detection of stimulus involved in sensory perception of pain	1/223	18/13518	0.258888	0.627878	0.593683	Ano1	1
GO:0070230	positive regulation of lymphocyte apoptotic process	1/223	18/13518	0.258888	0.627878	0.593683	Adam8	1
GO:0097398	cellular response to interleukin-17	1/223	18/13518	0.258888	0.627878	0.593683	Il17ra	1
GO:1901071	glucosamine-containing compound metabolic process	1/223	18/13518	0.258888	0.627878	0.593683	Chst4	1
GO:1903428	positive regulation of reactive oxygen species biosynthetic process	1/223	18/13518	0.258888	0.627878	0.593683	Alox12	1
GO:1903540	establishment of protein localization to postsynaptic membrane	1/223	18/13518	0.258888	0.627878	0.593683	Scrib	1
GO:1905564	positive regulation of vascular endothelial cell proliferation	1/223	18/13518	0.258888	0.627878	0.593683	Col18a1	1
GO:0009612	response to mechanical stimulus	3/223	107/13518	0.25926	0.627878	0.593683	Jup/Wnt11/Plec	3
GO:0090277	positive regulation of peptide hormone secretion	3/223	107/13518	0.25926	0.627878	0.593683	Stim1/Ano1/Pla2g6	3
GO:0006821	chloride transport	2/223	60/13518	0.260423	0.627878	0.593683	Gabrp/Ano1	2
GO:0048704	embryonic skeletal system morphogenesis	2/223	60/13518	0.260423	0.627878	0.593683	Tbx1/Gas1	2
GO:0002793	positive regulation of peptide secretion	3/223	108/13518	0.263714	0.627878	0.593683	Stim1/Ano1/Pla2g6	3
GO:0015918	sterol transport	3/223	108/13518	0.263714	0.627878	0.593683	Abca3/Furin/Apoa5	3
GO:0038061	non-canonical NF-kappaB signal transduction	3/223	108/13518	0.263714	0.627878	0.593683	Btrc/Nfkb2/Card10	3
GO:0045446	endothelial cell differentiation	3/223	108/13518	0.263714	0.627878	0.593683	Col18a1/Bmp6/Ezr	3
GO:0072089	stem cell proliferation	3/223	108/13518	0.263714	0.627878	0.593683	Wnt11/Pim1/Ltbp3	3
GO:0045664	regulation of neuron differentiation	4/223	158/13518	0.264148	0.627878	0.593683	Tcf3/Bmp6/Nbl1/Rap1gap	4
GO:0034394	protein localization to cell surface	2/223	61/13518	0.266556	0.627878	0.593683	Wnt11/Gga1	2
GO:0048524	positive regulation of viral process	2/223	61/13518	0.266556	0.627878	0.593683	Stom/Furin	2
GO:2000243	positive regulation of reproductive process	2/223	61/13518	0.266556	0.627878	0.593683	Syde1/P2ry2	2
GO:0043406	positive regulation of MAP kinase activity	3/223	109/13518	0.268177	0.627878	0.593683	Map3k11/Ajuba/Adam8	3
GO:0050852	T cell receptor signaling pathway	3/223	109/13518	0.268177	0.627878	0.593683	Tnfrsf21/Ezr/Kcnn4	3
GO:0050870	positive regulation of T cell activation	5/223	211/13518	0.269301	0.627878	0.593683	Adam8/Ephb6/Smarca4/Igfbp2/H2-T10	5
GO:0001794	type IIa hypersensitivity	1/223	19/13518	0.27113	0.627878	0.593683	H2-T10	1
GO:0001796	regulation of type IIa hypersensitivity	1/223	19/13518	0.27113	0.627878	0.593683	H2-T10	1
GO:0001798	positive regulation of type IIa hypersensitivity	1/223	19/13518	0.27113	0.627878	0.593683	H2-T10	1
GO:0002370	natural killer cell cytokine production	1/223	19/13518	0.27113	0.627878	0.593683	H2-T10	1
GO:0002445	type II hypersensitivity	1/223	19/13518	0.27113	0.627878	0.593683	H2-T10	1
GO:0002727	regulation of natural killer cell cytokine production	1/223	19/13518	0.27113	0.627878	0.593683	H2-T10	1
GO:0002892	regulation of type II hypersensitivity	1/223	19/13518	0.27113	0.627878	0.593683	H2-T10	1
GO:0002894	positive regulation of type II hypersensitivity	1/223	19/13518	0.27113	0.627878	0.593683	H2-T10	1
GO:0003283	atrial septum development	1/223	19/13518	0.27113	0.627878	0.593683	Wnt11	1
GO:0006089	lactate metabolic process	1/223	19/13518	0.27113	0.627878	0.593683	Glo1	1
GO:0007274	neuromuscular synaptic transmission	1/223	19/13518	0.27113	0.627878	0.593683	Chrm1	1
GO:0009583	detection of light stimulus	1/223	19/13518	0.27113	0.627878	0.593683	Reep6	1
GO:0010566	regulation of ketone biosynthetic process	1/223	19/13518	0.27113	0.627878	0.593683	Bmp6	1
GO:0010958	regulation of amino acid import across plasma membrane	1/223	19/13518	0.27113	0.627878	0.593683	Slc7a5	1
GO:0018230	peptidyl-L-cysteine S-palmitoylation	1/223	19/13518	0.27113	0.627878	0.593683	Zdhhc24	1
GO:0018231	peptidyl-S-diacylglycerol-L-cysteine biosynthetic process from peptidyl-cysteine	1/223	19/13518	0.27113	0.627878	0.593683	Zdhhc24	1
GO:0019755	one-carbon compound transport	1/223	19/13518	0.27113	0.627878	0.593683	Slc39a8	1
GO:0032094	response to food	1/223	19/13518	0.27113	0.627878	0.593683	Plec	1
GO:0035116	embryonic hindlimb morphogenesis	1/223	19/13518	0.27113	0.627878	0.593683	Smarca4	1
GO:0036342	post-anal tail morphogenesis	1/223	19/13518	0.27113	0.627878	0.593683	Scrib	1
GO:0042270	protection from natural killer cell mediated cytotoxicity	1/223	19/13518	0.27113	0.627878	0.593683	H2-T10	1
GO:0045217	cell-cell junction maintenance	1/223	19/13518	0.27113	0.627878	0.593683	Camsap3	1
GO:0045540	regulation of cholesterol biosynthetic process	1/223	19/13518	0.27113	0.627878	0.593683	Srebf1	1
GO:0045761	regulation of adenylate cyclase activity	1/223	19/13518	0.27113	0.627878	0.593683	Stim1	1
GO:0048339	paraxial mesoderm development	1/223	19/13518	0.27113	0.627878	0.593683	Wnt11	1
GO:0051443	positive regulation of ubiquitin-protein transferase activity	1/223	19/13518	0.27113	0.627878	0.593683	Btrc	1
GO:0060216	definitive hemopoiesis	1/223	19/13518	0.27113	0.627878	0.593683	Smarca4	1
GO:0061620	glycolytic process through glucose-6-phosphate	1/223	19/13518	0.27113	0.627878	0.593683	Pfkp	1
GO:0070168	negative regulation of biomineral tissue development	1/223	19/13518	0.27113	0.627878	0.593683	Ltbp3	1
GO:0090205	positive regulation of cholesterol metabolic process	1/223	19/13518	0.27113	0.627878	0.593683	Srebf1	1
GO:0090330	regulation of platelet aggregation	1/223	19/13518	0.27113	0.627878	0.593683	Alox12	1
GO:0098877	neurotransmitter receptor transport to plasma membrane	1/223	19/13518	0.27113	0.627878	0.593683	Scrib	1
GO:0098974	postsynaptic actin cytoskeleton organization	1/223	19/13518	0.27113	0.627878	0.593683	Ezr	1
GO:0099188	postsynaptic cytoskeleton organization	1/223	19/13518	0.27113	0.627878	0.593683	Ezr	1
GO:0099622	cardiac muscle cell membrane repolarization	1/223	19/13518	0.27113	0.627878	0.593683	Kcnh2	1
GO:0106118	regulation of sterol biosynthetic process	1/223	19/13518	0.27113	0.627878	0.593683	Srebf1	1
GO:0120255	olefinic compound biosynthetic process	1/223	19/13518	0.27113	0.627878	0.593683	Bmp6	1
GO:1900017	positive regulation of cytokine production involved in inflammatory response	1/223	19/13518	0.27113	0.627878	0.593683	Il17ra	1
GO:1903306	negative regulation of regulated secretory pathway	1/223	19/13518	0.27113	0.627878	0.593683	Cbarp	1
GO:1903747	regulation of establishment of protein localization to mitochondrion	1/223	19/13518	0.27113	0.627878	0.593683	Srebf1	1
GO:1903789	regulation of amino acid transmembrane transport	1/223	19/13518	0.27113	0.627878	0.593683	Slc7a5	1
GO:2000641	regulation of early endosome to late endosome transport	1/223	19/13518	0.27113	0.627878	0.593683	Ezr	1
GO:2000679	positive regulation of transcription regulatory region DNA binding	1/223	19/13518	0.27113	0.627878	0.593683	Niban2	1
GO:2000786	positive regulation of autophagosome assembly	1/223	19/13518	0.27113	0.627878	0.593683	Elapor1	1
GO:2000831	regulation of steroid hormone secretion	1/223	19/13518	0.27113	0.627878	0.593683	Bmp6	1
GO:2001187	positive regulation of CD8-positive, alpha-beta T cell activation	1/223	19/13518	0.27113	0.627878	0.593683	H2-T10	1
GO:0031667	response to nutrient levels	7/223	318/13518	0.272195	0.627878	0.593683	Cad/Srebf1/Plec/Pim1/Gas2l1/Ripor1/Elapor1	7
GO:0071887	leukocyte apoptotic process	3/223	110/13518	0.272649	0.627878	0.593683	Tnfrsf21/Adam8/Pkn1	3
GO:0090090	negative regulation of canonical Wnt signaling pathway	3/223	110/13518	0.272649	0.627878	0.593683	Wnt11/Lzts2/Tpbgl	3
GO:0008652	amino acid biosynthetic process	2/223	62/13518	0.272689	0.627878	0.593683	Cad/Hao1	2
GO:0009064	glutamine family amino acid metabolic process	2/223	62/13518	0.272689	0.627878	0.593683	Cad/Slc39a8	2
GO:0014009	glial cell proliferation	2/223	62/13518	0.272689	0.627878	0.593683	Cx3cl1/Slc7a5	2
GO:0014911	positive regulation of smooth muscle cell migration	2/223	62/13518	0.272689	0.627878	0.593683	Igfbp5/P2ry2	2
GO:0042130	negative regulation of T cell proliferation	2/223	62/13518	0.272689	0.627878	0.593683	Scrib/Tnfrsf21	2
GO:0061951	establishment of protein localization to plasma membrane	2/223	62/13518	0.272689	0.627878	0.593683	Scrib/Gga1	2
GO:0097006	regulation of plasma lipoprotein particle levels	2/223	62/13518	0.272689	0.627878	0.593683	Dgat2/Apoa5	2
GO:1903317	regulation of protein maturation	2/223	62/13518	0.272689	0.627878	0.593683	Furin/Gas1	2
GO:0010001	glial cell differentiation	5/223	213/13518	0.275615	0.627878	0.593683	Plec/Tnfrsf21/Slc45a3/Ano1/Smarca4	5
GO:0071396	cellular response to lipid	9/223	428/13518	0.275735	0.627878	0.593683	Tbx1/Aldh1a2/Ptk7/Pim1/Ncor2/Dgat2/Cx3cl1/Smarca4/Bmp6	9
GO:0001558	regulation of cell growth	8/223	374/13518	0.277003	0.627878	0.593683	Wnt11/Hrg/Wfdc1/Igfbp5/Sema4b/Smarca4/Gas2l1/Gas1	8
GO:0048259	regulation of receptor-mediated endocytosis	3/223	111/13518	0.27713	0.627878	0.593683	Scrib/Rspo1/Ap2a1	3
GO:1905039	carboxylic acid transmembrane transport	3/223	111/13518	0.27713	0.627878	0.593683	Slc25a10/Slc7a5/Slc38a10	3
GO:0002695	negative regulation of leukocyte activation	4/223	162/13518	0.27877	0.627878	0.593683	Scrib/Tnfrsf21/Cx3cl1/Pkn1	4
GO:0061351	neural precursor cell proliferation	4/223	162/13518	0.27877	0.627878	0.593683	Wnt7b/Ncor2/Cx3cl1/Adgrg1	4
GO:0071902	positive regulation of protein serine/threonine kinase activity	4/223	162/13518	0.27877	0.627878	0.593683	Map3k11/Ajuba/Pim1/Adam8	4
GO:0070588	calcium ion transmembrane transport	5/223	214/13518	0.278783	0.627878	0.593683	Stim1/Cx3cl1/Tspoap1/Cbarp/Pla2g6	5
GO:0001708	cell fate specification	2/223	63/13518	0.27882	0.627878	0.593683	Tbx1/Wnt11	2
GO:0006476	protein deacetylation	2/223	63/13518	0.27882	0.627878	0.593683	Ncor2/Mier2	2
GO:0008543	fibroblast growth factor receptor signaling pathway	2/223	63/13518	0.27882	0.627878	0.593683	Chrd/Fam20c	2
GO:0031016	pancreas development	2/223	63/13518	0.27882	0.627878	0.593683	Aldh1a2/Bmp6	2
GO:0038034	signal transduction in absence of ligand	2/223	63/13518	0.27882	0.627878	0.593683	Cx3cl1/Gas1	2
GO:0045123	cellular extravasation	2/223	63/13518	0.27882	0.627878	0.593683	Adam8/Chst4	2
GO:0050818	regulation of coagulation	2/223	63/13518	0.27882	0.627878	0.593683	Alox12/Hrg	2
GO:0050994	regulation of lipid catabolic process	2/223	63/13518	0.27882	0.627878	0.593683	Cpt1a/Apoa5	2
GO:0097192	extrinsic apoptotic signaling pathway in absence of ligand	2/223	63/13518	0.27882	0.627878	0.593683	Cx3cl1/Gas1	2
GO:0098754	detoxification	2/223	63/13518	0.27882	0.627878	0.593683	Pim1/Slc39a8	2
GO:0140962	multicellular organismal-level chemical homeostasis	2/223	63/13518	0.27882	0.627878	0.593683	Abca3/Bmp6	2
GO:0010506	regulation of autophagy	6/223	267/13518	0.278968	0.627878	0.593683	Srebf1/Usp20/Cptp/Slc7a5/Elapor1/Tecpr1	6
GO:0006941	striated muscle contraction	3/223	112/13518	0.281618	0.627878	0.593683	Jup/Gaa/Kcnh2	3
GO:0009799	specification of symmetry	3/223	112/13518	0.281618	0.627878	0.593683	Tbx1/Aldh1a2/Nbl1	3
GO:0009855	determination of bilateral symmetry	3/223	112/13518	0.281618	0.627878	0.593683	Tbx1/Aldh1a2/Nbl1	3
GO:0071805	potassium ion transmembrane transport	3/223	112/13518	0.281618	0.627878	0.593683	Kcnk5/Kcnh2/Kcnn4	3
GO:1903825	organic acid transmembrane transport	3/223	112/13518	0.281618	0.627878	0.593683	Slc25a10/Slc7a5/Slc38a10	3
GO:0003015	heart process	4/223	163/13518	0.282447	0.627878	0.593683	Jup/Srebf1/Gaa/Kcnh2	4
GO:0021915	neural tube development	4/223	163/13518	0.282447	0.627878	0.593683	Aldh1a2/Scrib/Ptk7/Gas1	4
GO:0051216	cartilage development	4/223	163/13518	0.282447	0.627878	0.593683	Wnt7b/Ltbp3/Adamts7/Bmp6	4
GO:0050863	regulation of T cell activation	7/223	322/13518	0.282474	0.627878	0.593683	Scrib/Tnfrsf21/Adam8/Ephb6/Smarca4/Igfbp2/H2-T10	7
GO:0002115	store-operated calcium entry	1/223	20/13518	0.283171	0.627878	0.593683	Stim1	1
GO:0002885	positive regulation of hypersensitivity	1/223	20/13518	0.283171	0.627878	0.593683	H2-T10	1
GO:0006654	phosphatidic acid biosynthetic process	1/223	20/13518	0.283171	0.627878	0.593683	Agpat1	1
GO:0016339	calcium-dependent cell-cell adhesion via plasma membrane cell adhesion molecules	1/223	20/13518	0.283171	0.627878	0.593683	Ajuba	1
GO:0021602	cranial nerve morphogenesis	1/223	20/13518	0.283171	0.627878	0.593683	Tbx1	1
GO:0021801	cerebral cortex radial glia-guided migration	1/223	20/13518	0.283171	0.627878	0.593683	Adgrg1	1
GO:0022030	telencephalon glial cell migration	1/223	20/13518	0.283171	0.627878	0.593683	Adgrg1	1
GO:0031281	positive regulation of cyclase activity	1/223	20/13518	0.283171	0.627878	0.593683	Stim1	1
GO:0032691	negative regulation of interleukin-1 beta production	1/223	20/13518	0.283171	0.627878	0.593683	Cptp	1
GO:0034349	glial cell apoptotic process	1/223	20/13518	0.283171	0.627878	0.593683	Tnfrsf21	1
GO:0035268	protein mannosylation	1/223	20/13518	0.283171	0.627878	0.593683	Pomgnt2	1
GO:0035740	CD8-positive, alpha-beta T cell proliferation	1/223	20/13518	0.283171	0.627878	0.593683	H2-T10	1
GO:0042104	positive regulation of activated T cell proliferation	1/223	20/13518	0.283171	0.627878	0.593683	Igfbp2	1
GO:0042462	eye photoreceptor cell development	1/223	20/13518	0.283171	0.627878	0.593683	Crb2	1
GO:0042572	retinol metabolic process	1/223	20/13518	0.283171	0.627878	0.593683	Cyp1a2	1
GO:0042730	fibrinolysis	1/223	20/13518	0.283171	0.627878	0.593683	Hrg	1
GO:0043931	ossification involved in bone maturation	1/223	20/13518	0.283171	0.627878	0.593683	Adamts7	1
GO:0045109	intermediate filament organization	1/223	20/13518	0.283171	0.627878	0.593683	Plec	1
GO:0046321	positive regulation of fatty acid oxidation	1/223	20/13518	0.283171	0.627878	0.593683	Cpt1a	1
GO:0048843	negative regulation of axon extension involved in axon guidance	1/223	20/13518	0.283171	0.627878	0.593683	Sema4b	1
GO:0050482	arachidonic acid secretion	1/223	20/13518	0.283171	0.627878	0.593683	Pla2g6	1
GO:0050860	negative regulation of T cell receptor signaling pathway	1/223	20/13518	0.283171	0.627878	0.593683	Ezr	1
GO:0050872	white fat cell differentiation	1/223	20/13518	0.283171	0.627878	0.593683	Ncor2	1
GO:0051043	regulation of membrane protein ectodomain proteolysis	1/223	20/13518	0.283171	0.627878	0.593683	Adam8	1
GO:0051349	positive regulation of lyase activity	1/223	20/13518	0.283171	0.627878	0.593683	Stim1	1
GO:0051900	regulation of mitochondrial depolarization	1/223	20/13518	0.283171	0.627878	0.593683	Alox12	1
GO:0060055	angiogenesis involved in wound healing	1/223	20/13518	0.283171	0.627878	0.593683	Cx3cl1	1
GO:0097396	response to interleukin-17	1/223	20/13518	0.283171	0.627878	0.593683	Il17ra	1
GO:0099637	neurotransmitter receptor transport	1/223	20/13518	0.283171	0.627878	0.593683	Scrib	1
GO:1901380	negative regulation of potassium ion transmembrane transport	1/223	20/13518	0.283171	0.627878	0.593683	Kcnh2	1
GO:1902018	negative regulation of cilium assembly	1/223	20/13518	0.283171	0.627878	0.593683	Tesk1	1
GO:1903963	arachidonate transport	1/223	20/13518	0.283171	0.627878	0.593683	Pla2g6	1
GO:1903975	regulation of glial cell migration	1/223	20/13518	0.283171	0.627878	0.593683	Cx3cl1	1
GO:1904031	positive regulation of cyclin-dependent protein kinase activity	1/223	20/13518	0.283171	0.627878	0.593683	Pim1	1
GO:1904505	regulation of telomere maintenance in response to DNA damage	1/223	20/13518	0.283171	0.627878	0.593683	Xrcc1	1
GO:1904754	positive regulation of vascular associated smooth muscle cell migration	1/223	20/13518	0.283171	0.627878	0.593683	Igfbp5	1
GO:1905709	negative regulation of membrane permeability	1/223	20/13518	0.283171	0.627878	0.593683	Dynlt1b	1
GO:2000564	regulation of CD8-positive, alpha-beta T cell proliferation	1/223	20/13518	0.283171	0.627878	0.593683	H2-T10	1
GO:2001026	regulation of endothelial cell chemotaxis	1/223	20/13518	0.283171	0.627878	0.593683	Hrg	1
GO:0002437	inflammatory response to antigenic stimulus	2/223	64/13518	0.284947	0.627878	0.593683	Ephb6/H2-T10	2
GO:0021675	nerve development	2/223	64/13518	0.284947	0.627878	0.593683	B4galnt1/Tbx1	2
GO:0034109	homotypic cell-cell adhesion	2/223	64/13518	0.284947	0.627878	0.593683	Alox12/Jup	2
GO:0035019	somatic stem cell population maintenance	2/223	64/13518	0.284947	0.627878	0.593683	Tbx1/Pax8	2
GO:0060261	positive regulation of transcription initiation by RNA polymerase II	2/223	64/13518	0.284947	0.627878	0.593683	Med25/Mdc1	2
GO:0061178	regulation of insulin secretion involved in cellular response to glucose stimulus	2/223	64/13518	0.284947	0.627878	0.593683	Ano1/Pla2g6	2
GO:0001894	tissue homeostasis	5/223	216/13518	0.285142	0.627878	0.593683	Ltbp3/Adam8/Crb2/Slc39a8/Tmem119	5
GO:0044403	biological process involved in symbiotic interaction	5/223	216/13518	0.285142	0.627878	0.593683	Hrg/Stom/Furin/Smarca4/Dynlt1b	5
GO:0060249	anatomical structure homeostasis	5/223	216/13518	0.285142	0.627878	0.593683	Ltbp3/Adam8/Crb2/Slc39a8/Tmem119	5
GO:0032984	protein-containing complex disassembly	5/223	217/13518	0.288332	0.627878	0.593683	Stmn2/Smarca4/Gas2l1/Camsap3/Tecpr1	5
GO:0010035	response to inorganic substance	8/223	379/13518	0.288931	0.627878	0.593683	Cyp2a5/Plec/Hrg/Stim1/Cyp1a2/Sec31a/Bmp6/Slc39a8	8
GO:0043254	regulation of protein-containing complex assembly	8/223	379/13518	0.288931	0.627878	0.593683	Med25/Ncln/Ajuba/Hrg/Abca3/Stmn2/Cptp/Camsap3	8
GO:0051249	regulation of lymphocyte activation	9/223	434/13518	0.289089	0.627878	0.593683	Tcf3/Scrib/Tnfrsf21/Adam8/Ephb6/Smarca4/Igfbp2/Pkn1/H2-T10	9
GO:0017157	regulation of exocytosis	4/223	165/13518	0.289822	0.627878	0.593683	Atp9a/P2ry2/Cbarp/Pla2g6	4
GO:0002833	positive regulation of response to biotic stimulus	7/223	325/13518	0.290245	0.627878	0.593683	Srebf1/Hrg/Adam8/Cptp/Bmp6/H2-T10/Lrch4	7
GO:0090407	organophosphate biosynthetic process	10/223	490/13518	0.290594	0.627878	0.593683	Cad/Ajuba/Gpaa1/Pigq/Slc25a10/Lpcat4/Agpat1/Pgap4/Pigs/Pla2g6	10
GO:0003206	cardiac chamber morphogenesis	3/223	114/13518	0.290612	0.627878	0.593683	Tbx1/Wnt11/Smarca4	3
GO:0006665	sphingolipid metabolic process	3/223	114/13518	0.290612	0.627878	0.593683	B4galnt1/Elovl3/Pla2g6	3
GO:0007613	memory	3/223	114/13518	0.290612	0.627878	0.593683	Crtc1/Rin1/Pla2g6	3
GO:1904064	positive regulation of cation transmembrane transport	3/223	114/13518	0.290612	0.627878	0.593683	Stim1/Cx3cl1/Kcnh2	3
GO:0032729	positive regulation of type II interferon production	2/223	65/13518	0.29107	0.627878	0.593683	Scrib/Slc7a5	2
GO:0060191	regulation of lipase activity	2/223	65/13518	0.29107	0.627878	0.593683	Anxa8/Apoa5	2
GO:0060411	cardiac septum morphogenesis	2/223	65/13518	0.29107	0.627878	0.593683	Tbx1/Wnt11	2
GO:0070936	protein K48-linked ubiquitination	2/223	65/13518	0.29107	0.627878	0.593683	Syvn1/Btrc	2
GO:0006874	intracellular calcium ion homeostasis	5/223	218/13518	0.291529	0.627878	0.593683	Calcb/Stim1/Cx3cl1/P2ry2/Tspoap1	5
GO:0060627	regulation of vesicle-mediated transport	10/223	491/13518	0.292709	0.627878	0.593683	Scrib/Atp9a/Rspo1/P2ry2/Cbarp/Rap1gap/Pla2g6/Ezr/Gas1/Ap2a1	10
GO:0072659	protein localization to plasma membrane	6/223	272/13518	0.29319	0.627878	0.593683	Jup/Lama5/Scrib/Camk2a/Gga1/Ezr	6
GO:0042593	glucose homeostasis	5/223	219/13518	0.294732	0.627878	0.593683	Igfbp5/Ncor2/Ano1/Smarca4/Pla2g6	5
GO:0002026	regulation of the force of heart contraction	1/223	21/13518	0.295014	0.627878	0.593683	Gaa	1
GO:0006312	mitotic recombination	1/223	21/13518	0.295014	0.627878	0.593683	Xrcc1	1
GO:0006688	glycosphingolipid biosynthetic process	1/223	21/13518	0.295014	0.627878	0.593683	B4galnt1	1
GO:0009147	pyrimidine nucleoside triphosphate metabolic process	1/223	21/13518	0.295014	0.627878	0.593683	Cad	1
GO:0010759	positive regulation of macrophage chemotaxis	1/223	21/13518	0.295014	0.627878	0.593683	Cx3cl1	1
GO:0010818	T cell chemotaxis	1/223	21/13518	0.295014	0.627878	0.593683	Plec	1
GO:0015732	prostaglandin transport	1/223	21/13518	0.295014	0.627878	0.593683	P2ry2	1
GO:0016486	peptide hormone processing	1/223	21/13518	0.295014	0.627878	0.593683	Furin	1
GO:0019400	alditol metabolic process	1/223	21/13518	0.295014	0.627878	0.593683	Dgat2	1
GO:0031998	regulation of fatty acid beta-oxidation	1/223	21/13518	0.295014	0.627878	0.593683	Cpt1a	1
GO:0032703	negative regulation of interleukin-2 production	1/223	21/13518	0.295014	0.627878	0.593683	Ezr	1
GO:0032740	positive regulation of interleukin-17 production	1/223	21/13518	0.295014	0.627878	0.593683	Slc7a5	1
GO:0034383	low-density lipoprotein particle clearance	1/223	21/13518	0.295014	0.627878	0.593683	Dgat2	1
GO:0035025	positive regulation of Rho protein signal transduction	1/223	21/13518	0.295014	0.627878	0.593683	Adgrg1	1
GO:0035136	forelimb morphogenesis	1/223	21/13518	0.295014	0.627878	0.593683	Aldh1a2	1
GO:0035330	regulation of hippo signaling	1/223	21/13518	0.295014	0.627878	0.593683	Ajuba	1
GO:0035634	response to stilbenoid	1/223	21/13518	0.295014	0.627878	0.593683	Cyp2a5	1
GO:0042755	eating behavior	1/223	21/13518	0.295014	0.627878	0.593683	Cpt1a	1
GO:0046339	diacylglycerol metabolic process	1/223	21/13518	0.295014	0.627878	0.593683	Dgat2	1
GO:0060445	branching involved in salivary gland morphogenesis	1/223	21/13518	0.295014	0.627878	0.593683	Lama5	1
GO:0071577	zinc ion transmembrane transport	1/223	21/13518	0.295014	0.627878	0.593683	Slc39a8	1
GO:0086065	cell communication involved in cardiac conduction	1/223	21/13518	0.295014	0.627878	0.593683	Jup	1
GO:0097502	mannosylation	1/223	21/13518	0.295014	0.627878	0.593683	Pomgnt2	1
GO:0098901	regulation of cardiac muscle cell action potential	1/223	21/13518	0.295014	0.627878	0.593683	Jup	1
GO:1900746	regulation of vascular endothelial growth factor signaling pathway	1/223	21/13518	0.295014	0.627878	0.593683	Hrg	1
GO:1990182	exosomal secretion	1/223	21/13518	0.295014	0.627878	0.593683	Atp9a	1
GO:2000353	positive regulation of endothelial cell apoptotic process	1/223	21/13518	0.295014	0.627878	0.593683	Col18a1	1
GO:0050729	positive regulation of inflammatory response	3/223	115/13518	0.295118	0.627878	0.593683	Il17ra/Adam8/H2-T10	3
GO:0071333	cellular response to glucose stimulus	3/223	115/13518	0.295118	0.627878	0.593683	Ano1/Smarca4/Pla2g6	3
GO:0062012	regulation of small molecule metabolic process	7/223	327/13518	0.295455	0.627878	0.593683	Srebf1/Cpt1a/Slc45a3/Ncor2/Dgat2/Apoa5/Bmp6	7
GO:0071692	protein localization to extracellular region	7/223	327/13518	0.295455	0.627878	0.593683	Srebf1/Cpt1a/Stim1/Ano1/Nbl1/Pla2g6/Kcnn4	7
GO:0030522	intracellular receptor signaling pathway	6/223	273/13518	0.296052	0.627878	0.593683	Tbx1/Aldh1a2/Pim1/Cptp/Ncor2/Smarca4	6
GO:0071407	cellular response to organic cyclic compound	8/223	382/13518	0.29615	0.627878	0.593683	Jup/Aplp1/Pim1/Btrc/Igfbp5/Ncor2/Smarca4/Ezr	8
GO:0042129	regulation of T cell proliferation	4/223	167/13518	0.297224	0.627878	0.593683	Scrib/Tnfrsf21/Igfbp2/H2-T10	4
GO:0099504	synaptic vesicle cycle	4/223	167/13518	0.297224	0.627878	0.593683	Scrib/Camk2a/Syde1/P2ry2	4
GO:0033500	carbohydrate homeostasis	5/223	220/13518	0.297941	0.627878	0.593683	Igfbp5/Ncor2/Ano1/Smarca4/Pla2g6	5
GO:0071560	cellular response to transforming growth factor beta stimulus	5/223	220/13518	0.297941	0.627878	0.593683	Ltbp3/Furin/Lrg1/Ltbp4/Wfikkn2	5
GO:0031109	microtubule polymerization or depolymerization	3/223	116/13518	0.299627	0.627878	0.593683	Stmn2/Gas2l1/Camsap3	3
GO:0034763	negative regulation of transmembrane transport	3/223	116/13518	0.299627	0.627878	0.593683	Cbarp/Kcnh2/Upk3b	3
GO:0071331	cellular response to hexose stimulus	3/223	116/13518	0.299627	0.627878	0.593683	Ano1/Smarca4/Pla2g6	3
GO:1902806	regulation of cell cycle G1/S phase transition	4/223	168/13518	0.300934	0.627878	0.593683	Tbx1/Tcf3/Smarca4/Gas1	4
GO:0050804	modulation of chemical synaptic transmission	8/223	384/13518	0.300986	0.627878	0.593683	Crtc1/Chrd/Camk2a/Rin1/Syde1/Chrm1/P2ry2/Pla2g6	8
GO:0001885	endothelial cell development	2/223	67/13518	0.303294	0.627878	0.593683	Col18a1/Ezr	2
GO:0002090	regulation of receptor internalization	2/223	67/13518	0.303294	0.627878	0.593683	Scrib/Rspo1	2
GO:0051145	smooth muscle cell differentiation	2/223	67/13518	0.303294	0.627878	0.593683	Wnt7b/Smarca4	2
GO:0071347	cellular response to interleukin-1	2/223	67/13518	0.303294	0.627878	0.593683	Cx3cl1/Adamts7	2
GO:2000036	regulation of stem cell population maintenance	2/223	67/13518	0.303294	0.627878	0.593683	Pax8/Smarca4	2
GO:0099177	regulation of trans-synaptic signaling	8/223	385/13518	0.303412	0.627878	0.593683	Crtc1/Chrd/Camk2a/Rin1/Syde1/Chrm1/P2ry2/Pla2g6	8
GO:0071326	cellular response to monosaccharide stimulus	3/223	117/13518	0.304141	0.627878	0.593683	Ano1/Smarca4/Pla2g6	3
GO:0009743	response to carbohydrate	4/223	169/13518	0.304649	0.627878	0.593683	Srebf1/Ano1/Smarca4/Pla2g6	4
GO:0001573	ganglioside metabolic process	1/223	22/13518	0.306662	0.627878	0.593683	B4galnt1	1
GO:0002693	positive regulation of cellular extravasation	1/223	22/13518	0.306662	0.627878	0.593683	Adam8	1
GO:0002866	positive regulation of acute inflammatory response to antigenic stimulus	1/223	22/13518	0.306662	0.627878	0.593683	H2-T10	1
GO:0003009	skeletal muscle contraction	1/223	22/13518	0.306662	0.627878	0.593683	Gaa	1
GO:0003156	regulation of animal organ formation	1/223	22/13518	0.306662	0.627878	0.593683	Wnt11	1
GO:0003309	type B pancreatic cell differentiation	1/223	22/13518	0.306662	0.627878	0.593683	Bmp6	1
GO:0006541	glutamine metabolic process	1/223	22/13518	0.306662	0.627878	0.593683	Cad	1
GO:0006817	phosphate ion transport	1/223	22/13518	0.306662	0.627878	0.593683	Slc25a10	1
GO:0007129	homologous chromosome pairing at meiosis	1/223	22/13518	0.306662	0.627878	0.593683	Syde1	1
GO:0009129	pyrimidine nucleoside monophosphate metabolic process	1/223	22/13518	0.306662	0.627878	0.593683	Cad	1
GO:0010666	positive regulation of cardiac muscle cell apoptotic process	1/223	22/13518	0.306662	0.627878	0.593683	Camk2a	1
GO:0010800	positive regulation of peptidyl-threonine phosphorylation	1/223	22/13518	0.306662	0.627878	0.593683	Tnks1bp1	1
GO:0010829	negative regulation of glucose transmembrane transport	1/223	22/13518	0.306662	0.627878	0.593683	Upk3b	1
GO:0015740	C4-dicarboxylate transport	1/223	22/13518	0.306662	0.627878	0.593683	Slc25a10	1
GO:0031579	membrane raft organization	1/223	22/13518	0.306662	0.627878	0.593683	Lrch4	1
GO:0032819	positive regulation of natural killer cell proliferation	1/223	22/13518	0.306662	0.627878	0.593683	H2-T10	1
GO:0034104	negative regulation of tissue remodeling	1/223	22/13518	0.306662	0.627878	0.593683	Tmem119	1
GO:0034368	protein-lipid complex remodeling	1/223	22/13518	0.306662	0.627878	0.593683	Apoa5	1
GO:0034369	plasma lipoprotein particle remodeling	1/223	22/13518	0.306662	0.627878	0.593683	Apoa5	1
GO:0035640	exploration behavior	1/223	22/13518	0.306662	0.627878	0.593683	Chrd	1
GO:0042403	thyroid hormone metabolic process	1/223	22/13518	0.306662	0.627878	0.593683	Pax8	1
GO:0042790	nucleolar large rRNA transcription by RNA polymerase I	1/223	22/13518	0.306662	0.627878	0.593683	Smarca4	1
GO:0043129	surfactant homeostasis	1/223	22/13518	0.306662	0.627878	0.593683	Abca3	1
GO:0044794	positive regulation by host of viral process	1/223	22/13518	0.306662	0.627878	0.593683	Stom	1
GO:0044827	modulation by host of viral genome replication	1/223	22/13518	0.306662	0.627878	0.593683	Stom	1
GO:0046473	phosphatidic acid metabolic process	1/223	22/13518	0.306662	0.627878	0.593683	Agpat1	1
GO:0051882	mitochondrial depolarization	1/223	22/13518	0.306662	0.627878	0.593683	Alox12	1
GO:0060117	auditory receptor cell development	1/223	22/13518	0.306662	0.627878	0.593683	Scrib	1
GO:0060343	trabecula formation	1/223	22/13518	0.306662	0.627878	0.593683	Smarca4	1
GO:0061744	motor behavior	1/223	22/13518	0.306662	0.627878	0.593683	B4galnt1	1
GO:0070242	thymocyte apoptotic process	1/223	22/13518	0.306662	0.627878	0.593683	Adam8	1
GO:0070861	regulation of protein exit from endoplasmic reticulum	1/223	22/13518	0.306662	0.627878	0.593683	Os9	1
GO:0070977	bone maturation	1/223	22/13518	0.306662	0.627878	0.593683	Adamts7	1
GO:0072210	metanephric nephron development	1/223	22/13518	0.306662	0.627878	0.593683	Pax8	1
GO:0097734	extracellular exosome biogenesis	1/223	22/13518	0.306662	0.627878	0.593683	Atp9a	1
GO:0150077	regulation of neuroinflammatory response	1/223	22/13518	0.306662	0.627878	0.593683	Cx3cl1	1
GO:1900037	regulation of cellular response to hypoxia	1/223	22/13518	0.306662	0.627878	0.593683	Ajuba	1
GO:1900273	positive regulation of long-term synaptic potentiation	1/223	22/13518	0.306662	0.627878	0.593683	Crtc1	1
GO:1901381	positive regulation of potassium ion transmembrane transport	1/223	22/13518	0.306662	0.627878	0.593683	Kcnh2	1
GO:1902547	regulation of cellular response to vascular endothelial growth factor stimulus	1/223	22/13518	0.306662	0.627878	0.593683	Hrg	1
GO:1904996	positive regulation of leukocyte adhesion to vascular endothelial cell	1/223	22/13518	0.306662	0.627878	0.593683	Chst4	1
GO:0055080	monoatomic cation homeostasis	9/223	442/13518	0.307156	0.628475	0.594248	Cyb561/Calcb/Stim1/Cx3cl1/P2ry2/Tspoap1/Kcnh2/Bmp6/Slc39a8	9
GO:0046578	regulation of Ras protein signal transduction	4/223	170/13518	0.30837	0.629321	0.595047	Adgrg1/Syde1/Ripor1/Dynlt1b	4
GO:0050864	regulation of B cell activation	3/223	118/13518	0.308658	0.629321	0.595047	Tcf3/Tnfrsf21/Pkn1	3
GO:0033143	regulation of intracellular steroid hormone receptor signaling pathway	2/223	68/13518	0.309393	0.629321	0.595047	Ncor2/Smarca4	2
GO:0035023	regulation of Rho protein signal transduction	2/223	68/13518	0.309393	0.629321	0.595047	Adgrg1/Ripor1	2
GO:0035418	protein localization to synapse	2/223	68/13518	0.309393	0.629321	0.595047	Scrib/Camk2a	2
GO:0046425	regulation of receptor signaling pathway via JAK-STAT	2/223	68/13518	0.309393	0.629321	0.595047	Tbx1/Camk2a	2
GO:0046928	regulation of neurotransmitter secretion	2/223	68/13518	0.309393	0.629321	0.595047	Camk2a/P2ry2	2
GO:0070252	actin-mediated cell contraction	2/223	68/13518	0.309393	0.629321	0.595047	Jup/Kcnh2	2
GO:0090559	regulation of membrane permeability	2/223	68/13518	0.309393	0.629321	0.595047	Camk2a/Dynlt1b	2
GO:0016042	lipid catabolic process	6/223	278/13518	0.310446	0.630637	0.596291	Cpt1a/Hao1/Plbd2/Apoa5/Cyp1a2/Pla2g6	6
GO:1903532	positive regulation of secretion by cell	6/223	278/13518	0.310446	0.630637	0.596291	Stim1/Ano1/P2ry2/Bmp6/Pla2g6/Kcnn4	6
GO:0071559	response to transforming growth factor beta	5/223	224/13518	0.310833	0.631012	0.596646	Ltbp3/Furin/Lrg1/Ltbp4/Wfikkn2	5
GO:0007611	learning or memory	5/223	225/13518	0.314069	0.631761	0.597355	Crtc1/Man2b1/Chrd/Rin1/Pla2g6	5
GO:0043547	positive regulation of GTPase activity	5/223	225/13518	0.314069	0.631761	0.597355	Wnt11/Scrib/Cx3cl1/Rap1gap/Tbc1d22a	5
GO:0031330	negative regulation of cellular catabolic process	4/223	172/13518	0.315824	0.631761	0.597355	Cptp/Furin/Slc7a5/Tent5b	4
GO:0048167	regulation of synaptic plasticity	4/223	172/13518	0.315824	0.631761	0.597355	Crtc1/Chrd/Camk2a/Rin1	4
GO:0035107	appendage morphogenesis	3/223	120/13518	0.317698	0.631761	0.597355	Aldh1a2/Smarca4/Gas1	3
GO:0035108	limb morphogenesis	3/223	120/13518	0.317698	0.631761	0.597355	Aldh1a2/Smarca4/Gas1	3
GO:0002052	positive regulation of neuroblast proliferation	1/223	23/13518	0.318118	0.631761	0.597355	Cx3cl1	1
GO:0002837	regulation of immune response to tumor cell	1/223	23/13518	0.318118	0.631761	0.597355	Hrg	1
GO:0003148	outflow tract septum morphogenesis	1/223	23/13518	0.318118	0.631761	0.597355	Tbx1	1
GO:0005980	glycogen catabolic process	1/223	23/13518	0.318118	0.631761	0.597355	Gaa	1
GO:0006007	glucose catabolic process	1/223	23/13518	0.318118	0.631761	0.597355	Pfkp	1
GO:0006882	intracellular zinc ion homeostasis	1/223	23/13518	0.318118	0.631761	0.597355	Slc39a8	1
GO:0009648	photoperiodism	1/223	23/13518	0.318118	0.631761	0.597355	Crtc1	1
GO:0010663	positive regulation of striated muscle cell apoptotic process	1/223	23/13518	0.318118	0.631761	0.597355	Camk2a	1
GO:0031954	positive regulation of protein autophosphorylation	1/223	23/13518	0.318118	0.631761	0.597355	Tnks1bp1	1
GO:0032817	regulation of natural killer cell proliferation	1/223	23/13518	0.318118	0.631761	0.597355	H2-T10	1
GO:0033081	regulation of T cell differentiation in thymus	1/223	23/13518	0.318118	0.631761	0.597355	Adam8	1
GO:0035024	negative regulation of Rho protein signal transduction	1/223	23/13518	0.318118	0.631761	0.597355	Ripor1	1
GO:0035459	vesicle cargo loading	1/223	23/13518	0.318118	0.631761	0.597355	Sec31a	1
GO:0042659	regulation of cell fate specification	1/223	23/13518	0.318118	0.631761	0.597355	Wnt11	1
GO:0043153	entrainment of circadian clock by photoperiod	1/223	23/13518	0.318118	0.631761	0.597355	Crtc1	1
GO:0046164	alcohol catabolic process	1/223	23/13518	0.318118	0.631761	0.597355	Hao1	1
GO:0046475	glycerophospholipid catabolic process	1/223	23/13518	0.318118	0.631761	0.597355	Pla2g6	1
GO:0046716	muscle cell cellular homeostasis	1/223	23/13518	0.318118	0.631761	0.597355	Gaa	1
GO:0046885	regulation of hormone biosynthetic process	1/223	23/13518	0.318118	0.631761	0.597355	Bmp6	1
GO:0050857	positive regulation of antigen receptor-mediated signaling pathway	1/223	23/13518	0.318118	0.631761	0.597355	Kcnn4	1
GO:0051957	positive regulation of amino acid transport	1/223	23/13518	0.318118	0.631761	0.597355	Slc7a5	1
GO:0060306	regulation of membrane repolarization	1/223	23/13518	0.318118	0.631761	0.597355	Kcnh2	1
GO:0060716	labyrinthine layer blood vessel development	1/223	23/13518	0.318118	0.631761	0.597355	Syde1	1
GO:0090025	regulation of monocyte chemotaxis	1/223	23/13518	0.318118	0.631761	0.597355	Nbl1	1
GO:0099149	regulation of postsynaptic neurotransmitter receptor internalization	1/223	23/13518	0.318118	0.631761	0.597355	Scrib	1
GO:1902455	negative regulation of stem cell population maintenance	1/223	23/13518	0.318118	0.631761	0.597355	Pax8	1
GO:1903902	positive regulation of viral life cycle	1/223	23/13518	0.318118	0.631761	0.597355	Furin	1
GO:2000050	regulation of non-canonical Wnt signaling pathway	1/223	23/13518	0.318118	0.631761	0.597355	Rspo1	1
GO:1901605	alpha-amino acid metabolic process	4/223	173/13518	0.319558	0.633481	0.598981	Cad/Hpd/Mat1a/Slc39a8	4
GO:0003333	amino acid transmembrane transport	2/223	70/13518	0.321557	0.633481	0.598981	Slc7a5/Slc38a10	2
GO:0007584	response to nutrient	2/223	70/13518	0.321557	0.633481	0.598981	Plec/Pim1	2
GO:0045685	regulation of glial cell differentiation	2/223	70/13518	0.321557	0.633481	0.598981	Tnfrsf21/Slc45a3	2
GO:0055021	regulation of cardiac muscle tissue growth	2/223	70/13518	0.321557	0.633481	0.598981	Tbx1/Pim1	2
GO:0070373	negative regulation of ERK1 and ERK2 cascade	2/223	70/13518	0.321557	0.633481	0.598981	Ezr/Dynlt1b	2
GO:2000144	positive regulation of DNA-templated transcription initiation	2/223	70/13518	0.321557	0.633481	0.598981	Med25/Mdc1	2
GO:2000736	regulation of stem cell differentiation	2/223	70/13518	0.321557	0.633481	0.598981	Ltbp3/Tacstd2	2
GO:0030177	positive regulation of Wnt signaling pathway	3/223	121/13518	0.32222	0.633481	0.598981	Ptk7/Rspo1/Smarca4	3
GO:0048592	eye morphogenesis	3/223	121/13518	0.32222	0.633481	0.598981	Scrib/Crb2/Gas1	3
GO:0120161	regulation of cold-induced thermogenesis	3/223	121/13518	0.32222	0.633481	0.598981	Tfe3/Smarca4/Elovl3	3
GO:0030003	intracellular monoatomic cation homeostasis	8/223	393/13518	0.322966	0.633481	0.598981	Cyb561/Calcb/Stim1/Cx3cl1/P2ry2/Tspoap1/Bmp6/Slc39a8	8
GO:0050867	positive regulation of cell activation	7/223	338/13518	0.324449	0.633481	0.598981	Rps6ka1/Tcf3/Adam8/Ephb6/Smarca4/Igfbp2/H2-T10	7
GO:0090101	negative regulation of transmembrane receptor protein serine/threonine kinase signaling pathway	3/223	122/13518	0.326743	0.633481	0.598981	Chrd/Nbl1/Wfikkn2	3
GO:0051650	establishment of vesicle localization	4/223	175/13518	0.327035	0.633481	0.598981	Scrib/Atp9a/Tesk1/Bicdl1	4
GO:0032970	regulation of actin filament-based process	7/223	339/13518	0.32711	0.633481	0.598981	Jup/Wnt11/Sorbs3/Hrg/Tesk1/Cx3cl1/Tacstd2	7
GO:0005977	glycogen metabolic process	2/223	71/13518	0.32762	0.633481	0.598981	Gaa/Stk40	2
GO:0045670	regulation of osteoclast differentiation	2/223	71/13518	0.32762	0.633481	0.598981	Tfe3/Adam8	2
GO:0050810	regulation of steroid biosynthetic process	2/223	71/13518	0.32762	0.633481	0.598981	Srebf1/Bmp6	2
GO:0060078	regulation of postsynaptic membrane potential	2/223	71/13518	0.32762	0.633481	0.598981	Cx3cl1/Chrm1	2
GO:0060260	regulation of transcription initiation by RNA polymerase II	2/223	71/13518	0.32762	0.633481	0.598981	Med25/Mdc1	2
GO:0050801	monoatomic ion homeostasis	9/223	451/13518	0.327786	0.633481	0.598981	Cyb561/Calcb/Stim1/Cx3cl1/P2ry2/Tspoap1/Kcnh2/Bmp6/Slc39a8	9
GO:0051251	positive regulation of lymphocyte activation	6/223	284/13518	0.327871	0.633481	0.598981	Tcf3/Adam8/Ephb6/Smarca4/Igfbp2/H2-T10	6
GO:0000272	polysaccharide catabolic process	1/223	24/13518	0.329386	0.633481	0.598981	Gaa	1
GO:0001709	cell fate determination	1/223	24/13518	0.329386	0.633481	0.598981	Smarca4	1
GO:0002486	antigen processing and presentation of endogenous peptide antigen via MHC class I via ER pathway, TAP-independent	1/223	24/13518	0.329386	0.633481	0.598981	H2-T10	1
GO:0002834	regulation of response to tumor cell	1/223	24/13518	0.329386	0.633481	0.598981	Hrg	1
GO:0002883	regulation of hypersensitivity	1/223	24/13518	0.329386	0.633481	0.598981	H2-T10	1
GO:0006829	zinc ion transport	1/223	24/13518	0.329386	0.633481	0.598981	Slc39a8	1
GO:0009251	glucan catabolic process	1/223	24/13518	0.329386	0.633481	0.598981	Gaa	1
GO:0009649	entrainment of circadian clock	1/223	24/13518	0.329386	0.633481	0.598981	Crtc1	1
GO:0015012	heparan sulfate proteoglycan biosynthetic process	1/223	24/13518	0.329386	0.633481	0.598981	Extl1	1
GO:0019433	triglyceride catabolic process	1/223	24/13518	0.329386	0.633481	0.598981	Apoa5	1
GO:0030194	positive regulation of blood coagulation	1/223	24/13518	0.329386	0.633481	0.598981	Hrg	1
GO:0031295	T cell costimulation	1/223	24/13518	0.329386	0.633481	0.598981	Ephb6	1
GO:0034367	protein-containing complex remodeling	1/223	24/13518	0.329386	0.633481	0.598981	Apoa5	1
GO:0034405	response to fluid shear stress	1/223	24/13518	0.329386	0.633481	0.598981	Plec	1
GO:0034453	microtubule anchoring	1/223	24/13518	0.329386	0.633481	0.598981	Camsap3	1
GO:0035929	steroid hormone secretion	1/223	24/13518	0.329386	0.633481	0.598981	Bmp6	1
GO:0050858	negative regulation of antigen receptor-mediated signaling pathway	1/223	24/13518	0.329386	0.633481	0.598981	Ezr	1
GO:0060219	camera-type eye photoreceptor cell differentiation	1/223	24/13518	0.329386	0.633481	0.598981	Crb2	1
GO:0060444	branching involved in mammary gland duct morphogenesis	1/223	24/13518	0.329386	0.633481	0.598981	Btrc	1
GO:0060713	labyrinthine layer morphogenesis	1/223	24/13518	0.329386	0.633481	0.598981	Wnt7b	1
GO:0060964	regulation of miRNA-mediated gene silencing	1/223	24/13518	0.329386	0.633481	0.598981	Ajuba	1
GO:0061615	glycolytic process through fructose-6-phosphate	1/223	24/13518	0.329386	0.633481	0.598981	Pfkp	1
GO:0071398	cellular response to fatty acid	1/223	24/13518	0.329386	0.633481	0.598981	Dgat2	1
GO:0140112	extracellular vesicle biogenesis	1/223	24/13518	0.329386	0.633481	0.598981	Atp9a	1
GO:0150105	protein localization to cell-cell junction	1/223	24/13518	0.329386	0.633481	0.598981	Scrib	1
GO:1900048	positive regulation of hemostasis	1/223	24/13518	0.329386	0.633481	0.598981	Hrg	1
GO:1901020	negative regulation of calcium ion transmembrane transporter activity	1/223	24/13518	0.329386	0.633481	0.598981	Cbarp	1
GO:2000647	negative regulation of stem cell proliferation	1/223	24/13518	0.329386	0.633481	0.598981	Wnt11	1
GO:1903038	negative regulation of leukocyte cell-cell adhesion	3/223	123/13518	0.331266	0.636702	0.602026	Scrib/Tnfrsf21/Adam8	3
GO:0014855	striated muscle cell proliferation	2/223	72/13518	0.333668	0.637045	0.602351	Tbx1/Pim1	2
GO:0033627	cell adhesion mediated by integrin	2/223	72/13518	0.333668	0.637045	0.602351	Hrg/Col16a1	2
GO:0035773	insulin secretion involved in cellular response to glucose stimulus	2/223	72/13518	0.333668	0.637045	0.602351	Ano1/Pla2g6	2
GO:0140056	organelle localization by membrane tethering	2/223	72/13518	0.333668	0.637045	0.602351	Camk2a/Syde1	2
GO:1901606	alpha-amino acid catabolic process	2/223	72/13518	0.333668	0.637045	0.602351	Hpd/Mat1a	2
GO:0043269	regulation of monoatomic ion transport	8/223	398/13518	0.335308	0.637045	0.602351	Camk2a/Stom/Stim1/Cx3cl1/Chrm1/Cbarp/Kcnh2/Pla2g6	8
GO:0050728	negative regulation of inflammatory response	3/223	124/13518	0.335787	0.637045	0.602351	Wfdc1/Cx3cl1/Slc39a8	3
GO:0071322	cellular response to carbohydrate stimulus	3/223	124/13518	0.335787	0.637045	0.602351	Ano1/Smarca4/Pla2g6	3
GO:0097530	granulocyte migration	3/223	124/13518	0.335787	0.637045	0.602351	Il17ra/Adam8/Cx3cl1	3
GO:0044042	glucan metabolic process	2/223	73/13518	0.339701	0.637045	0.602351	Gaa/Stk40	2
GO:0050886	endocrine process	2/223	73/13518	0.339701	0.637045	0.602351	Niban2/Bmp6	2
GO:1904427	positive regulation of calcium ion transmembrane transport	2/223	73/13518	0.339701	0.637045	0.602351	Stim1/Cx3cl1	2
GO:1904892	regulation of receptor signaling pathway via STAT	2/223	73/13518	0.339701	0.637045	0.602351	Tbx1/Camk2a	2
GO:0033002	muscle cell proliferation	5/223	233/13518	0.340097	0.637045	0.602351	Alox12/Tbx1/Pim1/Igfbp5/Cx3cl1	5
GO:0060560	developmental growth involved in morphogenesis	5/223	233/13518	0.340097	0.637045	0.602351	Wnt11/Wnt7b/Ptk7/Sema4b/Lzts2	5
GO:0050806	positive regulation of synaptic transmission	3/223	125/13518	0.340308	0.637045	0.602351	Crtc1/Chrd/Syde1	3
GO:0106106	cold-induced thermogenesis	3/223	125/13518	0.340308	0.637045	0.602351	Tfe3/Smarca4/Elovl3	3
GO:0001919	regulation of receptor recycling	1/223	25/13518	0.340468	0.637045	0.602351	Scrib	1
GO:0002484	antigen processing and presentation of endogenous peptide antigen via MHC class I via ER pathway	1/223	25/13518	0.340468	0.637045	0.602351	H2-T10	1
GO:0006221	pyrimidine nucleotide biosynthetic process	1/223	25/13518	0.340468	0.637045	0.602351	Cad	1
GO:0009072	aromatic amino acid metabolic process	1/223	25/13518	0.340468	0.637045	0.602351	Hpd	1
GO:0009185	ribonucleoside diphosphate metabolic process	1/223	25/13518	0.340468	0.637045	0.602351	Cad	1
GO:0010737	protein kinase A signaling	1/223	25/13518	0.340468	0.637045	0.602351	Ezr	1
GO:0031294	lymphocyte costimulation	1/223	25/13518	0.340468	0.637045	0.602351	Ephb6	1
GO:0034121	regulation of toll-like receptor signaling pathway	1/223	25/13518	0.340468	0.637045	0.602351	Lrch4	1
GO:0035137	hindlimb morphogenesis	1/223	25/13518	0.340468	0.637045	0.602351	Smarca4	1
GO:0035883	enteroendocrine cell differentiation	1/223	25/13518	0.340468	0.637045	0.602351	Bmp6	1
GO:0043267	negative regulation of potassium ion transport	1/223	25/13518	0.340468	0.637045	0.602351	Kcnh2	1
GO:0043949	regulation of cAMP-mediated signaling	1/223	25/13518	0.340468	0.637045	0.602351	Mgrn1	1
GO:0044090	positive regulation of vacuole organization	1/223	25/13518	0.340468	0.637045	0.602351	Elapor1	1
GO:0045722	positive regulation of gluconeogenesis	1/223	25/13518	0.340468	0.637045	0.602351	Dgat2	1
GO:0048566	embryonic digestive tract development	1/223	25/13518	0.340468	0.637045	0.602351	Aldh1a2	1
GO:0048841	regulation of axon extension involved in axon guidance	1/223	25/13518	0.340468	0.637045	0.602351	Sema4b	1
GO:0055075	potassium ion homeostasis	1/223	25/13518	0.340468	0.637045	0.602351	Kcnh2	1
GO:0060252	positive regulation of glial cell proliferation	1/223	25/13518	0.340468	0.637045	0.602351	Slc7a5	1
GO:0060586	multicellular organismal-level iron ion homeostasis	1/223	25/13518	0.340468	0.637045	0.602351	Bmp6	1
GO:0061099	negative regulation of protein tyrosine kinase activity	1/223	25/13518	0.340468	0.637045	0.602351	Sh3bp5	1
GO:0090200	positive regulation of release of cytochrome c from mitochondria	1/223	25/13518	0.340468	0.637045	0.602351	Pla2g6	1
GO:0090314	positive regulation of protein targeting to membrane	1/223	25/13518	0.340468	0.637045	0.602351	Stom	1
GO:1900027	regulation of ruffle assembly	1/223	25/13518	0.340468	0.637045	0.602351	Tacstd2	1
GO:1900368	regulation of post-transcriptional gene silencing by regulatory ncRNA	1/223	25/13518	0.340468	0.637045	0.602351	Ajuba	1
GO:1901385	regulation of voltage-gated calcium channel activity	1/223	25/13518	0.340468	0.637045	0.602351	Cbarp	1
GO:1902473	regulation of protein localization to synapse	1/223	25/13518	0.340468	0.637045	0.602351	Camk2a	1
GO:1904385	cellular response to angiotensin	1/223	25/13518	0.340468	0.637045	0.602351	Camk2a	1
GO:0006469	negative regulation of protein kinase activity	4/223	179/13518	0.342019	0.639562	0.60473	Sh3bp5/Plec/Tesk1/Pkn1	4
GO:0001838	embryonic epithelial tube formation	3/223	126/13518	0.344826	0.642604	0.607607	Scrib/Ptk7/Pax8	3
GO:0051092	positive regulation of NF-kappaB transcription factor activity	3/223	126/13518	0.344826	0.642604	0.607607	Camk2a/Adam8/Cx3cl1	3
GO:0006873	intracellular monoatomic ion homeostasis	8/223	402/13518	0.345236	0.642604	0.607607	Cyb561/Calcb/Stim1/Cx3cl1/P2ry2/Tspoap1/Bmp6/Slc39a8	8
GO:0061564	axon development	8/223	402/13518	0.345236	0.642604	0.607607	Aplp1/Lama5/Wnt7b/Tnfrsf21/Ephb6/Sema4b/Gas1/Dynlt1b	8
GO:0050727	regulation of inflammatory response	6/223	290/13518	0.345425	0.642604	0.607607	Il17ra/Wfdc1/Adam8/Cx3cl1/Slc39a8/H2-T10	6
GO:0051047	positive regulation of secretion	6/223	290/13518	0.345425	0.642604	0.607607	Stim1/Ano1/P2ry2/Bmp6/Pla2g6/Kcnn4	6
GO:0010507	negative regulation of autophagy	2/223	74/13518	0.345717	0.642604	0.607607	Cptp/Slc7a5	2
GO:1904063	negative regulation of cation transmembrane transport	2/223	74/13518	0.345717	0.642604	0.607607	Cbarp/Kcnh2	2
GO:0090150	establishment of protein localization to membrane	5/223	235/13518	0.346634	0.642604	0.607607	Zdhhc24/Ncln/Scrib/Stom/Gga1	5
GO:0008643	carbohydrate transport	3/223	127/13518	0.349342	0.642604	0.607607	Slc45a3/Upk3b/Ezr	3
GO:0017015	regulation of transforming growth factor beta receptor signaling pathway	3/223	127/13518	0.349342	0.642604	0.607607	Furin/Lrg1/Wfikkn2	3
GO:0001787	natural killer cell proliferation	1/223	26/13518	0.351369	0.642604	0.607607	H2-T10	1
GO:0001832	blastocyst growth	1/223	26/13518	0.351369	0.642604	0.607607	Smarca4	1
GO:0002418	immune response to tumor cell	1/223	26/13518	0.351369	0.642604	0.607607	Hrg	1
GO:0002476	antigen processing and presentation of endogenous peptide antigen via MHC class Ib	1/223	26/13518	0.351369	0.642604	0.607607	H2-T10	1
GO:0008038	neuron recognition	1/223	26/13518	0.351369	0.642604	0.607607	Tnfrsf21	1
GO:0018345	protein palmitoylation	1/223	26/13518	0.351369	0.642604	0.607607	Zdhhc24	1
GO:0031128	developmental induction	1/223	26/13518	0.351369	0.642604	0.607607	Wnt11	1
GO:0031279	regulation of cyclase activity	1/223	26/13518	0.351369	0.642604	0.607607	Stim1	1
GO:0033688	regulation of osteoblast proliferation	1/223	26/13518	0.351369	0.642604	0.607607	Tmem119	1
GO:0035020	regulation of Rac protein signal transduction	1/223	26/13518	0.351369	0.642604	0.607607	Dynlt1b	1
GO:0046426	negative regulation of receptor signaling pathway via JAK-STAT	1/223	26/13518	0.351369	0.642604	0.607607	Tbx1	1
GO:0048026	positive regulation of mRNA splicing, via spliceosome	1/223	26/13518	0.351369	0.642604	0.607607	Sf3b4	1
GO:0048535	lymph node development	1/223	26/13518	0.351369	0.642604	0.607607	Nfkb2	1
GO:0060147	regulation of post-transcriptional gene silencing	1/223	26/13518	0.351369	0.642604	0.607607	Ajuba	1
GO:0099633	protein localization to postsynaptic specialization membrane	1/223	26/13518	0.351369	0.642604	0.607607	Camk2a	1
GO:0099645	neurotransmitter receptor localization to postsynaptic specialization membrane	1/223	26/13518	0.351369	0.642604	0.607607	Camk2a	1
GO:0120178	steroid hormone biosynthetic process	1/223	26/13518	0.351369	0.642604	0.607607	Bmp6	1
GO:0140448	signaling receptor ligand precursor processing	1/223	26/13518	0.351369	0.642604	0.607607	Furin	1
GO:1902894	negative regulation of miRNA transcription	1/223	26/13518	0.351369	0.642604	0.607607	Ncor2	1
GO:1904353	regulation of telomere capping	1/223	26/13518	0.351369	0.642604	0.607607	Xrcc1	1
GO:1905523	positive regulation of macrophage migration	1/223	26/13518	0.351369	0.642604	0.607607	Cx3cl1	1
GO:0030168	platelet activation	2/223	75/13518	0.351715	0.642604	0.607607	Alox12/Hrg	2
GO:0035050	embryonic heart tube development	2/223	75/13518	0.351715	0.642604	0.607607	Chrd/Aldh1a2	2
GO:0035601	protein deacylation	2/223	75/13518	0.351715	0.642604	0.607607	Ncor2/Mier2	2
GO:0046683	response to organophosphorus	2/223	75/13518	0.351715	0.642604	0.607607	Igfbp5/Ezr	2
GO:0051851	modulation by host of symbiont process	2/223	75/13518	0.351715	0.642604	0.607607	Stom/Smarca4	2
GO:0060420	regulation of heart growth	2/223	75/13518	0.351715	0.642604	0.607607	Tbx1/Pim1	2
GO:0098732	macromolecule deacylation	2/223	75/13518	0.351715	0.642604	0.607607	Ncor2/Mier2	2
GO:0055074	calcium ion homeostasis	5/223	237/13518	0.353179	0.6449	0.609778	Calcb/Stim1/Cx3cl1/P2ry2/Tspoap1	5
GO:0050671	positive regulation of lymphocyte proliferation	3/223	128/13518	0.353855	0.645375	0.610226	Tcf3/Igfbp2/H2-T10	3
GO:1903844	regulation of cellular response to transforming growth factor beta stimulus	3/223	128/13518	0.353855	0.645375	0.610226	Furin/Lrg1/Wfikkn2	3
GO:0006112	energy reserve metabolic process	2/223	76/13518	0.357694	0.647839	0.612557	Gaa/Stk40	2
GO:0008306	associative learning	2/223	76/13518	0.357694	0.647839	0.612557	Chrd/Rin1	2
GO:0071229	cellular response to acid chemical	2/223	76/13518	0.357694	0.647839	0.612557	Plec/Col16a1	2
GO:1903531	negative regulation of secretion by cell	3/223	129/13518	0.358364	0.647839	0.612557	Srebf1/Atp9a/Cbarp	3
GO:0050920	regulation of chemotaxis	4/223	184/13518	0.360777	0.647839	0.612557	Hrg/Sema4b/Cx3cl1/Nbl1	4
GO:0097529	myeloid leukocyte migration	4/223	184/13518	0.360777	0.647839	0.612557	Il17ra/Adam8/Cx3cl1/Nbl1	4
GO:0002068	glandular epithelial cell development	1/223	27/13518	0.362089	0.647839	0.612557	Bmp6	1
GO:0002428	antigen processing and presentation of peptide antigen via MHC class Ib	1/223	27/13518	0.362089	0.647839	0.612557	H2-T10	1
GO:0006346	DNA methylation-dependent heterochromatin formation	1/223	27/13518	0.362089	0.647839	0.612557	Smarca4	1
GO:0006929	substrate-dependent cell migration	1/223	27/13518	0.362089	0.647839	0.612557	Adam8	1
GO:0007435	salivary gland morphogenesis	1/223	27/13518	0.362089	0.647839	0.612557	Lama5	1
GO:0008207	C21-steroid hormone metabolic process	1/223	27/13518	0.362089	0.647839	0.612557	Bmp6	1
GO:0010758	regulation of macrophage chemotaxis	1/223	27/13518	0.362089	0.647839	0.612557	Cx3cl1	1
GO:0021904	dorsal/ventral neural tube patterning	1/223	27/13518	0.362089	0.647839	0.612557	Gas1	1
GO:0022011	myelination in peripheral nervous system	1/223	27/13518	0.362089	0.647839	0.612557	Plec	1
GO:0032292	peripheral nervous system axon ensheathment	1/223	27/13518	0.362089	0.647839	0.612557	Plec	1
GO:0034391	regulation of smooth muscle cell apoptotic process	1/223	27/13518	0.362089	0.647839	0.612557	Slc7a5	1
GO:0035767	endothelial cell chemotaxis	1/223	27/13518	0.362089	0.647839	0.612557	Hrg	1
GO:0045048	protein insertion into ER membrane	1/223	27/13518	0.362089	0.647839	0.612557	Ncln	1
GO:0048013	ephrin receptor signaling pathway	1/223	27/13518	0.362089	0.647839	0.612557	Ephb6	1
GO:0050820	positive regulation of coagulation	1/223	27/13518	0.362089	0.647839	0.612557	Hrg	1
GO:0051281	positive regulation of release of sequestered calcium ion into cytosol	1/223	27/13518	0.362089	0.647839	0.612557	Cx3cl1	1
GO:0060966	regulation of gene silencing by regulatory ncRNA	1/223	27/13518	0.362089	0.647839	0.612557	Ajuba	1
GO:0060977	coronary vasculature morphogenesis	1/223	27/13518	0.362089	0.647839	0.612557	Tbx1	1
GO:0061036	positive regulation of cartilage development	1/223	27/13518	0.362089	0.647839	0.612557	Bmp6	1
GO:0070536	protein K63-linked deubiquitination	1/223	27/13518	0.362089	0.647839	0.612557	Usp20	1
GO:0070584	mitochondrion morphogenesis	1/223	27/13518	0.362089	0.647839	0.612557	Plec	1
GO:0071108	protein K48-linked deubiquitination	1/223	27/13518	0.362089	0.647839	0.612557	Usp20	1
GO:0086004	regulation of cardiac muscle cell contraction	1/223	27/13518	0.362089	0.647839	0.612557	Jup	1
GO:0099170	postsynaptic modulation of chemical synaptic transmission	1/223	27/13518	0.362089	0.647839	0.612557	Chrm1	1
GO:1904893	negative regulation of receptor signaling pathway via STAT	1/223	27/13518	0.362089	0.647839	0.612557	Tbx1	1
GO:1904994	regulation of leukocyte adhesion to vascular endothelial cell	1/223	27/13518	0.362089	0.647839	0.612557	Chst4	1
GO:2000819	regulation of nucleotide-excision repair	1/223	27/13518	0.362089	0.647839	0.612557	Smarca4	1
GO:0001678	intracellular glucose homeostasis	3/223	130/13518	0.362869	0.648114	0.612817	Ano1/Smarca4/Pla2g6	3
GO:0030218	erythrocyte differentiation	3/223	130/13518	0.362869	0.648114	0.612817	Tcf3/Smarca4/Gas2l1	3
GO:2000241	regulation of reproductive process	3/223	130/13518	0.362869	0.648114	0.612817	Rspo1/Syde1/P2ry2	3
GO:0045913	positive regulation of carbohydrate metabolic process	2/223	77/13518	0.363654	0.64877	0.613437	Slc45a3/Dgat2	2
GO:0120162	positive regulation of cold-induced thermogenesis	2/223	77/13518	0.363654	0.64877	0.613437	Smarca4/Elovl3	2
GO:0030856	regulation of epithelial cell differentiation	3/223	131/13518	0.367369	0.653161	0.617589	Foxp4/Pax8/Bmp6	3
GO:0032946	positive regulation of mononuclear cell proliferation	3/223	131/13518	0.367369	0.653161	0.617589	Tcf3/Igfbp2/H2-T10	3
GO:0072175	epithelial tube formation	3/223	131/13518	0.367369	0.653161	0.617589	Scrib/Ptk7/Pax8	3
GO:0032412	regulation of monoatomic ion transmembrane transporter activity	4/223	186/13518	0.368279	0.653161	0.617589	Stom/Stim1/Cbarp/Pla2g6	4
GO:0120032	regulation of plasma membrane bounded cell projection assembly	4/223	186/13518	0.368279	0.653161	0.617589	Hrg/Tesk1/Rap1gap/Tacstd2	4
GO:0022406	membrane docking	2/223	78/13518	0.369592	0.653161	0.617589	Camk2a/Syde1	2
GO:0043112	receptor metabolic process	2/223	78/13518	0.369592	0.653161	0.617589	Scrib/Furin	2
GO:0051588	regulation of neurotransmitter transport	2/223	78/13518	0.369592	0.653161	0.617589	Camk2a/P2ry2	2
GO:2000142	regulation of DNA-templated transcription initiation	2/223	78/13518	0.369592	0.653161	0.617589	Med25/Mdc1	2
GO:0002863	positive regulation of inflammatory response to antigenic stimulus	1/223	28/13518	0.372634	0.653161	0.617589	H2-T10	1
GO:0002864	regulation of acute inflammatory response to antigenic stimulus	1/223	28/13518	0.372634	0.653161	0.617589	H2-T10	1
GO:0007140	male meiotic nuclear division	1/223	28/13518	0.372634	0.653161	0.617589	Rspo1	1
GO:0010875	positive regulation of cholesterol efflux	1/223	28/13518	0.372634	0.653161	0.617589	Abca3	1
GO:0016575	histone deacetylation	1/223	28/13518	0.372634	0.653161	0.617589	Mier2	1
GO:0034110	regulation of homotypic cell-cell adhesion	1/223	28/13518	0.372634	0.653161	0.617589	Alox12	1
GO:0034390	smooth muscle cell apoptotic process	1/223	28/13518	0.372634	0.653161	0.617589	Slc7a5	1
GO:0034755	iron ion transmembrane transport	1/223	28/13518	0.372634	0.653161	0.617589	Slc39a8	1
GO:0035162	embryonic hemopoiesis	1/223	28/13518	0.372634	0.653161	0.617589	Smarca4	1
GO:0036297	interstrand cross-link repair	1/223	28/13518	0.372634	0.653161	0.617589	Faap100	1
GO:0040036	regulation of fibroblast growth factor receptor signaling pathway	1/223	28/13518	0.372634	0.653161	0.617589	Fam20c	1
GO:0044331	cell-cell adhesion mediated by cadherin	1/223	28/13518	0.372634	0.653161	0.617589	Bmp6	1
GO:0044342	type B pancreatic cell proliferation	1/223	28/13518	0.372634	0.653161	0.617589	Igfbp5	1
GO:0048741	skeletal muscle fiber development	1/223	28/13518	0.372634	0.653161	0.617589	Plec	1
GO:0051339	regulation of lyase activity	1/223	28/13518	0.372634	0.653161	0.617589	Stim1	1
GO:0070306	lens fiber cell differentiation	1/223	28/13518	0.372634	0.653161	0.617589	Smarca4	1
GO:0099171	presynaptic modulation of chemical synaptic transmission	1/223	28/13518	0.372634	0.653161	0.617589	Chrd	1
GO:0110110	positive regulation of animal organ morphogenesis	1/223	28/13518	0.372634	0.653161	0.617589	Wnt11	1
GO:1902235	regulation of endoplasmic reticulum stress-induced intrinsic apoptotic signaling pathway	1/223	28/13518	0.372634	0.653161	0.617589	Syvn1	1
GO:1990776	response to angiotensin	1/223	28/13518	0.372634	0.653161	0.617589	Camk2a	1
GO:2000629	negative regulation of miRNA metabolic process	1/223	28/13518	0.372634	0.653161	0.617589	Ncor2	1
GO:0031348	negative regulation of defense response	5/223	243/13518	0.372844	0.653161	0.617589	Wfdc1/Cptp/Cx3cl1/Slc39a8/H2-T10	5
GO:0061448	connective tissue development	5/223	243/13518	0.372844	0.653161	0.617589	Wnt7b/Ltbp3/Dgat2/Adamts7/Bmp6	5
GO:0050900	leukocyte migration	6/223	300/13518	0.374863	0.655979	0.620253	Il17ra/Plec/Adam8/Cx3cl1/Chst4/Nbl1	6
GO:0015908	fatty acid transport	2/223	79/13518	0.375509	0.655979	0.620253	P2ry2/Pla2g6	2
GO:0030433	ubiquitin-dependent ERAD pathway	2/223	79/13518	0.375509	0.655979	0.620253	Syvn1/Os9	2
GO:0045995	regulation of embryonic development	2/223	79/13518	0.375509	0.655979	0.620253	Lama5/Crb2	2
GO:0060291	long-term synaptic potentiation	2/223	79/13518	0.375509	0.655979	0.620253	Crtc1/Chrd	2
GO:0051648	vesicle localization	4/223	188/13518	0.375777	0.656078	0.620347	Scrib/Atp9a/Tesk1/Bicdl1	4
GO:0110053	regulation of actin filament organization	5/223	244/13518	0.376124	0.656315	0.620571	Wnt11/Sorbs3/Tesk1/Cx3cl1/Tacstd2	5
GO:0060491	regulation of cell projection assembly	4/223	189/13518	0.379523	0.658335	0.622481	Hrg/Tesk1/Rap1gap/Tacstd2	4
GO:0034765	regulation of monoatomic ion transmembrane transport	6/223	302/13518	0.380765	0.658335	0.622481	Stom/Stim1/Cx3cl1/Cbarp/Kcnh2/Pla2g6	6
GO:0006813	potassium ion transport	3/223	134/13518	0.380835	0.658335	0.622481	Kcnk5/Kcnh2/Kcnn4	3
GO:0002637	regulation of immunoglobulin production	2/223	80/13518	0.381403	0.658335	0.622481	Pkn1/H2-T10	2
GO:0006672	ceramide metabolic process	2/223	80/13518	0.381403	0.658335	0.622481	B4galnt1/Pla2g6	2
GO:0032456	endocytic recycling	2/223	80/13518	0.381403	0.658335	0.622481	Scrib/Atp9a	2
GO:0032642	regulation of chemokine production	2/223	80/13518	0.381403	0.658335	0.622481	Il17ra/P2ry2	2
GO:0002183	cytoplasmic translational initiation	1/223	29/13518	0.383005	0.658335	0.622481	Eif2s3y	1
GO:0003230	cardiac atrium development	1/223	29/13518	0.383005	0.658335	0.622481	Wnt11	1
GO:0007617	mating behavior	1/223	29/13518	0.383005	0.658335	0.622481	P2ry2	1
GO:0009218	pyrimidine ribonucleotide metabolic process	1/223	29/13518	0.383005	0.658335	0.622481	Cad	1
GO:0009593	detection of chemical stimulus	1/223	29/13518	0.383005	0.658335	0.622481	Stim1	1
GO:0019885	antigen processing and presentation of endogenous peptide antigen via MHC class I	1/223	29/13518	0.383005	0.658335	0.622481	H2-T10	1
GO:0034067	protein localization to Golgi apparatus	1/223	29/13518	0.383005	0.658335	0.622481	Ripor1	1
GO:0040018	positive regulation of multicellular organism growth	1/223	29/13518	0.383005	0.658335	0.622481	Ezr	1
GO:0043247	telomere maintenance in response to DNA damage	1/223	29/13518	0.383005	0.658335	0.622481	Xrcc1	1
GO:0045953	negative regulation of natural killer cell mediated cytotoxicity	1/223	29/13518	0.383005	0.658335	0.622481	H2-T10	1
GO:0048846	axon extension involved in axon guidance	1/223	29/13518	0.383005	0.658335	0.622481	Sema4b	1
GO:0050901	leukocyte tethering or rolling	1/223	29/13518	0.383005	0.658335	0.622481	Chst4	1
GO:0060669	embryonic placenta morphogenesis	1/223	29/13518	0.383005	0.658335	0.622481	Wnt7b	1
GO:0072574	hepatocyte proliferation	1/223	29/13518	0.383005	0.658335	0.622481	Rps6ka1	1
GO:0072575	epithelial cell proliferation involved in liver morphogenesis	1/223	29/13518	0.383005	0.658335	0.622481	Rps6ka1	1
GO:1902284	neuron projection extension involved in neuron projection guidance	1/223	29/13518	0.383005	0.658335	0.622481	Sema4b	1
GO:1902683	regulation of receptor localization to synapse	1/223	29/13518	0.383005	0.658335	0.622481	Camk2a	1
GO:1903146	regulation of autophagy of mitochondrion	1/223	29/13518	0.383005	0.658335	0.622481	Srebf1	1
GO:2000108	positive regulation of leukocyte apoptotic process	1/223	29/13518	0.383005	0.658335	0.622481	Adam8	1
GO:2001185	regulation of CD8-positive, alpha-beta T cell activation	1/223	29/13518	0.383005	0.658335	0.622481	H2-T10	1
GO:0051259	protein complex oligomerization	4/223	190/13518	0.383267	0.658422	0.622563	Crtc1/Aldh1a2/Abca3/Mat1a	4
GO:0032956	regulation of actin cytoskeleton organization	6/223	304/13518	0.386669	0.663836	0.627683	Wnt11/Sorbs3/Hrg/Tesk1/Cx3cl1/Tacstd2	6
GO:0046330	positive regulation of JNK cascade	2/223	81/13518	0.387273	0.663836	0.627683	Map3k11/Wnt7b	2
GO:0046785	microtubule polymerization	2/223	81/13518	0.387273	0.663836	0.627683	Stmn2/Camsap3	2
GO:0070555	response to interleukin-1	2/223	81/13518	0.387273	0.663836	0.627683	Cx3cl1/Adamts7	2
GO:1901615	organic hydroxy compound metabolic process	8/223	419/13518	0.387809	0.664387	0.628204	Alox12/Srebf1/Glo1/Pax8/Hao1/Dgat2/Cyp1a2/Bmp6	8
GO:0034767	positive regulation of monoatomic ion transmembrane transport	3/223	136/13518	0.389779	0.665492	0.629249	Stim1/Cx3cl1/Kcnh2	3
GO:0050768	negative regulation of neurogenesis	3/223	136/13518	0.389779	0.665492	0.629249	Wnt7b/Sema4b/Dynlt1b	3
GO:0006094	gluconeogenesis	2/223	82/13518	0.39312	0.665492	0.629249	Slc25a10/Dgat2	2
GO:0021549	cerebellum development	2/223	82/13518	0.39312	0.665492	0.629249	Xrcc1/Gas1	2
GO:0001835	blastocyst hatching	1/223	30/13518	0.393205	0.665492	0.629249	Smarca4	1
GO:0001945	lymph vessel development	1/223	30/13518	0.393205	0.665492	0.629249	Tbx1	1
GO:0002475	antigen processing and presentation via MHC class Ib	1/223	30/13518	0.393205	0.665492	0.629249	H2-T10	1
GO:0002483	antigen processing and presentation of endogenous peptide antigen	1/223	30/13518	0.393205	0.665492	0.629249	H2-T10	1
GO:0002716	negative regulation of natural killer cell mediated immunity	1/223	30/13518	0.393205	0.665492	0.629249	H2-T10	1
GO:0007431	salivary gland development	1/223	30/13518	0.393205	0.665492	0.629249	Lama5	1
GO:0021799	cerebral cortex radially oriented cell migration	1/223	30/13518	0.393205	0.665492	0.629249	Adgrg1	1
GO:0032467	positive regulation of cytokinesis	1/223	30/13518	0.393205	0.665492	0.629249	Kif23	1
GO:0032801	receptor catabolic process	1/223	30/13518	0.393205	0.665492	0.629249	Furin	1
GO:0035188	hatching	1/223	30/13518	0.393205	0.665492	0.629249	Smarca4	1
GO:0048483	autonomic nervous system development	1/223	30/13518	0.393205	0.665492	0.629249	Tbx1	1
GO:0051497	negative regulation of stress fiber assembly	1/223	30/13518	0.393205	0.665492	0.629249	Tacstd2	1
GO:0071684	organism emergence from protective structure	1/223	30/13518	0.393205	0.665492	0.629249	Smarca4	1
GO:0086009	membrane repolarization	1/223	30/13518	0.393205	0.665492	0.629249	Kcnh2	1
GO:0090313	regulation of protein targeting to membrane	1/223	30/13518	0.393205	0.665492	0.629249	Stom	1
GO:2001258	negative regulation of cation channel activity	1/223	30/13518	0.393205	0.665492	0.629249	Cbarp	1
GO:0030178	negative regulation of Wnt signaling pathway	3/223	137/13518	0.394239	0.665492	0.629249	Wnt11/Lzts2/Tpbgl	3
GO:0035150	regulation of tube size	3/223	137/13518	0.394239	0.665492	0.629249	Cx3cl1/P2ry2/Pla2g6	3
GO:0035296	regulation of tube diameter	3/223	137/13518	0.394239	0.665492	0.629249	Cx3cl1/P2ry2/Pla2g6	3
GO:0050680	negative regulation of epithelial cell proliferation	3/223	137/13518	0.394239	0.665492	0.629249	Wfdc1/Rap1gap/Gas1	3
GO:0071356	cellular response to tumor necrosis factor	3/223	137/13518	0.394239	0.665492	0.629249	Tnfrsf21/Cx3cl1/Adamts7	3
GO:0097746	blood vessel diameter maintenance	3/223	137/13518	0.394239	0.665492	0.629249	Cx3cl1/P2ry2/Pla2g6	3
GO:1902075	cellular response to salt	3/223	137/13518	0.394239	0.665492	0.629249	Plec/Stim1/Chrm1	3
GO:0044282	small molecule catabolic process	6/223	307/13518	0.395525	0.6673	0.630958	Pfkp/Glo1/Cpt1a/Hao1/Hpd/Mat1a	6
GO:0031503	protein-containing complex localization	4/223	194/13518	0.398216	0.67124	0.634683	Scrib/Camk2a/Ezr/Ap2a1	4
GO:0001570	vasculogenesis	2/223	83/13518	0.398941	0.67124	0.634683	Wnt7b/Smarca4	2
GO:0032091	negative regulation of protein binding	2/223	83/13518	0.398941	0.67124	0.634683	Slpi/Wfikkn2	2
GO:0048709	oligodendrocyte differentiation	2/223	83/13518	0.398941	0.67124	0.634683	Tnfrsf21/Slc45a3	2
GO:2001237	negative regulation of extrinsic apoptotic signaling pathway	2/223	83/13518	0.398941	0.67124	0.634683	Cx3cl1/Gas1	2
GO:0051146	striated muscle cell differentiation	5/223	252/13518	0.402336	0.672278	0.635665	Tbx1/Plec/Igfbp5/Stim1/Tmem119	5
GO:0044057	regulation of system process	8/223	425/13518	0.402913	0.672278	0.635665	Jup/Srebf1/Tnfrsf21/Gaa/Igfbp5/Cx3cl1/Kcnh2/Bmp6	8
GO:0001764	neuron migration	3/223	139/13518	0.403134	0.672278	0.635665	Camk2a/Adgrg1/Pomgnt2	3
GO:0051100	negative regulation of binding	3/223	139/13518	0.403134	0.672278	0.635665	Slpi/Rap1gap/Wfikkn2	3
GO:0051250	negative regulation of lymphocyte activation	3/223	139/13518	0.403134	0.672278	0.635665	Scrib/Tnfrsf21/Pkn1	3
GO:0000096	sulfur amino acid metabolic process	1/223	31/13518	0.403237	0.672278	0.635665	Mat1a	1
GO:0001779	natural killer cell differentiation	1/223	31/13518	0.403237	0.672278	0.635665	Tcf3	1
GO:0006884	cell volume homeostasis	1/223	31/13518	0.403237	0.672278	0.635665	Kcnn4	1
GO:0009132	nucleoside diphosphate metabolic process	1/223	31/13518	0.403237	0.672278	0.635665	Cad	1
GO:0031076	embryonic camera-type eye development	1/223	31/13518	0.403237	0.672278	0.635665	Aldh1a2	1
GO:0033273	response to vitamin	1/223	31/13518	0.403237	0.672278	0.635665	Pim1	1
GO:0033687	osteoblast proliferation	1/223	31/13518	0.403237	0.672278	0.635665	Tmem119	1
GO:0043268	positive regulation of potassium ion transport	1/223	31/13518	0.403237	0.672278	0.635665	Kcnh2	1
GO:0045494	photoreceptor cell maintenance	1/223	31/13518	0.403237	0.672278	0.635665	Crb2	1
GO:0061384	heart trabecula morphogenesis	1/223	31/13518	0.403237	0.672278	0.635665	Smarca4	1
GO:1900225	regulation of NLRP3 inflammasome complex assembly	1/223	31/13518	0.403237	0.672278	0.635665	Cptp	1
GO:1904752	regulation of vascular associated smooth muscle cell migration	1/223	31/13518	0.403237	0.672278	0.635665	Igfbp5	1
GO:0042147	retrograde transport, endosome to Golgi	2/223	84/13518	0.404736	0.674415	0.637685	Atp9a/Gga1	2
GO:0034764	positive regulation of transmembrane transport	4/223	196/13518	0.40567	0.675609	0.638814	Stim1/Cx3cl1/Kcnh2/Slc7a5	4
GO:0050851	antigen receptor-mediated signaling pathway	3/223	140/13518	0.407568	0.676745	0.639888	Tnfrsf21/Ezr/Kcnn4	3
GO:0070507	regulation of microtubule cytoskeleton organization	3/223	140/13518	0.407568	0.676745	0.639888	Stmn2/Gas2l1/Camsap3	3
GO:0098876	vesicle-mediated transport to the plasma membrane	3/223	140/13518	0.407568	0.676745	0.639888	Scrib/Atp9a/Gga1	3
GO:0032652	regulation of interleukin-1 production	2/223	85/13518	0.410504	0.676745	0.639888	Cptp/Cx3cl1	2
GO:0034766	negative regulation of monoatomic ion transmembrane transport	2/223	85/13518	0.410504	0.676745	0.639888	Cbarp/Kcnh2	2
GO:0034101	erythrocyte homeostasis	3/223	141/13518	0.411992	0.676745	0.639888	Tcf3/Smarca4/Gas2l1	3
GO:1990845	adaptive thermogenesis	3/223	141/13518	0.411992	0.676745	0.639888	Tfe3/Smarca4/Elovl3	3
GO:0002683	negative regulation of immune system process	8/223	429/13518	0.412987	0.676745	0.639888	Scrib/Tnfrsf21/Cptp/Cx3cl1/Nbl1/Ezr/Pkn1/H2-T10	8
GO:0000038	very long-chain fatty acid metabolic process	1/223	32/13518	0.413104	0.676745	0.639888	Elovl3	1
GO:0001754	eye photoreceptor cell differentiation	1/223	32/13518	0.413104	0.676745	0.639888	Crb2	1
GO:0008299	isoprenoid biosynthetic process	1/223	32/13518	0.413104	0.676745	0.639888	Aldh1a2	1
GO:0009156	ribonucleoside monophosphate biosynthetic process	1/223	32/13518	0.413104	0.676745	0.639888	Cad	1
GO:0014741	negative regulation of muscle hypertrophy	1/223	32/13518	0.413104	0.676745	0.639888	Igfbp5	1
GO:0014904	myotube cell development	1/223	32/13518	0.413104	0.676745	0.639888	Plec	1
GO:0019883	antigen processing and presentation of endogenous antigen	1/223	32/13518	0.413104	0.676745	0.639888	H2-T10	1
GO:0030212	hyaluronan metabolic process	1/223	32/13518	0.413104	0.676745	0.639888	Ap2a1	1
GO:0031112	positive regulation of microtubule polymerization or depolymerization	1/223	32/13518	0.413104	0.676745	0.639888	Stmn2	1
GO:0035850	epithelial cell differentiation involved in kidney development	1/223	32/13518	0.413104	0.676745	0.639888	Pax8	1
GO:0035909	aorta morphogenesis	1/223	32/13518	0.413104	0.676745	0.639888	Tbx1	1
GO:0044273	sulfur compound catabolic process	1/223	32/13518	0.413104	0.676745	0.639888	Mat1a	1
GO:0045143	homologous chromosome segregation	1/223	32/13518	0.413104	0.676745	0.639888	Syde1	1
GO:0045214	sarcomere organization	1/223	32/13518	0.413104	0.676745	0.639888	Plec	1
GO:0046427	positive regulation of receptor signaling pathway via JAK-STAT	1/223	32/13518	0.413104	0.676745	0.639888	Camk2a	1
GO:0050685	positive regulation of mRNA processing	1/223	32/13518	0.413104	0.676745	0.639888	Sf3b4	1
GO:0050982	detection of mechanical stimulus	1/223	32/13518	0.413104	0.676745	0.639888	Jup	1
GO:0051642	centrosome localization	1/223	32/13518	0.413104	0.676745	0.639888	Ezr	1
GO:0071425	hematopoietic stem cell proliferation	1/223	32/13518	0.413104	0.676745	0.639888	Pim1	1
GO:0072528	pyrimidine-containing compound biosynthetic process	1/223	32/13518	0.413104	0.676745	0.639888	Cad	1
GO:0072576	liver morphogenesis	1/223	32/13518	0.413104	0.676745	0.639888	Rps6ka1	1
GO:1901021	positive regulation of calcium ion transmembrane transporter activity	1/223	32/13518	0.413104	0.676745	0.639888	Stim1	1
GO:0002685	regulation of leukocyte migration	4/223	198/13518	0.413106	0.676745	0.639888	Adam8/Cx3cl1/Chst4/Nbl1	4
GO:0045859	regulation of protein kinase activity	9/223	488/13518	0.414602	0.678838	0.641867	Map3k11/Sh3bp5/Ajuba/Plec/Pim1/Adam8/Tesk1/Card10/Pkn1	9
GO:0046942	carboxylic acid transport	5/223	256/13518	0.415404	0.678928	0.641953	Slc25a10/P2ry2/Slc7a5/Pla2g6/Slc38a10	5
GO:0019319	hexose biosynthetic process	2/223	86/13518	0.416245	0.678928	0.641953	Slc25a10/Dgat2	2
GO:0030101	natural killer cell activation	2/223	86/13518	0.416245	0.678928	0.641953	Tcf3/H2-T10	2
GO:0051153	regulation of striated muscle cell differentiation	2/223	86/13518	0.416245	0.678928	0.641953	Tbx1/Tmem119	2
GO:0001890	placenta development	3/223	142/13518	0.416406	0.678928	0.641953	Wnt7b/Syde1/Gjb3	3
GO:0016052	carbohydrate catabolic process	3/223	142/13518	0.416406	0.678928	0.641953	Man2b1/Pfkp/Gaa	3
GO:0051961	negative regulation of nervous system development	3/223	142/13518	0.416406	0.678928	0.641953	Wnt7b/Sema4b/Dynlt1b	3
GO:1903034	regulation of response to wounding	3/223	142/13518	0.416406	0.678928	0.641953	Alox12/Hrg/Wfdc1	3
GO:0007596	blood coagulation	3/223	143/13518	0.42081	0.679381	0.642381	Alox12/Anxa8/Hrg	3
GO:0035148	tube formation	3/223	143/13518	0.42081	0.679381	0.642381	Scrib/Ptk7/Pax8	3
GO:0051048	negative regulation of secretion	3/223	143/13518	0.42081	0.679381	0.642381	Srebf1/Atp9a/Cbarp	3
GO:0015849	organic acid transport	5/223	258/13518	0.421923	0.679381	0.642381	Slc25a10/P2ry2/Slc7a5/Pla2g6/Slc38a10	5
GO:0000041	transition metal ion transport	2/223	87/13518	0.421958	0.679381	0.642381	Hrg/Slc39a8	2
GO:0001508	action potential	2/223	87/13518	0.421958	0.679381	0.642381	Jup/Kcnh2	2
GO:0032602	chemokine production	2/223	87/13518	0.421958	0.679381	0.642381	Il17ra/P2ry2	2
GO:0048706	embryonic skeletal system development	2/223	87/13518	0.421958	0.679381	0.642381	Tbx1/Gas1	2
GO:0000132	establishment of mitotic spindle orientation	1/223	33/13518	0.422809	0.679381	0.642381	Dynlt1b	1
GO:0001911	negative regulation of leukocyte mediated cytotoxicity	1/223	33/13518	0.422809	0.679381	0.642381	H2-T10	1
GO:0006636	unsaturated fatty acid biosynthetic process	1/223	33/13518	0.422809	0.679381	0.642381	Alox12	1
GO:0006730	one-carbon metabolic process	1/223	33/13518	0.422809	0.679381	0.642381	Mat1a	1
GO:0009303	rRNA transcription	1/223	33/13518	0.422809	0.679381	0.642381	Smarca4	1
GO:0010453	regulation of cell fate commitment	1/223	33/13518	0.422809	0.679381	0.642381	Wnt11	1
GO:0030513	positive regulation of BMP signaling pathway	1/223	33/13518	0.422809	0.679381	0.642381	Crb2	1
GO:0032205	negative regulation of telomere maintenance	1/223	33/13518	0.422809	0.679381	0.642381	Xrcc1	1
GO:0039532	negative regulation of viral-induced cytoplasmic pattern recognition receptor signaling pathway	1/223	33/13518	0.422809	0.679381	0.642381	Cptp	1
GO:0043243	positive regulation of protein-containing complex disassembly	1/223	33/13518	0.422809	0.679381	0.642381	Stmn2	1
GO:0044546	NLRP3 inflammasome complex assembly	1/223	33/13518	0.422809	0.679381	0.642381	Cptp	1
GO:0045943	positive regulation of transcription by RNA polymerase I	1/223	33/13518	0.422809	0.679381	0.642381	Smarca4	1
GO:0048806	genitalia development	1/223	33/13518	0.422809	0.679381	0.642381	Bmp6	1
GO:0060122	inner ear receptor cell stereocilium organization	1/223	33/13518	0.422809	0.679381	0.642381	Scrib	1
GO:0060674	placenta blood vessel development	1/223	33/13518	0.422809	0.679381	0.642381	Syde1	1
GO:0061842	microtubule organizing center localization	1/223	33/13518	0.422809	0.679381	0.642381	Ezr	1
GO:0070316	regulation of G0 to G1 transition	1/223	33/13518	0.422809	0.679381	0.642381	Smarca4	1
GO:0141085	regulation of inflammasome-mediated signaling pathway	1/223	33/13518	0.422809	0.679381	0.642381	Cptp	1
GO:1903115	regulation of actin filament-based movement	1/223	33/13518	0.422809	0.679381	0.642381	Jup	1
GO:1903725	regulation of phospholipid metabolic process	1/223	33/13518	0.422809	0.679381	0.642381	Abca3	1
GO:0031346	positive regulation of cell projection organization	7/223	375/13518	0.4242	0.681264	0.644162	Crtc1/Ptk7/Stmn2/Cx3cl1/P2ry2/Ap2a1/Dynlt1b	7
GO:0070665	positive regulation of leukocyte proliferation	3/223	144/13518	0.425202	0.682521	0.64535	Tcf3/Igfbp2/H2-T10	3
GO:0009063	amino acid catabolic process	2/223	88/13518	0.427642	0.685498	0.648165	Hpd/Mat1a	2
GO:0045766	positive regulation of angiogenesis	3/223	145/13518	0.429583	0.685498	0.648165	Jup/Stim1/Lrg1	3
GO:0050817	coagulation	3/223	145/13518	0.429583	0.685498	0.648165	Alox12/Anxa8/Hrg	3
GO:1904018	positive regulation of vasculature development	3/223	145/13518	0.429583	0.685498	0.648165	Jup/Stim1/Lrg1	3
GO:0000578	embryonic axis specification	1/223	34/13518	0.432354	0.685498	0.648165	Chrd	1
GO:0006040	amino sugar metabolic process	1/223	34/13518	0.432354	0.685498	0.648165	Chst4	1
GO:0009311	oligosaccharide metabolic process	1/223	34/13518	0.432354	0.685498	0.648165	Man2b1	1
GO:0010591	regulation of lamellipodium assembly	1/223	34/13518	0.432354	0.685498	0.648165	Hrg	1
GO:0010667	negative regulation of cardiac muscle cell apoptotic process	1/223	34/13518	0.432354	0.685498	0.648165	Pax8	1
GO:0014912	negative regulation of smooth muscle cell migration	1/223	34/13518	0.432354	0.685498	0.648165	Igfbp5	1
GO:0017158	regulation of calcium ion-dependent exocytosis	1/223	34/13518	0.432354	0.685498	0.648165	Cbarp	1
GO:0032885	regulation of polysaccharide biosynthetic process	1/223	34/13518	0.432354	0.685498	0.648165	Ap2a1	1
GO:0035886	vascular associated smooth muscle cell differentiation	1/223	34/13518	0.432354	0.685498	0.648165	Smarca4	1
GO:0042461	photoreceptor cell development	1/223	34/13518	0.432354	0.685498	0.648165	Crb2	1
GO:0044060	regulation of endocrine process	1/223	34/13518	0.432354	0.685498	0.648165	Bmp6	1
GO:0045922	negative regulation of fatty acid metabolic process	1/223	34/13518	0.432354	0.685498	0.648165	Dgat2	1
GO:0046461	neutral lipid catabolic process	1/223	34/13518	0.432354	0.685498	0.648165	Apoa5	1
GO:0046464	acylglycerol catabolic process	1/223	34/13518	0.432354	0.685498	0.648165	Apoa5	1
GO:0050919	negative chemotaxis	1/223	34/13518	0.432354	0.685498	0.648165	Sema4b	1
GO:0051954	positive regulation of amine transport	1/223	34/13518	0.432354	0.685498	0.648165	Slc7a5	1
GO:0060325	face morphogenesis	1/223	34/13518	0.432354	0.685498	0.648165	Tbx1	1
GO:0140632	canonical inflammasome complex assembly	1/223	34/13518	0.432354	0.685498	0.648165	Cptp	1
GO:1990089	response to nerve growth factor	1/223	34/13518	0.432354	0.685498	0.648165	Stmn2	1
GO:1990090	cellular response to nerve growth factor stimulus	1/223	34/13518	0.432354	0.685498	0.648165	Stmn2	1
GO:0014074	response to purine-containing compound	2/223	89/13518	0.433297	0.686282	0.648906	Igfbp5/Ezr	2
GO:1901890	positive regulation of cell junction assembly	2/223	89/13518	0.433297	0.686282	0.648906	Hrg/Col16a1	2
GO:1902532	negative regulation of intracellular signal transduction	9/223	496/13518	0.433511	0.686282	0.648906	Rps6ka1/Ajuba/Mgrn1/Syvn1/Usp20/Ripor1/Ezr/Slc39a8/Dynlt1b	9
GO:0007599	hemostasis	3/223	146/13518	0.433953	0.686631	0.649236	Alox12/Anxa8/Hrg	3
GO:0006367	transcription initiation at RNA polymerase II promoter	2/223	90/13518	0.438922	0.690861	0.653235	Med25/Mdc1	2
GO:0007040	lysosome organization	2/223	90/13518	0.438922	0.690861	0.653235	Tfe3/Gaa	2
GO:0016579	protein deubiquitination	2/223	90/13518	0.438922	0.690861	0.653235	Usp43/Usp20	2
GO:0080171	lytic vacuole organization	2/223	90/13518	0.438922	0.690861	0.653235	Tfe3/Gaa	2
GO:0009306	protein secretion	6/223	322/13518	0.439662	0.690861	0.653235	Srebf1/Cpt1a/Stim1/Ano1/Pla2g6/Kcnn4	6
GO:0002507	tolerance induction	1/223	35/13518	0.441742	0.690861	0.653235	H2-T10	1
GO:0002888	positive regulation of myeloid leukocyte mediated immunity	1/223	35/13518	0.441742	0.690861	0.653235	H2-T10	1
GO:0007193	adenylate cyclase-inhibiting G protein-coupled receptor signaling pathway	1/223	35/13518	0.441742	0.690861	0.653235	Chrm1	1
GO:0009112	nucleobase metabolic process	1/223	35/13518	0.441742	0.690861	0.653235	Cad	1
GO:0010573	vascular endothelial growth factor production	1/223	35/13518	0.441742	0.690861	0.653235	Adgrg1	1
GO:0010661	positive regulation of muscle cell apoptotic process	1/223	35/13518	0.441742	0.690861	0.653235	Camk2a	1
GO:0010874	regulation of cholesterol efflux	1/223	35/13518	0.441742	0.690861	0.653235	Abca3	1
GO:0019320	hexose catabolic process	1/223	35/13518	0.441742	0.690861	0.653235	Pfkp	1
GO:0021545	cranial nerve development	1/223	35/13518	0.441742	0.690861	0.653235	Tbx1	1
GO:0031018	endocrine pancreas development	1/223	35/13518	0.441742	0.690861	0.653235	Bmp6	1
GO:0031670	cellular response to nutrient	1/223	35/13518	0.441742	0.690861	0.653235	Pim1	1
GO:0032660	regulation of interleukin-17 production	1/223	35/13518	0.441742	0.690861	0.653235	Slc7a5	1
GO:0034381	plasma lipoprotein particle clearance	1/223	35/13518	0.441742	0.690861	0.653235	Dgat2	1
GO:0045023	G0 to G1 transition	1/223	35/13518	0.441742	0.690861	0.653235	Smarca4	1
GO:0050892	intestinal absorption	1/223	35/13518	0.441742	0.690861	0.653235	Ezr	1
GO:0070192	chromosome organization involved in meiotic cell cycle	1/223	35/13518	0.441742	0.690861	0.653235	Syde1	1
GO:0090114	COPII-coated vesicle budding	1/223	35/13518	0.441742	0.690861	0.653235	Sec31a	1
GO:1904738	vascular associated smooth muscle cell migration	1/223	35/13518	0.441742	0.690861	0.653235	Igfbp5	1
GO:0002696	positive regulation of leukocyte activation	6/223	323/13518	0.442588	0.691488	0.653829	Tcf3/Adam8/Ephb6/Smarca4/Igfbp2/H2-T10	6
GO:0035592	establishment of protein localization to extracellular region	6/223	323/13518	0.442588	0.691488	0.653829	Srebf1/Cpt1a/Stim1/Ano1/Pla2g6/Kcnn4	6
GO:0019915	lipid storage	2/223	91/13518	0.444517	0.693249	0.655494	B4galnt1/Dgat2	2
GO:0032612	interleukin-1 production	2/223	91/13518	0.444517	0.693249	0.655494	Cptp/Cx3cl1	2
GO:0045445	myoblast differentiation	2/223	91/13518	0.444517	0.693249	0.655494	Plec/Smarca4	2
GO:0008202	steroid metabolic process	5/223	265/13518	0.444631	0.693249	0.655494	Srebf1/Dgat2/Cyp1a2/Bmp6/Cyp3a11	5
GO:0007033	vacuole organization	4/223	207/13518	0.446298	0.693249	0.655494	Tfe3/B4galnt1/Gaa/Elapor1	4
GO:0042552	myelination	3/223	149/13518	0.446986	0.693249	0.655494	Plec/Tnfrsf21/Mall	3
GO:0048193	Golgi vesicle transport	5/223	266/13518	0.447859	0.693249	0.655494	Tmem115/Atp9a/Gga1/Sec31a/Gas1	5
GO:0006936	muscle contraction	4/223	208/13518	0.449953	0.693249	0.655494	Jup/Gaa/Kcnh2/Pla2g6	4
GO:0033077	T cell differentiation in thymus	2/223	92/13518	0.450081	0.693249	0.655494	Tcf3/Adam8	2
GO:0042632	cholesterol homeostasis	2/223	92/13518	0.450081	0.693249	0.655494	Dgat2/Apoa5	2
GO:0048565	digestive tract development	2/223	92/13518	0.450081	0.693249	0.655494	Aldh1a2/Foxp4	2
[truncated: 1,107 more rows]
