# Supplementary material for: Mesothelin/Mucin 16 Signaling in Activated Portal Fibroblasts Drives the Development of Cholestatic Fibrosis and Hepatocellular Carcinoma in Aged Female Multidrug Resistance Protein 2 Knockout Mice
Source: Cell Mol Gastroenterol Hepatol. 2026 Apr 11;20(8):101785. doi: 10.1016/j.jcmgh.2026.101785 (PMC13266261; doi:10.1016/j.jcmgh.2026.101785)
Supplement: Supplementary Table 3 [file mmc3.xlsx]

## Sheet: Sheet1
ID	Description	GeneRatio	BgRatio	pvalue	p.adjust	qvalue	geneID	Count
GO:0002181	cytoplasmic translation	26/189	136/13518	1.61433e-22	4.15528e-19	3.71126e-19	Rps11/Rplp1/Rps18/Rps15a/Rps25/Rps5/Rpl19/Rps14/Rps24/Rps26/Rplp2/Rps20/Rps6/Eif3i/Rpl10a/Rpl7/Rpl9/Rps10/Rpl36/Rpl11/Rpl35a/Rpl7a/Rpl27/Rps15/Rpl36a/Rps13	26
GO:0140236	translation at presynapse	18/189	47/13518	5.88184e-22	5.9832e-19	5.34384e-19	Rps11/Rpl10/Rps15a/Rps5/Rps14/Rps24/Rps26/Rplp2/Rpl10a/Rpl7/Rpl9/Rps10/Rpl36/Rpl35a/Rpl7a/Rpl35/Rpl27/Rpl36a	18
GO:0140241	translation at synapse	18/189	48/13518	9.2979e-22	5.9832e-19	5.34384e-19	Rps11/Rpl10/Rps15a/Rps5/Rps14/Rps24/Rps26/Rplp2/Rpl10a/Rpl7/Rpl9/Rps10/Rpl36/Rpl35a/Rpl7a/Rpl35/Rpl27/Rpl36a	18
GO:0140242	translation at postsynapse	18/189	48/13518	9.2979e-22	5.9832e-19	5.34384e-19	Rps11/Rpl10/Rps15a/Rps5/Rps14/Rps24/Rps26/Rplp2/Rpl10a/Rpl7/Rpl9/Rps10/Rpl36/Rpl35a/Rpl7a/Rpl35/Rpl27/Rpl36a	18
GO:0019886	antigen processing and presentation of exogenous peptide antigen via MHC class II	7/189	17/13518	1.61478e-09	8.31289e-07	7.42459e-07	Cd74/H2-Aa/H2-DMa/Ctss/H2-Eb1/H2-Ab1/H2-DMb1	7
GO:0002495	antigen processing and presentation of peptide antigen via MHC class II	7/189	20/13518	6.21192e-09	2.32202e-06	2.0739e-06	Cd74/H2-Aa/H2-DMa/Ctss/H2-Eb1/H2-Ab1/H2-DMb1	7
GO:0019884	antigen processing and presentation of exogenous antigen	9/189	43/13518	6.31475e-09	2.32202e-06	2.0739e-06	Psme1/Cd74/H2-Aa/H2-DMa/Ctss/H2-Eb1/H2-Ab1/Psme2/H2-DMb1	9
GO:0002504	antigen processing and presentation of peptide or polysaccharide antigen via MHC class II	7/189	22/13518	1.33465e-08	4.29424e-06	3.83537e-06	Cd74/H2-Aa/H2-DMa/Ctss/H2-Eb1/H2-Ab1/H2-DMb1	7
GO:0019882	antigen processing and presentation	12/189	101/13518	1.58457e-08	4.53187e-06	4.0476e-06	Psme1/Psmb8/Cd74/H2-Aa/H2-DMa/Ctss/H2-Eb1/H2-Ab1/Psme2/H2-DMb1/Ccl21a/Psmb9	12
GO:0042776	proton motive force-driven mitochondrial ATP synthesis	9/189	63/13518	2.08345e-07	5.31692e-05	4.74876e-05	Sdhb/Ndufa2/Atp5f1e/Ndufa5/Ndufs5/Ndufa13/Atp5mf/Ndufa7/Ndufs8	9
GO:0000028	ribosomal small subunit assembly	6/189	20/13518	2.27219e-07	5.31692e-05	4.74876e-05	Rps25/Rps5/Rps14/Rps6/Rps27l/Rps15	6
GO:0015986	proton motive force-driven ATP synthesis	9/189	67/13518	3.58721e-07	6.36037e-05	5.68071e-05	Sdhb/Ndufa2/Atp5f1e/Ndufa5/Ndufs5/Ndufa13/Atp5mf/Ndufa7/Ndufs8	9
GO:0042254	ribosome biogenesis	18/189	311/13518	3.66428e-07	6.36037e-05	5.68071e-05	Rps11/Rpl10/Rps15a/Rps25/Rps5/Rps14/Rps24/Rps6/Rps27l/Rpl10a/Rpl7/Rpl11/Rpl35a/Rpl7a/Rpl35/Rpl27/Rps15/Rps13	18
GO:0002396	MHC protein complex assembly	5/189	12/13518	3.70651e-07	6.36037e-05	5.68071e-05	H2-Aa/H2-DMa/H2-Eb1/H2-Ab1/H2-DMb1	5
GO:0002501	peptide antigen assembly with MHC protein complex	5/189	12/13518	3.70651e-07	6.36037e-05	5.68071e-05	H2-Aa/H2-DMa/H2-Eb1/H2-Ab1/H2-DMb1	5
GO:0002478	antigen processing and presentation of exogenous peptide antigen	7/189	37/13518	6.74773e-07	0.000108554	9.69543e-05	Cd74/H2-Aa/H2-DMa/Ctss/H2-Eb1/H2-Ab1/H2-DMb1	7
GO:0042274	ribosomal small subunit biogenesis	10/189	103/13518	1.7215e-06	0.000260656	0.000232803	Rps11/Rps15a/Rps25/Rps5/Rps14/Rps24/Rps6/Rps27l/Rps15/Rps13	10
GO:0042255	ribosome assembly	8/189	62/13518	2.23284e-06	0.000319296	0.000285176	Rpl10/Rps25/Rps5/Rps14/Rps6/Rps27l/Rpl11/Rps15	8
GO:0006119	oxidative phosphorylation	11/189	135/13518	2.96005e-06	0.000401009	0.000358158	Sdhb/Ndufa2/Atp5f1e/Ndufa5/Ndufs5/Ndufa13/Atp5mf/Ndufa7/Uqcrq/Ndufs8/Chchd2	11
GO:0006754	ATP biosynthetic process	9/189	95/13518	7.04299e-06	0.000906433	0.000809573	Sdhb/Ndufa2/Atp5f1e/Ndufa5/Ndufs5/Ndufa13/Atp5mf/Ndufa7/Ndufs8	9
GO:0030198	extracellular matrix organization	14/189	246/13518	9.29437e-06	0.00104016	0.000929012	Ramp2/Ccdc80/Col3a1/Dpt/Eng/Cst3/Col1a2/Mmp2/Crispld2/Tgfbi/Adamtsl2/Ctss/Mfap4/Mmp3	14
GO:0043062	extracellular structure organization	14/189	246/13518	9.29437e-06	0.00104016	0.000929012	Ramp2/Ccdc80/Col3a1/Dpt/Eng/Cst3/Col1a2/Mmp2/Crispld2/Tgfbi/Adamtsl2/Ctss/Mfap4/Mmp3	14
GO:0045229	external encapsulating structure organization	14/189	246/13518	9.29437e-06	0.00104016	0.000929012	Ramp2/Ccdc80/Col3a1/Dpt/Eng/Cst3/Col1a2/Mmp2/Crispld2/Tgfbi/Adamtsl2/Ctss/Mfap4/Mmp3	14
GO:0046034	ATP metabolic process	10/189	125/13518	9.92598e-06	0.00106456	0.000950804	Sdhb/Ndufa2/Atp5f1e/Ndufa5/Ndufs5/Ndufa13/Atp5mf/Ndufa7/Atp5if1/Ndufs8	10
GO:0034341	response to type II interferon	10/189	132/13518	1.60508e-05	0.00164466	0.00146891	Ciita/Cd74/Gsn/Ubd/H2-Aa/Irf8/H2-Eb1/H2-Ab1/Tgtp1/Ccl21a	10
GO:0048002	antigen processing and presentation of peptide antigen	7/189	59/13518	1.72498e-05	0.00164466	0.00146891	Cd74/H2-Aa/H2-DMa/Ctss/H2-Eb1/H2-Ab1/H2-DMb1	7
GO:0009206	purine ribonucleoside triphosphate biosynthetic process	9/189	106/13518	1.72516e-05	0.00164466	0.00146891	Sdhb/Ndufa2/Atp5f1e/Ndufa5/Ndufs5/Ndufa13/Atp5mf/Ndufa7/Ndufs8	9
GO:0045333	cellular respiration	13/189	227/13518	1.82827e-05	0.00165194	0.00147542	Sdhb/Ndufa2/Atp5f1e/Ndufa5/Ndufs5/Ndufa13/Atp5mf/Ndufa7/Uqcrq/Oas1a/Immp2l/Ndufs8/Chchd2	13
GO:0009145	purine nucleoside triphosphate biosynthetic process	9/189	107/13518	1.86116e-05	0.00165194	0.00147542	Sdhb/Ndufa2/Atp5f1e/Ndufa5/Ndufs5/Ndufa13/Atp5mf/Ndufa7/Ndufs8	9
GO:0022613	ribonucleoprotein complex biogenesis	18/189	418/13518	2.32092e-05	0.00199135	0.00177856	Rps11/Rpl10/Rps15a/Rps25/Rps5/Rps14/Rps24/Rps6/Rps27l/Rpl10a/Rpl7/Rpl11/Rpl35a/Rpl7a/Rpl35/Rpl27/Rps15/Rps13	18
GO:0009201	ribonucleoside triphosphate biosynthetic process	9/189	111/13518	2.50023e-05	0.002076	0.00185416	Sdhb/Ndufa2/Atp5f1e/Ndufa5/Ndufs5/Ndufa13/Atp5mf/Ndufa7/Ndufs8	9
GO:0030595	leukocyte chemotaxis	11/189	172/13518	2.97782e-05	0.00239528	0.00213933	Spi1/Dpep1/Cd74/Cxcl9/Coro1a/Mmp2/C5ar1/Tnfaip6/Cxcl12/Ppia/Ccl21a	11
GO:0072593	reactive oxygen species metabolic process	12/189	206/13518	3.26613e-05	0.00254758	0.00227535	Ins2/Prdx5/Txn1/Tyrobp/Ndufa13/Mmp3/Hbb-b1/Atp5if1/Akr1c20/Immp2l/Hba-a1/Hbb-bt	12
GO:0052547	regulation of peptidase activity	15/189	315/13518	3.65836e-05	0.00270739	0.00241808	Dpep1/Psme1/Pi16/Psmb8/Gsn/Cst3/Laptm5/Svbp/Ndufa13/Rps27l/Ctss/Mgmt/Wfdc3/Psme2/Psmb9	15
GO:0009060	aerobic respiration	11/189	176/13518	3.68138e-05	0.00270739	0.00241808	Sdhb/Ndufa2/Atp5f1e/Ndufa5/Ndufs5/Ndufa13/Atp5mf/Ndufa7/Uqcrq/Ndufs8/Chchd2	11
GO:0009142	nucleoside triphosphate biosynthetic process	9/189	117/13518	3.80315e-05	0.00271925	0.00242868	Sdhb/Ndufa2/Atp5f1e/Ndufa5/Ndufs5/Ndufa13/Atp5mf/Ndufa7/Ndufs8	9
GO:0009205	purine ribonucleoside triphosphate metabolic process	10/189	148/13518	4.31972e-05	0.00300513	0.002684	Sdhb/Ndufa2/Atp5f1e/Ndufa5/Ndufs5/Ndufa13/Atp5mf/Ndufa7/Atp5if1/Ndufs8	10
GO:0009199	ribonucleoside triphosphate metabolic process	10/189	155/13518	6.39432e-05	0.00433131	0.00386848	Sdhb/Ndufa2/Atp5f1e/Ndufa5/Ndufs5/Ndufa13/Atp5mf/Ndufa7/Atp5if1/Ndufs8	10
GO:0042273	ribosomal large subunit biogenesis	7/189	73/13518	6.98789e-05	0.00458403	0.00409419	Rpl10/Rpl10a/Rpl7/Rpl11/Rpl35a/Rpl7a/Rpl35	7
GO:0009144	purine nucleoside triphosphate metabolic process	10/189	157/13518	7.12359e-05	0.00458403	0.00409419	Sdhb/Ndufa2/Atp5f1e/Ndufa5/Ndufs5/Ndufa13/Atp5mf/Ndufa7/Atp5if1/Ndufs8	10
GO:0042744	hydrogen peroxide catabolic process	4/189	17/13518	7.63966e-05	0.00479252	0.0042804	Prdx5/Hbb-b1/Hba-a1/Hbb-bt	4
GO:0032963	collagen metabolic process	8/189	100/13518	7.81996e-05	0.00479252	0.0042804	Prdx5/Eng/Cst3/Col1a2/Mmp2/Ctss/Mfap4/Mmp3	8
GO:0071229	cellular response to acid chemical	7/189	76/13518	9.05142e-05	0.00541822	0.00483924	Col6a1/Col3a1/Col1a2/Mmp2/Socs1/S100a10/Mmp3	7
GO:0015980	energy derivation by oxidation of organic compounds	14/189	306/13518	0.000102476	0.00599485	0.00535425	Ins2/Sdhb/Ndufa2/Atp5f1e/Ndufa5/Ndufs5/Ndufa13/Atp5mf/Ndufa7/Uqcrq/Oas1a/Immp2l/Ndufs8/Chchd2	14
GO:0060326	cell chemotaxis	12/189	237/13518	0.000125977	0.00720591	0.0064359	Spi1/Dpep1/Cd74/Eng/Cxcl9/Coro1a/Mmp2/C5ar1/Tnfaip6/Cxcl12/Ppia/Ccl21a	12
GO:0030593	neutrophil chemotaxis	7/189	81/13518	0.00013576	0.00759666	0.0067849	Dpep1/Cd74/Cxcl9/C5ar1/Tnfaip6/Ppia/Ccl21a	7
GO:0009141	nucleoside triphosphate metabolic process	10/189	172/13518	0.000152038	0.00832652	0.00743676	Sdhb/Ndufa2/Atp5f1e/Ndufa5/Ndufs5/Ndufa13/Atp5mf/Ndufa7/Atp5if1/Ndufs8	10
GO:0006164	purine nucleotide biosynthetic process	11/189	207/13518	0.000158315	0.00848964	0.00758245	Sdhb/Ndufa2/Atp5f1e/Ndufa5/Mpc2/Ndufs5/Ndufa13/Atp5mf/Ndufa7/Oas1a/Ndufs8	11
GO:0042110	T cell activation	18/189	488/13518	0.000169253	0.00889096	0.00794089	Ins2/Spi1/Gadd45g/Cd74/Gsn/Rps6/Laptm5/Coro1a/H2-Aa/H2-DMa/Socs1/H2-Eb1/Cxcl12/Lgals1/H2-Ab1/Clec4g/H2-DMb1/Ccl21a	18
GO:0042743	hydrogen peroxide metabolic process	5/189	39/13518	0.000198336	0.0102103	0.00911927	Prdx5/Txn1/Hbb-b1/Hba-a1/Hbb-bt	5
GO:0006364	rRNA processing	11/189	213/13518	0.000203209	0.0102561	0.00916013	Rps25/Rps24/Rps6/Rpl10a/Rpl7/Rpl11/Rpl35a/Rpl7a/Rpl35/Rpl27/Rps15	11
GO:0009152	purine ribonucleotide biosynthetic process	10/189	179/13518	0.000210516	0.0104206	0.00930704	Sdhb/Ndufa2/Atp5f1e/Ndufa5/Mpc2/Ndufs5/Ndufa13/Atp5mf/Ndufa7/Ndufs8	10
GO:0072522	purine-containing compound biosynthetic process	11/189	215/13518	0.000220389	0.0107034	0.00955967	Sdhb/Ndufa2/Atp5f1e/Ndufa5/Mpc2/Ndufs5/Ndufa13/Atp5mf/Ndufa7/Oas1a/Ndufs8	11
GO:0097529	myeloid leukocyte migration	10/189	184/13518	0.000262986	0.0125357	0.0111961	Spi1/Dpep1/Cd74/Cxcl9/Mmp2/C5ar1/Tnfaip6/Cxcl12/Ppia/Ccl21a	10
GO:0071230	cellular response to amino acid stimulus	6/189	65/13518	0.00028736	0.0134484	0.0120114	Col6a1/Col3a1/Col1a2/Mmp2/Socs1/Mmp3	6
GO:0002579	positive regulation of antigen processing and presentation	3/189	10/13518	0.000300276	0.0135598	0.0121108	Cd74/H2-Ab1/Ccl21a	3
GO:0061365	positive regulation of triglyceride lipase activity	3/189	10/13518	0.000300276	0.0135598	0.0121108	Apoc2/Gpihbp1/Pnlip	3
GO:0001101	response to acid chemical	7/189	94/13518	0.000343156	0.015229	0.0136017	Col6a1/Col3a1/Col1a2/Mmp2/Socs1/S100a10/Mmp3	7
GO:0009260	ribonucleotide biosynthetic process	10/189	191/13518	0.000354509	0.0154662	0.0138135	Sdhb/Ndufa2/Atp5f1e/Ndufa5/Mpc2/Ndufs5/Ndufa13/Atp5mf/Ndufa7/Ndufs8	10
GO:0022904	respiratory electron transport chain	7/189	95/13518	0.000366141	0.0157074	0.014029	Sdhb/Ndufa5/Ndufa7/Uqcrq/Immp2l/Ndufs8/Chchd2	7
GO:0030099	myeloid cell differentiation	15/189	389/13518	0.000375618	0.0158498	0.0141562	Spi1/Rps14/Cd74/Rps6/Tyrobp/Ubd/C1qc/Socs1/Lrrc17/Irf8/Hbb-b1/Tnfaip6/Atp5if1/Hba-a2/Hba-a1	15
GO:0098883	synapse pruning	3/189	11/13518	0.000408637	0.016965	0.0151522	C1qa/C1qc/C1qb	3
GO:0030574	collagen catabolic process	4/189	26/13518	0.000434908	0.0177691	0.0158703	Cst3/Mmp2/Ctss/Mmp3	4
GO:0046390	ribose phosphate biosynthetic process	10/189	197/13518	0.000452812	0.0182115	0.0162655	Sdhb/Ndufa2/Atp5f1e/Ndufa5/Mpc2/Ndufs5/Ndufa13/Atp5mf/Ndufa7/Ndufs8	10
GO:0071621	granulocyte chemotaxis	7/189	100/13518	0.000500264	0.0198104	0.0176935	Dpep1/Cd74/Cxcl9/C5ar1/Tnfaip6/Ppia/Ccl21a	7
GO:1903037	regulation of leukocyte cell-cell adhesion	13/189	317/13518	0.000520741	0.0203089	0.0181387	Cd74/Laptm5/Coro1a/H2-Aa/H2-DMa/Socs1/H2-Eb1/Cxcl12/Lgals1/H2-Ab1/Clec4g/H2-DMb1/Ccl21a	13
GO:0035458	cellular response to interferon-beta	5/189	48/13518	0.000532863	0.0204715	0.018284	Ndufa13/Oas1a/Iigp1/Tgtp2/Tgtp1	5
GO:0009165	nucleotide biosynthetic process	11/189	240/13518	0.000562023	0.0212742	0.0190009	Sdhb/Ndufa2/Atp5f1e/Ndufa5/Mpc2/Ndufs5/Ndufa13/Atp5mf/Ndufa7/Oas1a/Ndufs8	11
GO:0022900	electron transport chain	7/189	103/13518	0.000597861	0.0215309	0.0192301	Sdhb/Ndufa5/Ndufa7/Uqcrq/Immp2l/Ndufs8/Chchd2	7
GO:1990266	neutrophil migration	7/189	103/13518	0.000597861	0.0215309	0.0192301	Dpep1/Cd74/Cxcl9/C5ar1/Tnfaip6/Ppia/Ccl21a	7
GO:0016072	rRNA metabolic process	11/189	242/13518	0.000602262	0.0215309	0.0192301	Rps25/Rps24/Rps6/Rpl10a/Rpl7/Rpl11/Rpl35a/Rpl7a/Rpl35/Rpl27/Rps15	11
GO:1901293	nucleoside phosphate biosynthetic process	11/189	242/13518	0.000602262	0.0215309	0.0192301	Sdhb/Ndufa2/Atp5f1e/Ndufa5/Mpc2/Ndufs5/Ndufa13/Atp5mf/Ndufa7/Oas1a/Ndufs8	11
GO:0051251	positive regulation of lymphocyte activation	12/189	284/13518	0.000655822	0.0231245	0.0206534	Spi1/Cd74/Tyrobp/Coro1a/H2-Aa/H2-DMa/Socs1/H2-Eb1/Lgals1/H2-Ab1/H2-DMb1/Ccl21a	12
GO:0006935	chemotaxis	13/189	326/13518	0.000676594	0.0232207	0.0207394	Spi1/Dpep1/Cd74/Eng/Cxcl9/Coro1a/Mmp2/Igfals/C5ar1/Tnfaip6/Cxcl12/Ppia/Ccl21a	13
GO:0042330	taxis	13/189	326/13518	0.000676594	0.0232207	0.0207394	Spi1/Dpep1/Cd74/Eng/Cxcl9/Coro1a/Mmp2/Igfals/C5ar1/Tnfaip6/Cxcl12/Ppia/Ccl21a	13
GO:0006959	humoral immune response	9/189	173/13518	0.000730412	0.0247379	0.0220945	Cxcl9/C1qa/C1qc/C1qb/H2-DMa/Dmbt1/Cxcl12/Wfdc3/Ccl21a	9
GO:0000470	maturation of LSU-rRNA	4/189	30/13518	0.000763209	0.0251753	0.0224851	Rpl10a/Rpl7/Rpl7a/Rpl35	4
GO:0043200	response to amino acid	6/189	78/13518	0.000769262	0.0251753	0.0224851	Col6a1/Col3a1/Col1a2/Mmp2/Socs1/Mmp3	6
GO:0050870	positive regulation of T cell activation	10/189	211/13518	0.000772669	0.0251753	0.0224851	Cd74/Coro1a/H2-Aa/H2-DMa/Socs1/H2-Eb1/Lgals1/H2-Ab1/H2-DMb1/Ccl21a	10
GO:0034101	erythrocyte homeostasis	8/189	141/13518	0.000818652	0.0263401	0.0235255	Spi1/Rps14/Rps24/Rps6/Hbb-b1/Atp5if1/Hba-a2/Hba-a1	8
GO:1903901	negative regulation of viral life cycle	4/189	31/13518	0.000866784	0.0274353	0.0245036	Ciita/Cd74/Gsn/Ppia	4
GO:0032905	transforming growth factor beta1 production	3/189	14/13518	0.000874008	0.0274353	0.0245036	Col3a1/Tyrobp/Lum	3
GO:0050867	positive regulation of cell activation	13/189	338/13518	0.000944176	0.0292808	0.0261519	Spi1/Cd74/Tyrobp/Coro1a/Acta2/H2-Aa/H2-DMa/Socs1/H2-Eb1/Lgals1/H2-Ab1/H2-DMb1/Ccl21a	13
GO:0007162	negative regulation of cell adhesion	11/189	258/13518	0.00101928	0.0311425	0.0278147	Spi1/Cd74/Tnc/Laptm5/Mmp2/H2-Aa/Socs1/Cxcl12/Lgals1/Clec4g/Ccl21a	11
GO:0002683	negative regulation of immune system process	15/189	429/13518	0.00102841	0.0311425	0.0278147	Ins2/Spi1/Cd74/Col3a1/Laptm5/Tyrobp/H2-Aa/C1qc/Socs1/Lrrc17/Oas1a/Tnfaip6/Cxcl12/Clec4g/Ccl21a	15
GO:0009150	purine ribonucleotide metabolic process	12/189	300/13518	0.00105683	0.0316312	0.0282512	Sdhb/Ndufa2/Atp5f1e/Hint1/Ndufa5/Mpc2/Ndufs5/Ndufa13/Atp5mf/Ndufa7/Atp5if1/Ndufs8	12
GO:0002283	neutrophil activation involved in immune response	3/189	15/13518	0.00108131	0.0319749	0.0285581	Spi1/Dnase1l3/Tyrobp	3
GO:0006163	purine nucleotide metabolic process	14/189	387/13518	0.00109316	0.0319749	0.0285581	Sdhb/Ndufa2/Atp5f1e/Hint1/Ndufa5/Prdx5/Mpc2/Ndufs5/Ndufa13/Atp5mf/Ndufa7/Oas1a/Atp5if1/Ndufs8	14
GO:0007159	leukocyte cell-cell adhesion	13/189	344/13518	0.00110822	0.0320512	0.0286263	Cd74/Laptm5/Coro1a/H2-Aa/H2-DMa/Socs1/H2-Eb1/Cxcl12/Lgals1/H2-Ab1/Clec4g/H2-DMb1/Ccl21a	13
GO:0035456	response to interferon-beta	5/189	57/13518	0.00117746	0.0336752	0.0300768	Ndufa13/Oas1a/Iigp1/Tgtp2/Tgtp1	5
GO:0090022	regulation of neutrophil chemotaxis	4/189	34/13518	0.00123651	0.0349756	0.0312381	Cd74/C5ar1/Tnfaip6/Ccl21a	4
GO:0050792	regulation of viral process	8/189	152/13518	0.00133106	0.0372408	0.0332613	Ciita/Cd74/Gsn/Oas1a/Lgals1/Ppia/Clec4g/Dynlt1f	8
GO:0048821	erythrocyte development	4/189	35/13518	0.00138096	0.0379107	0.0338596	Rps6/Hbb-b1/Hba-a2/Hba-a1	4
GO:0052548	regulation of endopeptidase activity	11/189	268/13518	0.00138446	0.0379107	0.0338596	Dpep1/Psme1/Psmb8/Gsn/Cst3/Laptm5/Ndufa13/Rps27l/Mgmt/Psme2/Psmb9	11
GO:1903039	positive regulation of leukocyte cell-cell adhesion	10/189	232/13518	0.00158317	0.0428955	0.0383117	Cd74/Coro1a/H2-Aa/H2-DMa/Socs1/H2-Eb1/Lgals1/H2-Ab1/H2-DMb1/Ccl21a	10
GO:0002366	leukocyte activation involved in immune response	10/189	234/13518	0.00168718	0.0438426	0.0391576	Spi1/Gadd45g/Cd74/Dnase1l3/Rps6/Tyrobp/Coro1a/Irf8/Lgals1/H2-DMb1	10
GO:1903038	negative regulation of leukocyte cell-cell adhesion	7/189	123/13518	0.00169706	0.0438426	0.0391576	Cd74/Laptm5/H2-Aa/Socs1/Cxcl12/Clec4g/Ccl21a	7
GO:1903900	regulation of viral life cycle	7/189	123/13518	0.00169706	0.0438426	0.0391576	Ciita/Cd74/Gsn/Oas1a/Lgals1/Ppia/Clec4g	7
GO:0042832	defense response to protozoan	4/189	37/13518	0.00170445	0.0438426	0.0391576	Irf8/Iigp1/Tgtp2/Tgtp1	4
GO:0010257	NADH dehydrogenase complex assembly	5/189	62/13518	0.00172032	0.0438426	0.0391576	Ndufa2/Ndufa5/Ndufs5/Ndufa13/Ndufs8	5
GO:0032981	mitochondrial respiratory chain complex I assembly	5/189	62/13518	0.00172032	0.0438426	0.0391576	Ndufa2/Ndufa5/Ndufs5/Ndufa13/Ndufs8	5
GO:0097530	granulocyte migration	7/189	124/13518	0.00177777	0.0444695	0.0397176	Dpep1/Cd74/Cxcl9/C5ar1/Tnfaip6/Ppia/Ccl21a	7
GO:0009259	ribonucleotide metabolic process	12/189	319/13518	0.00177947	0.0444695	0.0397176	Sdhb/Ndufa2/Atp5f1e/Hint1/Ndufa5/Mpc2/Ndufs5/Ndufa13/Atp5mf/Ndufa7/Atp5if1/Ndufs8	12
GO:0022407	regulation of cell-cell adhesion	14/189	408/13518	0.00179753	0.0444888	0.0397348	Spi1/Cd74/Laptm5/Coro1a/H2-Aa/H2-DMa/Socs1/H2-Eb1/Cxcl12/Lgals1/H2-Ab1/Clec4g/H2-DMb1/Ccl21a	14
GO:0002577	regulation of antigen processing and presentation	3/189	18/13518	0.0018803	0.045436	0.0405808	Cd74/H2-Ab1/Ccl21a	3
GO:0090218	positive regulation of lipid kinase activity	3/189	18/13518	0.0018803	0.045436	0.0405808	Ins2/Tek/Ccl21a	3
GO:0002263	cell activation involved in immune response	10/189	238/13518	0.00191184	0.045436	0.0405808	Spi1/Gadd45g/Cd74/Dnase1l3/Rps6/Tyrobp/Coro1a/Irf8/Lgals1/H2-DMb1	10
GO:0022618	protein-RNA complex assembly	8/189	161/13518	0.00191703	0.045436	0.0405808	Rpl10/Rps25/Rps5/Rps14/Rps6/Rps27l/Rpl11/Rps15	8
GO:0050863	regulation of T cell activation	12/189	322/13518	0.00192406	0.045436	0.0405808	Cd74/Laptm5/Coro1a/H2-Aa/H2-DMa/Socs1/H2-Eb1/Lgals1/H2-Ab1/Clec4g/H2-DMb1/Ccl21a	12
GO:0002696	positive regulation of leukocyte activation	12/189	323/13518	0.00197434	0.0461996	0.0412628	Spi1/Cd74/Tyrobp/Coro1a/H2-Aa/H2-DMa/Socs1/H2-Eb1/Lgals1/H2-Ab1/H2-DMb1/Ccl21a	12
GO:1903131	mononuclear cell differentiation	14/189	413/13518	0.00201185	0.0466531	0.0416678	Spi1/Gadd45g/Cd74/Rps6/Laptm5/Lyl1/Ubd/H2-Aa/H2-DMa/Socs1/Irf8/Lgals1/H2-Ab1/Clec4g	14
GO:0006091	generation of precursor metabolites and energy	14/189	414/13518	0.00205716	0.047278	0.0422259	Ins2/Sdhb/Ndufa2/Atp5f1e/Ndufa5/Ndufs5/Ndufa13/Atp5mf/Ndufa7/Uqcrq/Oas1a/Immp2l/Ndufs8/Chchd2	14
GO:0019693	ribose phosphate metabolic process	12/189	326/13518	0.00213172	0.048558	0.0433692	Sdhb/Ndufa2/Atp5f1e/Hint1/Ndufa5/Mpc2/Ndufs5/Ndufa13/Atp5mf/Ndufa7/Atp5if1/Ndufs8	12
GO:0051354	negative regulation of oxidoreductase activity	3/189	19/13518	0.00221003	0.0499001	0.0445679	Ins2/Prdx5/Eng	3
GO:0072521	purine-containing compound metabolic process	14/189	418/13518	0.00224698	0.0501547	0.0447952	Sdhb/Ndufa2/Atp5f1e/Hint1/Ndufa5/Prdx5/Mpc2/Ndufs5/Ndufa13/Atp5mf/Ndufa7/Oas1a/Atp5if1/Ndufs8	14
GO:0001562	response to protozoan	4/189	40/13518	0.00228298	0.0501547	0.0447952	Irf8/Iigp1/Tgtp2/Tgtp1	4
GO:0046596	regulation of viral entry into host cell	4/189	40/13518	0.00228298	0.0501547	0.0447952	Ciita/Cd74/Gsn/Lgals1	4
GO:0048872	homeostasis of number of cells	12/189	329/13518	0.00229924	0.0501547	0.0447952	Spi1/Rps14/Cd74/Prdx5/Cd7/Rps24/Rps6/Coro1a/Hbb-b1/Atp5if1/Hba-a2/Hba-a1	12
GO:0030218	erythrocyte differentiation	7/189	130/13518	0.00232656	0.050324	0.0449465	Spi1/Rps14/Rps6/Hbb-b1/Atp5if1/Hba-a2/Hba-a1	7
GO:0022408	negative regulation of cell-cell adhesion	8/189	167/13518	0.0024093	0.0516794	0.046157	Spi1/Cd74/Laptm5/H2-Aa/Socs1/Cxcl12/Clec4g/Ccl21a	8
GO:0030098	lymphocyte differentiation	13/189	376/13518	0.00243899	0.0518839	0.0463397	Spi1/Gadd45g/Cd74/Rps6/Laptm5/Lyl1/H2-Aa/H2-DMa/Socs1/Irf8/Lgals1/H2-Ab1/Clec4g	13
GO:0002285	lymphocyte activation involved in immune response	8/189	168/13518	0.00250018	0.0523694	0.0467733	Spi1/Gadd45g/Cd74/Rps6/Coro1a/Irf8/Lgals1/H2-DMb1	8
GO:0085029	extracellular matrix assembly	4/189	41/13518	0.0025025	0.0523694	0.0467733	Ramp2/Col3a1/Col1a2/Mfap4	4
GO:0060143	positive regulation of syncytium formation by plasma membrane fusion	3/189	20/13518	0.00257348	0.0534101	0.0477028	Cxcl9/Tyrobp/Cxcl12	3
GO:0071826	protein-RNA complex organization	8/189	169/13518	0.00259373	0.0534101	0.0477028	Rpl10/Rps25/Rps5/Rps14/Rps6/Rps27l/Rpl11/Rps15	8
GO:0033108	mitochondrial respiratory chain complex assembly	6/189	100/13518	0.00277355	0.0562135	0.0502067	Ndufa2/Ndufa5/Ndufs5/Ndufa13/Immp2l/Ndufs8	6
GO:1902106	negative regulation of leukocyte differentiation	6/189	100/13518	0.00277355	0.0562135	0.0502067	Cd74/C1qc/Socs1/Lrrc17/Tnfaip6/Clec4g	6
GO:0045785	positive regulation of cell adhesion	14/189	429/13518	0.00284509	0.0572131	0.0510994	Tek/Ccdc80/Cd74/Coro1a/H2-Aa/H2-DMa/Socs1/S100a10/H2-Eb1/Cxcl12/Lgals1/H2-Ab1/H2-DMb1/Ccl21a	14
GO:0150146	cell junction disassembly	3/189	21/13518	0.00297174	0.0592966	0.0529603	C1qa/C1qc/C1qb	3
GO:0051249	regulation of lymphocyte activation	14/189	434/13518	0.00315732	0.062515	0.0558348	Spi1/Cd74/Laptm5/Tyrobp/Coro1a/H2-Aa/H2-DMa/Socs1/H2-Eb1/Lgals1/H2-Ab1/Clec4g/H2-DMb1/Ccl21a	14
GO:0042742	defense response to bacterium	9/189	215/13518	0.00327055	0.0642626	0.0573957	Rnase1/Irf8/Dmbt1/C5ar1/Zg16/Oas1a/Iigp1/Lyz2/Wfdc3	9
GO:0042775	mitochondrial ATP synthesis coupled electron transport	5/189	72/13518	0.00332533	0.0644998	0.0576075	Sdhb/Ndufa7/Uqcrq/Ndufs8/Chchd2	5
GO:0050900	leukocyte migration	11/189	300/13518	0.00333444	0.0644998	0.0576075	Spi1/Dpep1/Cd74/Cxcl9/Coro1a/Mmp2/C5ar1/Tnfaip6/Cxcl12/Ppia/Ccl21a	11
GO:0009117	nucleotide metabolic process	14/189	437/13518	0.0033578	0.0644998	0.0576075	Sdhb/Ndufa2/Atp5f1e/Hint1/Ndufa5/Prdx5/Mpc2/Ndufs5/Ndufa13/Atp5mf/Ndufa7/Oas1a/Atp5if1/Ndufs8	14
GO:0052372	modulation by symbiont of entry into host	4/189	45/13518	0.00352573	0.0654854	0.0584878	Ciita/Cd74/Gsn/Lgals1	4
GO:0042773	ATP synthesis coupled electron transport	5/189	73/13518	0.00353014	0.0654854	0.0584878	Sdhb/Ndufa7/Uqcrq/Ndufs8/Chchd2	5
GO:0061515	myeloid cell development	5/189	73/13518	0.00353014	0.0654854	0.0584878	Rps6/Tyrobp/Hbb-b1/Hba-a2/Hba-a1	5
GO:0002688	regulation of leukocyte chemotaxis	6/189	105/13518	0.00353632	0.0654854	0.0584878	Spi1/Cd74/C5ar1/Tnfaip6/Cxcl12/Ccl21a	6
GO:1903707	negative regulation of hemopoiesis	6/189	105/13518	0.00353632	0.0654854	0.0584878	Cd74/C1qc/Socs1/Lrrc17/Tnfaip6/Clec4g	6
GO:0002262	myeloid cell homeostasis	8/189	179/13518	0.0036878	0.0678028	0.0605575	Spi1/Rps14/Rps24/Rps6/Hbb-b1/Atp5if1/Hba-a2/Hba-a1	8
GO:0046718	viral entry into host cell	5/189	74/13518	0.00374384	0.0683451	0.0610418	Ciita/Cd74/Gsn/Lgals1/Clec4g	5
GO:0010954	positive regulation of protein processing	3/189	23/13518	0.00387682	0.0697827	0.0623259	Clec3b/Gsn/S100a10	3
GO:1903902	positive regulation of viral life cycle	3/189	23/13518	0.00387682	0.0697827	0.0623259	Cd74/Lgals1/Clec4g	3
GO:0006753	nucleoside phosphate metabolic process	14/189	445/13518	0.00394392	0.0704975	0.0629643	Sdhb/Ndufa2/Atp5f1e/Hint1/Ndufa5/Prdx5/Mpc2/Ndufs5/Ndufa13/Atp5mf/Ndufa7/Oas1a/Atp5if1/Ndufs8	14
GO:0051345	positive regulation of hydrolase activity	14/189	448/13518	0.00418416	0.0742761	0.0663391	Apoc2/Psme1/Gpihbp1/Rgs1/Gsn/Laptm5/Ndufa13/Rps27l/Rgs4/Ctss/S100a10/Pnlip/Psme2/Ccl21a	14
GO:0051651	maintenance of location in cell	8/189	184/13518	0.00435412	0.0767637	0.0685609	Fth1/Dbi/Gsn/Txn1/Cxcl9/Coro1a/Tmsb4x/Ccl21a	8
GO:0044409	entry into host	5/189	77/13518	0.00444053	0.0777547	0.0694459	Ciita/Cd74/Gsn/Lgals1/Clec4g	5
GO:0022409	positive regulation of cell-cell adhesion	10/189	269/13518	0.00459486	0.0799134	0.071374	Cd74/Coro1a/H2-Aa/H2-DMa/Socs1/H2-Eb1/Lgals1/H2-Ab1/H2-DMb1/Ccl21a	10
GO:0060142	regulation of syncytium formation by plasma membrane fusion	3/189	25/13518	0.00493281	0.0838413	0.0748822	Cxcl9/Tyrobp/Cxcl12	3
GO:1902230	negative regulation of intrinsic apoptotic signaling pathway in response to DNA damage	3/189	25/13518	0.00493281	0.0838413	0.0748822	Cd74/Tpt1/Cxcl12	3
GO:1903319	positive regulation of protein maturation	3/189	25/13518	0.00493281	0.0838413	0.0748822	Clec3b/Gsn/S100a10	3
GO:0001906	cell killing	8/189	188/13518	0.004951	0.0838413	0.0748822	Spi1/Dnase1l3/Cxcl9/Tyrobp/Coro1a/Cxcl12/Lyz2/Ccl21a	8
GO:0000768	syncytium formation by plasma membrane fusion	4/189	50/13518	0.00516297	0.0857386	0.0765768	Ins2/Cxcl9/Tyrobp/Cxcl12	4
GO:0140253	cell-cell fusion	4/189	50/13518	0.00516297	0.0857386	0.0765768	Ins2/Cxcl9/Tyrobp/Cxcl12	4
GO:1902622	regulation of neutrophil migration	4/189	50/13518	0.00516297	0.0857386	0.0765768	Cd74/C5ar1/Tnfaip6/Ccl21a	4
GO:0010952	positive regulation of peptidase activity	7/189	151/13518	0.00532289	0.0878277	0.0784426	Psme1/Gsn/Laptm5/Ndufa13/Rps27l/Ctss/Psme2	7
GO:0046597	negative regulation of viral entry into host cell	3/189	26/13518	0.00551949	0.0902892	0.080641	Ciita/Cd74/Gsn	3
GO:0071622	regulation of granulocyte chemotaxis	4/189	51/13518	0.00554223	0.0902892	0.080641	Cd74/C5ar1/Tnfaip6/Ccl21a	4
GO:0016042	lipid catabolic process	10/189	278/13518	0.00576854	0.0930361	0.0830945	Ins2/Apoc2/Dpep1/Gpihbp1/Clps/Dbi/Cel/Hint2/Pnlip/Akr1c20	10
GO:2000116	regulation of cysteine-type endopeptidase activity	8/189	193/13518	0.00578313	0.0930361	0.0830945	Dpep1/Gsn/Cst3/Laptm5/Ndufa13/Rps27l/Mgmt/Psmb9	8
GO:0006949	syncytium formation	4/189	52/13518	0.00593965	0.0949606	0.0848133	Ins2/Cxcl9/Tyrobp/Cxcl12	4
GO:0002313	mature B cell differentiation involved in immune response	3/189	27/13518	0.0061463	0.0964669	0.0861586	Spi1/Irf8/Lgals1	3
GO:0090023	positive regulation of neutrophil chemotaxis	3/189	27/13518	0.0061463	0.0964669	0.0861586	Cd74/C5ar1/Ccl21a	3
GO:1900745	positive regulation of p38MAPK cascade	3/189	27/13518	0.0061463	0.0964669	0.0861586	Spi1/Gadd45g/Gsn	3
GO:0043903	regulation of biological process involved in symbiotic interaction	4/189	53/13518	0.00635561	0.0991475	0.0885528	Ciita/Cd74/Gsn/Lgals1	4
GO:0002690	positive regulation of leukocyte chemotaxis	5/189	85/13518	0.00674277	0.103781	0.0926914	Spi1/Cd74/C5ar1/Cxcl12/Ccl21a	5
GO:0010712	regulation of collagen metabolic process	4/189	54/13518	0.00679047	0.103781	0.0926914	Prdx5/Eng/Cst3/Mfap4	4
GO:0022617	extracellular matrix disassembly	3/189	28/13518	0.00681392	0.103781	0.0926914	Eng/Cst3/Ctss	3
GO:0071624	positive regulation of granulocyte chemotaxis	3/189	28/13518	0.00681392	0.103781	0.0926914	Cd74/C5ar1/Ccl21a	3
GO:0007586	digestion	5/189	87/13518	0.00742824	0.112472	0.100454	Clps/Cel/Ctrb1/Pnlip/Prss2	5
GO:0033119	negative regulation of RNA splicing	3/189	29/13518	0.00752298	0.113241	0.10114	Rps26/Rnps1/Rps13	3
GO:1902105	regulation of leukocyte differentiation	10/189	290/13518	0.0076841	0.114994	0.102706	Spi1/Cd74/Tyrobp/H2-Aa/C1qc/H2-DMa/Socs1/Lrrc17/Tnfaip6/Clec4g	10
GO:0002695	negative regulation of leukocyte activation	7/189	162/13518	0.00774204	0.115191	0.102882	Spi1/Cd74/Laptm5/Tyrobp/H2-Aa/Socs1/Clec4g	7
GO:0002357	defense response to tumor cell	2/189	10/13518	0.00812775	0.118319	0.105676	Spi1/Laptm5	2
GO:0071830	triglyceride-rich lipoprotein particle clearance	2/189	10/13518	0.00812775	0.118319	0.105676	Apoc2/Gpihbp1	2
GO:2001214	positive regulation of vasculogenesis	2/189	10/13518	0.00812775	0.118319	0.105676	Ramp2/Tmem100	2
GO:0048525	negative regulation of viral process	5/189	89/13518	0.00816088	0.118319	0.105676	Ciita/Cd74/Gsn/Oas1a/Ppia	5
GO:0030183	B cell differentiation	6/189	125/13518	0.00820537	0.118319	0.105676	Spi1/Laptm5/Lyl1/Irf8/Lgals1/H2-Ab1	6
GO:0042119	neutrophil activation	3/189	30/13518	0.00827407	0.118319	0.105676	Spi1/Dnase1l3/Tyrobp	3
GO:1901798	positive regulation of signal transduction by p53 class mediator	3/189	30/13518	0.00827407	0.118319	0.105676	Rps20/Rpl11/Rps15	3
GO:0006958	complement activation, classical pathway	3/189	31/13518	0.00906771	0.128243	0.114539	C1qa/C1qc/C1qb	3
GO:0051085	chaperone cofactor-dependent protein refolding	3/189	31/13518	0.00906771	0.128243	0.114539	Cd74/H2-DMa/H2-DMb1	3
GO:0051701	biological process involved in interaction with host	6/189	128/13518	0.00916951	0.128974	0.115192	Ciita/Cd74/Gsn/Lgals1/Clec4g/Dynlt1f	6
GO:0050830	defense response to Gram-positive bacterium	5/189	92/13518	0.00935165	0.130821	0.116842	Rnase1/Dmbt1/C5ar1/Zg16/Lyz2	5
GO:0002250	adaptive immune response	12/189	394/13518	0.0094706	0.131769	0.117689	Gadd45g/Cd74/Cd7/H2-Aa/C1qa/C1qc/C1qb/H2-DMa/H2-Eb1/H2-Ab1/Clec4g/H2-DMb1	12
GO:0019646	aerobic electron transport chain	4/189	60/13518	0.00981574	0.132459	0.118305	Sdhb/Ndufa7/Uqcrq/Ndufs8	4
GO:0061844	antimicrobial humoral immune response mediated by antimicrobial peptide	4/189	60/13518	0.00981574	0.132459	0.118305	Cxcl9/Dmbt1/Cxcl12/Ccl21a	4
GO:0002468	dendritic cell antigen processing and presentation	2/189	11/13518	0.00984311	0.132459	0.118305	Cd74/Ccl21a	2
GO:0048251	elastic fiber assembly	2/189	11/13518	0.00984311	0.132459	0.118305	Col3a1/Mfap4	2
GO:0097048	dendritic cell apoptotic process	2/189	11/13518	0.00984311	0.132459	0.118305	Cxcl12/Ccl21a	2
GO:2000668	regulation of dendritic cell apoptotic process	2/189	11/13518	0.00984311	0.132459	0.118305	Cxcl12/Ccl21a	2
GO:0043550	regulation of lipid kinase activity	3/189	32/13518	0.00990438	0.132459	0.118305	Ins2/Tek/Ccl21a	3
GO:0055086	nucleobase-containing small molecule metabolic process	14/189	496/13518	0.00993188	0.132459	0.118305	Sdhb/Ndufa2/Atp5f1e/Hint1/Ndufa5/Prdx5/Mpc2/Ndufs5/Ndufa13/Atp5mf/Ndufa7/Oas1a/Atp5if1/Ndufs8	14
GO:0048524	positive regulation of viral process	4/189	61/13518	0.0103923	0.137886	0.123152	Cd74/Lgals1/Ppia/Clec4g	4
GO:0140694	non-membrane-bounded organelle assembly	11/189	352/13518	0.0106786	0.140958	0.125895	Rpl10/Rps25/Rps5/Csrp2/Rps14/Gsn/Rps6/Rps27l/Rpl11/Rps15/Myl9	11
GO:0070374	positive regulation of ERK1 and ERK2 cascade	7/189	174/13518	0.0112183	0.147326	0.131583	Ins2/Tek/Cd74/Acta2/C5ar1/Cxcl12/Ccl21a	7
GO:0044000	movement in host	5/189	97/13518	0.0115935	0.149197	0.133254	Ciita/Cd74/Gsn/Lgals1/Clec4g	5
GO:0003198	epithelial to mesenchymal transition involved in endocardial cushion formation	2/189	12/13518	0.0117039	0.149197	0.133254	Eng/Tmem100	2
GO:0032908	regulation of transforming growth factor beta1 production	2/189	12/13518	0.0117039	0.149197	0.133254	Tyrobp/Lum	2
GO:0045346	regulation of MHC class II biosynthetic process	2/189	12/13518	0.0117039	0.149197	0.133254	Spi1/Ciita	2
GO:0002335	mature B cell differentiation	3/189	34/13518	0.0117085	0.149197	0.133254	Spi1/Irf8/Lgals1	3
GO:0097028	dendritic cell differentiation	3/189	34/13518	0.0117085	0.149197	0.133254	Spi1/Ubd/Irf8	3
GO:0045862	positive regulation of proteolysis	10/189	311/13518	0.0121789	0.154055	0.137593	Psme1/Clec3b/Gsn/Laptm5/Ndufa13/Rps27l/Ctss/S100a10/Atp5if1/Psme2	10
GO:0071677	positive regulation of mononuclear cell migration	4/189	64/13518	0.0122521	0.154055	0.137593	Spi1/Coro1a/Cxcl12/Ccl21a	4
GO:0046651	lymphocyte proliferation	9/189	266/13518	0.0125704	0.154055	0.137593	Cd74/Rps6/Laptm5/Tyrobp/Coro1a/H2-Aa/Cxcl12/Clec4g/H2-DMb1	9
GO:0019730	antimicrobial humoral response	5/189	99/13518	0.0125845	0.154055	0.137593	Cxcl9/Dmbt1/Cxcl12/Wfdc3/Ccl21a	5
GO:2001243	negative regulation of intrinsic apoptotic signaling pathway	5/189	99/13518	0.0125845	0.154055	0.137593	Cd74/Ndufa13/Tpt1/Cxcl12/Ppia	5
GO:0050866	negative regulation of cell activation	7/189	178/13518	0.0125954	0.154055	0.137593	Spi1/Cd74/Laptm5/Tyrobp/H2-Aa/Socs1/Clec4g	7
GO:0034381	plasma lipoprotein particle clearance	3/189	35/13518	0.0126767	0.154055	0.137593	Apoc2/Gpihbp1/Commd1	3
GO:0002573	myeloid leukocyte differentiation	8/189	222/13518	0.0128766	0.154055	0.137593	Spi1/Cd74/Tyrobp/Ubd/C1qc/Socs1/Lrrc17/Tnfaip6	8
GO:0043410	positive regulation of MAPK cascade	12/189	411/13518	0.0129147	0.154055	0.137593	Ins2/Spi1/Tek/Gadd45g/Cd74/Gsn/Laptm5/Acta2/C5ar1/Cxcl12/Ppia/Ccl21a	12
GO:0002443	leukocyte mediated immunity	11/189	362/13518	0.0129554	0.154055	0.137593	Spi1/Cd74/Dnase1l3/Tyrobp/Coro1a/C1qa/C1qc/C1qb/H2-DMa/H2-Ab1/Clec4g	11
GO:0010950	positive regulation of endopeptidase activity	6/189	139/13518	0.0134004	0.154055	0.137593	Psme1/Gsn/Laptm5/Ndufa13/Rps27l/Psme2	6
GO:0051250	negative regulation of lymphocyte activation	6/189	139/13518	0.0134004	0.154055	0.137593	Cd74/Laptm5/Tyrobp/H2-Aa/Socs1/Clec4g	6
GO:0072331	signal transduction by p53 class mediator	6/189	139/13518	0.0134004	0.154055	0.137593	Hint1/Cd74/Rps20/Rps27l/Rpl11/Rps15	6
GO:0002686	negative regulation of leukocyte migration	3/189	36/13518	0.0136895	0.154055	0.137593	Tnfaip6/Cxcl12/Ccl21a	3
GO:0007520	myoblast fusion	3/189	36/13518	0.0136895	0.154055	0.137593	Ins2/Cxcl9/Cxcl12	3
GO:0036230	granulocyte activation	3/189	36/13518	0.0136895	0.154055	0.137593	Spi1/Dnase1l3/Tyrobp	3
GO:0050918	positive chemotaxis	3/189	36/13518	0.0136895	0.154055	0.137593	Coro1a/Cxcl12/Ccl21a	3
GO:0051084	'de novo' post-translational protein folding	3/189	36/13518	0.0136895	0.154055	0.137593	Cd74/H2-DMa/H2-DMb1	3
GO:1902229	regulation of intrinsic apoptotic signaling pathway in response to DNA damage	3/189	36/13518	0.0136895	0.154055	0.137593	Cd74/Tpt1/Cxcl12	3
GO:2000406	positive regulation of T cell migration	3/189	36/13518	0.0136895	0.154055	0.137593	Coro1a/Cxcl12/Ccl21a	3
GO:0002407	dendritic cell chemotaxis	2/189	13/13518	0.0137057	0.154055	0.137593	Spi1/Ccl21a	2
GO:0045342	MHC class II biosynthetic process	2/189	13/13518	0.0137057	0.154055	0.137593	Spi1/Ciita	2
GO:0046598	positive regulation of viral entry into host cell	2/189	13/13518	0.0137057	0.154055	0.137593	Cd74/Lgals1	2
GO:0050930	induction of positive chemotaxis	2/189	13/13518	0.0137057	0.154055	0.137593	Cxcl12/Ccl21a	2
GO:0051152	positive regulation of smooth muscle cell differentiation	2/189	13/13518	0.0137057	0.154055	0.137593	Eng/Tmsb4x	2
GO:0075294	positive regulation by symbiont of entry into host	2/189	13/13518	0.0137057	0.154055	0.137593	Cd74/Lgals1	2
GO:0097084	vascular associated smooth muscle cell development	2/189	13/13518	0.0137057	0.154055	0.137593	Ramp2/Eng	2
GO:0002687	positive regulation of leukocyte migration	6/189	140/13518	0.0138428	0.154919	0.138364	Spi1/Cd74/Coro1a/C5ar1/Cxcl12/Ccl21a	6
GO:0032943	mononuclear cell proliferation	9/189	272/13518	0.014362	0.160033	0.142932	Cd74/Rps6/Laptm5/Tyrobp/Coro1a/H2-Aa/Cxcl12/Clec4g/H2-DMb1	9
GO:0071675	regulation of mononuclear cell migration	5/189	103/13518	0.0147355	0.160842	0.143655	Spi1/Coro1a/C5ar1/Cxcl12/Ccl21a	5
GO:0006458	'de novo' protein folding	3/189	37/13518	0.014747	0.160842	0.143655	Cd74/H2-DMa/H2-DMb1	3
GO:0048246	macrophage chemotaxis	3/189	37/13518	0.014747	0.160842	0.143655	Mmp2/C5ar1/Ccl21a	3
GO:0071604	transforming growth factor beta production	3/189	37/13518	0.014747	0.160842	0.143655	Col3a1/Tyrobp/Lum	3
GO:0071711	basement membrane organization	3/189	37/13518	0.014747	0.160842	0.143655	Ramp2/Col3a1/Ctss	3
GO:0042113	B cell activation	8/189	230/13518	0.0156417	0.163841	0.146334	Spi1/Cd74/Laptm5/Tyrobp/Lyl1/Irf8/Lgals1/H2-Ab1	8
GO:0001666	response to hypoxia	7/189	186/13518	0.0157088	0.163841	0.146334	Tek/Eng/Mmp2/Wtip/Commd1/Chchd2/Fndc1	7
GO:0031640	killing of cells of another organism	4/189	69/13518	0.0158011	0.163841	0.146334	Cxcl9/Cxcl12/Lyz2/Ccl21a	4
GO:0141061	disruption of cell in another organism	4/189	69/13518	0.0158011	0.163841	0.146334	Cxcl9/Cxcl12/Lyz2/Ccl21a	4
GO:0001767	establishment of lymphocyte polarity	2/189	14/13518	0.0158443	0.163841	0.146334	Gsn/Ccl21a	2
GO:0001768	establishment of T cell polarity	2/189	14/13518	0.0158443	0.163841	0.146334	Gsn/Ccl21a	2
GO:0002327	immature B cell differentiation	2/189	14/13518	0.0158443	0.163841	0.146334	Spi1/Laptm5	2
GO:0030299	intestinal cholesterol absorption	2/189	14/13518	0.0158443	0.163841	0.146334	Cel/Pnlip	2
GO:0045059	positive thymic T cell selection	2/189	14/13518	0.0158443	0.163841	0.146334	Cd74/H2-DMa	2
GO:0061052	negative regulation of cell growth involved in cardiac muscle cell development	2/189	14/13518	0.0158443	0.163841	0.146334	Pi16/Rgs4	2
GO:1901741	positive regulation of myoblast fusion	2/189	14/13518	0.0158443	0.163841	0.146334	Cxcl9/Cxcl12	2
GO:2001212	regulation of vasculogenesis	2/189	14/13518	0.0158443	0.163841	0.146334	Ramp2/Tmem100	2
GO:0001774	microglial cell activation	3/189	38/13518	0.0158495	0.163841	0.146334	Tyrobp/C1qa/C5ar1	3
GO:0045766	positive regulation of angiogenesis	6/189	145/13518	0.0162083	0.166216	0.148454	Ramp2/Tek/Cela1/Eng/S100a1/C5ar1	6
GO:1904018	positive regulation of vasculature development	6/189	145/13518	0.0162083	0.166216	0.148454	Ramp2/Tek/Cela1/Eng/S100a1/C5ar1	6
GO:0043552	positive regulation of phosphatidylinositol 3-kinase activity	2/189	15/13518	0.0181156	0.18098	0.161641	Tek/Ccl21a	2
GO:0051004	regulation of lipoprotein lipase activity	2/189	15/13518	0.0181156	0.18098	0.161641	Apoc2/Gpihbp1	2
GO:0070206	protein trimerization	2/189	15/13518	0.0181156	0.18098	0.161641	Cd74/Col1a2	2
GO:1903236	regulation of leukocyte tethering or rolling	2/189	15/13518	0.0181156	0.18098	0.161641	Cxcl12/Ccl21a	2
GO:0001569	branching involved in blood vessel morphogenesis	3/189	40/13518	0.0181902	0.18098	0.161641	Tek/Eng/Cxcl12	3
GO:1900744	regulation of p38MAPK cascade	3/189	40/13518	0.0181902	0.18098	0.161641	Spi1/Gadd45g/Gsn	3
GO:1902624	positive regulation of neutrophil migration	3/189	40/13518	0.0181902	0.18098	0.161641	Cd74/C5ar1/Ccl21a	3
GO:0050672	negative regulation of lymphocyte proliferation	4/189	72/13518	0.0182105	0.18098	0.161641	Laptm5/Tyrobp/H2-Aa/Clec4g	4
GO:0016064	immunoglobulin mediated immune response	6/189	150/13518	0.0188397	0.186513	0.166583	Cd74/C1qa/C1qc/C1qb/H2-DMa/H2-Ab1	6
GO:0032945	negative regulation of mononuclear cell proliferation	4/189	73/13518	0.0190615	0.187986	0.167898	Laptm5/Tyrobp/H2-Aa/Clec4g	4
GO:0036293	response to decreased oxygen levels	7/189	194/13518	0.0193343	0.188715	0.168549	Tek/Eng/Mmp2/Wtip/Commd1/Chchd2/Fndc1	7
GO:0045834	positive regulation of lipid metabolic process	6/189	151/13518	0.0193991	0.188715	0.168549	Ins2/Apoc2/Tek/Cd74/Dbi/Ccl21a	6
GO:0002269	leukocyte activation involved in inflammatory response	3/189	41/13518	0.0194287	0.188715	0.168549	Tyrobp/C1qa/C5ar1	3
GO:0048873	homeostasis of number of cells within a tissue	3/189	41/13518	0.0194287	0.188715	0.168549	Prdx5/Cd7/Coro1a	3
GO:0050868	negative regulation of T cell activation	5/189	111/13518	0.0197482	0.191097	0.170677	Cd74/Laptm5/H2-Aa/Socs1/Clec4g	5
GO:0141060	disruption of anatomical structure in another organism	4/189	74/13518	0.0199368	0.191798	0.171303	Cxcl9/Cxcl12/Lyz2/Ccl21a	4
GO:0019724	B cell mediated immunity	6/189	152/13518	0.0199696	0.191798	0.171303	Cd74/C1qa/C1qc/C1qb/H2-DMa/H2-Ab1	6
GO:0006816	calcium ion transport	9/189	289/13518	0.0204622	0.194858	0.174036	Ramp2/Dbi/Cxcl9/Coro1a/Rgs4/S100a1/Gja4/Cxcl12/Ccl21a	9
GO:0010755	regulation of plasminogen activation	2/189	16/13518	0.0205153	0.194858	0.174036	Clec3b/S100a10	2
GO:0044241	lipid digestion	2/189	16/13518	0.0205153	0.194858	0.174036	Cel/Pnlip	2
GO:2000403	positive regulation of lymphocyte migration	3/189	42/13518	0.0207127	0.19601	0.175064	Coro1a/Cxcl12/Ccl21a	3
GO:0051341	regulation of oxidoreductase activity	4/189	75/13518	0.0208365	0.196459	0.175465	Ins2/Prdx5/Eng/S100a1	4
GO:0034470	ncRNA processing	11/189	390/13518	0.0213036	0.199846	0.178491	Rps25/Rps24/Rps6/Rpl10a/Rpl7/Rpl11/Rpl35a/Rpl7a/Rpl35/Rpl27/Rps15	11
GO:0002685	regulation of leukocyte migration	7/189	198/13518	0.0213511	0.199846	0.178491	Spi1/Cd74/Coro1a/C5ar1/Tnfaip6/Cxcl12/Ccl21a	7
GO:0002455	humoral immune response mediated by circulating immunoglobulin	3/189	43/13518	0.0220424	0.205569	0.183602	C1qa/C1qc/C1qb	3
GO:0097193	intrinsic apoptotic signaling pathway	9/189	293/13518	0.0221347	0.205685	0.183706	Ins2/Hint1/Cd74/Ndufa13/Rps27l/Rpl11/Tpt1/Cxcl12/Ppia	9
GO:0051897	positive regulation of phosphatidylinositol 3-kinase/protein kinase B signal transduction	6/189	156/13518	0.022366	0.207087	0.184958	Ins2/Tek/Eng/Akr1c20/Cxcl12/Ccl21a	6
GO:1901796	regulation of signal transduction by p53 class mediator	4/189	77/13518	0.0227099	0.209517	0.187129	Cd74/Rps20/Rpl11/Rps15	4
GO:0098856	intestinal lipid absorption	2/189	17/13518	0.0230396	0.210298	0.187826	Cel/Pnlip	2
GO:1901739	regulation of myoblast fusion	2/189	17/13518	0.0230396	0.210298	0.187826	Cxcl9/Cxcl12	2
GO:1903909	regulation of receptor clustering	2/189	17/13518	0.0230396	0.210298	0.187826	Gsn/Tnfaip6	2
GO:0045621	positive regulation of lymphocyte differentiation	5/189	116/13518	0.0233883	0.212243	0.189563	Spi1/Cd74/H2-Aa/H2-DMa/Socs1	5
GO:0045581	negative regulation of T cell differentiation	3/189	44/13518	0.0234176	0.212243	0.189563	Cd74/Socs1/Clec4g	3
GO:0070664	negative regulation of leukocyte proliferation	4/189	78/13518	0.0236838	0.213903	0.191045	Laptm5/Tyrobp/H2-Aa/Clec4g	4
GO:2000404	regulation of T cell migration	3/189	45/13518	0.0248385	0.223546	0.199659	Coro1a/Cxcl12/Ccl21a	3
GO:0000463	maturation of LSU-rRNA from tricistronic rRNA transcript (SSU-rRNA, 5.8S rRNA, LSU-rRNA)	2/189	18/13518	0.0256845	0.226623	0.202407	Rpl7/Rpl35	2
GO:0032148	activation of protein kinase B activity	2/189	18/13518	0.0256845	0.226623	0.202407	Ins2/Ppia	2
GO:1903729	regulation of plasma membrane organization	2/189	18/13518	0.0256845	0.226623	0.202407	Gsn/S100a10	2
GO:0002761	regulation of myeloid leukocyte differentiation	5/189	119/13518	0.0257675	0.226623	0.202407	Cd74/Tyrobp/C1qc/Lrrc17/Tnfaip6	5
GO:0070661	leukocyte proliferation	9/189	301/13518	0.025771	0.226623	0.202407	Cd74/Rps6/Laptm5/Tyrobp/Coro1a/H2-Aa/Cxcl12/Clec4g/H2-DMb1	9
GO:0042098	T cell proliferation	7/189	206/13518	0.0258149	0.226623	0.202407	Rps6/Laptm5/Coro1a/H2-Aa/Cxcl12/Clec4g/H2-DMb1	7
GO:0030336	negative regulation of cell migration	8/189	253/13518	0.0259625	0.226623	0.202407	Dpep1/Cd74/Col3a1/Eng/Svbp/Tnfaip6/Cxcl12/Ccl21a	8
GO:0043627	response to estrogen	3/189	46/13518	0.0263049	0.226623	0.202407	Tek/Mmp2/Akr1c20	3
GO:0060193	positive regulation of lipase activity	3/189	46/13518	0.0263049	0.226623	0.202407	Apoc2/Gpihbp1/Pnlip	3
GO:0061383	trabecula morphogenesis	3/189	46/13518	0.0263049	0.226623	0.202407	Tek/Eng/Mmp2	3
GO:0061900	glial cell activation	3/189	46/13518	0.0263049	0.226623	0.202407	Tyrobp/C1qa/C5ar1	3
GO:0007186	G protein-coupled receptor signaling pathway	11/189	403/13518	0.0263065	0.226623	0.202407	Ins2/Ramp2/Rgs1/Cxcl9/Gng11/Rgs4/C5ar1/Akr1c20/Gpr182/Gng5/Ccl21a	11
GO:0042692	muscle cell differentiation	10/189	352/13518	0.0263249	0.226623	0.202407	Ins2/Ramp2/Csrp2/Pi16/Eng/Cxcl9/Rgs4/Tmsb4x/Cxcl12/Myl9	10
GO:0072332	intrinsic apoptotic signaling pathway by p53 class mediator	4/189	81/13518	0.0267562	0.229569	0.205037	Hint1/Cd74/Rps27l/Rpl11	4
GO:0055001	muscle cell development	6/189	163/13518	0.027013	0.230327	0.205714	Ramp2/Csrp2/Pi16/Eng/Rgs4/Myl9	6
GO:0019058	viral life cycle	7/189	208/13518	0.0270235	0.230327	0.205714	Ciita/Cd74/Gsn/Oas1a/Lgals1/Ppia/Clec4g	7
GO:0034599	cellular response to oxidative stress	7/189	209/13518	0.0276421	0.234821	0.209729	Prdx5/Cst3/Txn1/Mmp2/Mmp3/Chchd2/Ppia	7
GO:0043491	phosphatidylinositol 3-kinase/protein kinase B signal transduction	8/189	257/13518	0.0281509	0.23696	0.211639	Ins2/Tek/Eng/Mmp3/Akr1c20/Cxcl12/Tmem100/Ccl21a	8
GO:0050670	regulation of lymphocyte proliferation	7/189	210/13518	0.0282702	0.23696	0.211639	Cd74/Laptm5/Tyrobp/Coro1a/H2-Aa/Clec4g/H2-DMb1	7
GO:0070482	response to oxygen levels	7/189	210/13518	0.0282702	0.23696	0.211639	Tek/Eng/Mmp2/Wtip/Commd1/Chchd2/Fndc1	7
GO:0019755	one-carbon compound transport	2/189	19/13518	0.0284462	0.23696	0.211639	Hbb-b1/Hba-a1	2
GO:0036336	dendritic cell migration	2/189	19/13518	0.0284462	0.23696	0.211639	Spi1/Ccl21a	2
GO:0060216	definitive hemopoiesis	2/189	19/13518	0.0284462	0.23696	0.211639	Mfap5/Lyl1	2
GO:0001570	vasculogenesis	4/189	83/13518	0.0289311	0.240221	0.214552	Ramp2/Tek/Eng/Tmem100	4
GO:0031589	cell-substrate adhesion	9/189	308/13518	0.0292848	0.242377	0.216477	Tek/Ccdc80/Col3a1/Coro1a/Itga11/S100a10/Msln/Lgals1/Ccl21a	9
GO:0032944	regulation of mononuclear cell proliferation	7/189	214/13518	0.0308797	0.253523	0.226432	Cd74/Laptm5/Tyrobp/Coro1a/H2-Aa/Clec4g/H2-DMb1	7
GO:0051896	regulation of phosphatidylinositol 3-kinase/protein kinase B signal transduction	7/189	214/13518	0.0308797	0.253523	0.226432	Ins2/Tek/Eng/Mmp3/Akr1c20/Cxcl12/Ccl21a	7
GO:2000351	regulation of endothelial cell apoptotic process	3/189	49/13518	0.0309766	0.253523	0.226432	Ramp2/Tek/Akr1c20	3
GO:0010984	regulation of lipoprotein particle clearance	2/189	20/13518	0.031321	0.253523	0.226432	Apoc2/Gpihbp1	2
GO:0043011	myeloid dendritic cell differentiation	2/189	20/13518	0.031321	0.253523	0.226432	Spi1/Ubd	2
GO:0048143	astrocyte activation	2/189	20/13518	0.031321	0.253523	0.226432	C1qa/C5ar1	2
GO:2000010	positive regulation of protein localization to cell surface	2/189	20/13518	0.031321	0.253523	0.226432	Tyrobp/Commd1	2
GO:1903706	regulation of hemopoiesis	10/189	364/13518	0.0320941	0.258966	0.231293	Spi1/Cd74/Tyrobp/H2-Aa/C1qc/H2-DMa/Socs1/Lrrc17/Tnfaip6/Clec4g	10
GO:2000146	negative regulation of cell motility	8/189	264/13518	0.0322827	0.259674	0.231926	Dpep1/Cd74/Col3a1/Eng/Svbp/Tnfaip6/Cxcl12/Ccl21a	8
GO:0002762	negative regulation of myeloid leukocyte differentiation	3/189	50/13518	0.0326243	0.261033	0.23314	C1qc/Lrrc17/Tnfaip6	3
GO:0050921	positive regulation of chemotaxis	5/189	127/13518	0.0328515	0.261033	0.23314	Spi1/Cd74/C5ar1/Cxcl12/Ccl21a	5
GO:0043281	regulation of cysteine-type endopeptidase activity involved in apoptotic process	6/189	171/13518	0.0330601	0.261033	0.23314	Dpep1/Gsn/Laptm5/Ndufa13/Rps27l/Mgmt	6
GO:1902107	positive regulation of leukocyte differentiation	6/189	171/13518	0.0330601	0.261033	0.23314	Spi1/Cd74/Tyrobp/H2-Aa/H2-DMa/Socs1	6
GO:1903708	positive regulation of hemopoiesis	6/189	171/13518	0.0330601	0.261033	0.23314	Spi1/Cd74/Tyrobp/H2-Aa/H2-DMa/Socs1	6
GO:2001242	regulation of intrinsic apoptotic signaling pathway	6/189	171/13518	0.0330601	0.261033	0.23314	Cd74/Ndufa13/Rpl11/Tpt1/Cxcl12/Ppia	6
GO:0003272	endocardial cushion formation	2/189	21/13518	0.0343051	0.262112	0.234103	Eng/Tmem100	2
GO:0010759	positive regulation of macrophage chemotaxis	2/189	21/13518	0.0343051	0.262112	0.234103	C5ar1/Ccl21a	2
GO:0010818	T cell chemotaxis	2/189	21/13518	0.0343051	0.262112	0.234103	Cxcl12/Ccl21a	2
GO:0034694	response to prostaglandin	2/189	21/13518	0.0343051	0.262112	0.234103	Akr1c20/Ccl21a	2
GO:0050926	regulation of positive chemotaxis	2/189	21/13518	0.0343051	0.262112	0.234103	Cxcl12/Ccl21a	2
GO:0050927	positive regulation of positive chemotaxis	2/189	21/13518	0.0343051	0.262112	0.234103	Cxcl12/Ccl21a	2
GO:0001541	ovarian follicle development	3/189	51/13518	0.034317	0.262112	0.234103	Mmp2/Tnfaip6/Immp2l	3
GO:0006956	complement activation	3/189	51/13518	0.034317	0.262112	0.234103	C1qa/C1qc/C1qb	3
GO:0030199	collagen fibril organization	3/189	51/13518	0.034317	0.262112	0.234103	Col3a1/Dpt/Col1a2	3
GO:0045620	negative regulation of lymphocyte differentiation	3/189	51/13518	0.034317	0.262112	0.234103	Cd74/Socs1/Clec4g	3
GO:0050829	defense response to Gram-negative bacterium	3/189	51/13518	0.034317	0.262112	0.234103	Dmbt1/Iigp1/Lyz2	3
GO:0008015	blood circulation	10/189	369/13518	0.0347429	0.264358	0.236109	Ins2/Ramp2/Eng/Gsn/Col1a2/Mmp2/Acta2/Rgs4/S100a1/Immp2l	10
GO:0002286	T cell activation involved in immune response	4/189	88/13518	0.0348164	0.264358	0.236109	Gadd45g/Cd74/Rps6/H2-DMb1	4
GO:0072577	endothelial cell apoptotic process	3/189	52/13518	0.0360543	0.272276	0.243181	Ramp2/Tek/Akr1c20	3
GO:0051209	release of sequestered calcium ion into cytosol	4/189	89/13518	0.0360707	0.272276	0.243181	Dbi/Cxcl9/Coro1a/Ccl21a	4
GO:0051283	negative regulation of sequestering of calcium ion	4/189	90/13518	0.037351	0.279	0.249186	Dbi/Cxcl9/Coro1a/Ccl21a	4
GO:0031579	membrane raft organization	2/189	22/13518	0.0373951	0.279	0.249186	Gsn/S100a10	2
GO:0060343	trabecula formation	2/189	22/13518	0.0373951	0.279	0.249186	Tek/Mmp2	2
GO:1900037	regulation of cellular response to hypoxia	2/189	22/13518	0.0373951	0.279	0.249186	Commd1/Chchd2	2
GO:1905517	macrophage migration	3/189	53/13518	0.0378363	0.280664	0.250673	Mmp2/C5ar1/Ccl21a	3
GO:2000107	negative regulation of leukocyte apoptotic process	3/189	53/13518	0.0378363	0.280664	0.250673	Cd74/Cxcl12/Ccl21a	3
GO:0038066	p38MAPK cascade	3/189	54/13518	0.0396625	0.293366	0.262017	Spi1/Gadd45g/Gsn	3
GO:0033077	T cell differentiation in thymus	4/189	92/13518	0.0399892	0.294092	0.262666	Cd74/Rps6/H2-DMa/Clec4g	4
GO:0051282	regulation of sequestering of calcium ion	4/189	92/13518	0.0399892	0.294092	0.262666	Dbi/Cxcl9/Coro1a/Ccl21a	4
GO:0072567	chemokine (C-X-C motif) ligand 2 production	2/189	23/13518	0.0405873	0.296794	0.26508	Cd74/Oas1a	2
GO:2000341	regulation of chemokine (C-X-C motif) ligand 2 production	2/189	23/13518	0.0405873	0.296794	0.26508	Cd74/Oas1a	2
GO:0030225	macrophage differentiation	3/189	55/13518	0.0415327	0.301992	0.269722	Spi1/C1qc/Socs1	3
GO:0051279	regulation of release of sequestered calcium ion into cytosol	3/189	55/13518	0.0415327	0.301992	0.269722	Dbi/Cxcl9/Coro1a	3
GO:0030217	T cell differentiation	8/189	279/13518	0.0424925	0.304428	0.271898	Spi1/Gadd45g/Cd74/Rps6/H2-Aa/H2-DMa/Socs1/Clec4g	8
GO:0090407	organophosphate biosynthetic process	12/189	490/13518	0.0425946	0.304428	0.271898	Sdhb/Ndufa2/Atp5f1e/Ndufa5/Mpc2/Ndufs5/Ndufa13/Socs1/Atp5mf/Ndufa7/Oas1a/Ndufs8	12
GO:0045833	negative regulation of lipid metabolic process	4/189	94/13518	0.0427311	0.304428	0.271898	Ins2/Apoc2/Dbi/Akr1c20	4
GO:0051208	sequestering of calcium ion	4/189	94/13518	0.0427311	0.304428	0.271898	Dbi/Cxcl9/Coro1a/Ccl21a	4
GO:0070098	chemokine-mediated signaling pathway	3/189	56/13518	0.0434468	0.304428	0.271898	Cxcl9/Cxcl12/Ccl21a	3
GO:0045619	regulation of lymphocyte differentiation	6/189	183/13518	0.0436741	0.304428	0.271898	Spi1/Cd74/H2-Aa/H2-DMa/Socs1/Clec4g	6
GO:0043086	negative regulation of catalytic activity	12/189	492/13518	0.0437023	0.304428	0.271898	Ins2/Dpep1/Ptprb/Gadd45g/Pi16/Prdx5/Eng/Cst3/Atp5if1/Rpl11/Ppia/Wfdc3	12
GO:0000027	ribosomal large subunit assembly	2/189	24/13518	0.0438783	0.304428	0.271898	Rpl10/Rpl11	2
GO:0019433	triglyceride catabolic process	2/189	24/13518	0.0438783	0.304428	0.271898	Apoc2/Gpihbp1	2
GO:0031295	T cell costimulation	2/189	24/13518	0.0438783	0.304428	0.271898	Lgals1/Ccl21a	2
GO:0031639	plasminogen activation	2/189	24/13518	0.0438783	0.304428	0.271898	Clec3b/S100a10	2
GO:0045061	thymic T cell selection	2/189	24/13518	0.0438783	0.304428	0.271898	Cd74/H2-DMa	2
GO:0048745	smooth muscle tissue development	2/189	24/13518	0.0438783	0.304428	0.271898	Col3a1/Eng	2
GO:0060317	cardiac epithelial to mesenchymal transition	2/189	24/13518	0.0438783	0.304428	0.271898	Eng/Tmem100	2
GO:0060512	prostate gland morphogenesis	2/189	24/13518	0.0438783	0.304428	0.271898	Tnc/Mmp2	2
GO:0060740	prostate gland epithelium morphogenesis	2/189	24/13518	0.0438783	0.304428	0.271898	Tnc/Mmp2	2
GO:0071398	cellular response to fatty acid	2/189	24/13518	0.0438783	0.304428	0.271898	Id3/Akr1c20	2
GO:0002449	lymphocyte mediated immunity	8/189	281/13518	0.0439986	0.304442	0.27191	Cd74/Coro1a/C1qa/C1qc/C1qb/H2-DMa/H2-Ab1/Clec4g	8
GO:0019221	cytokine-mediated signaling pathway	9/189	333/13518	0.0445614	0.30644	0.273695	Spi1/Cd74/Laptm5/Cxcl9/Socs1/Oas1a/Iigp1/Cxcl12/Ccl21a	9
GO:0070663	regulation of leukocyte proliferation	7/189	232/13518	0.0446174	0.30644	0.273695	Cd74/Laptm5/Tyrobp/Coro1a/H2-Aa/Clec4g/H2-DMb1	7
GO:0050920	regulation of chemotaxis	6/189	184/13518	0.0446446	0.30644	0.273695	Spi1/Cd74/C5ar1/Tnfaip6/Cxcl12/Ccl21a	6
GO:0007179	transforming growth factor beta receptor signaling pathway	6/189	185/13518	0.0456284	0.312361	0.278982	Spi1/Col3a1/Eng/Htra3/Col1a2/Adamtsl2	6
GO:0016032	viral process	8/189	284/13518	0.0463234	0.315721	0.281983	Ciita/Cd74/Gsn/Oas1a/Lgals1/Ppia/Clec4g/Dynlt1f	8
GO:0051604	protein maturation	11/189	442/13518	0.0463646	0.315721	0.281983	Ins2/Pfdn5/Cd74/Clec3b/Gsn/H2-DMa/Ctss/S100a10/Immp2l/Ppia/H2-DMb1	11
GO:0051928	positive regulation of calcium ion transport	4/189	97/13518	0.0470384	0.31765	0.283706	Dbi/Cxcl9/S100a1/Cxcl12	4
GO:0031294	lymphocyte costimulation	2/189	25/13518	0.0472649	0.31765	0.283706	Lgals1/Ccl21a	2
GO:0032878	regulation of establishment or maintenance of cell polarity	2/189	25/13518	0.0472649	0.31765	0.283706	Tek/Gsn	2
GO:0035455	response to interferon-alpha	2/189	25/13518	0.0472649	0.31765	0.283706	Oas1a/Tgtp1	2
GO:0060907	positive regulation of macrophage cytokine production	2/189	25/13518	0.0472649	0.31765	0.283706	Cd74/Laptm5	2
GO:0070613	regulation of protein processing	3/189	58/13518	0.0474049	0.317761	0.283806	Clec3b/Gsn/S100a10	3
GO:0040013	negative regulation of locomotion	8/189	287/13518	0.0487274	0.325777	0.290966	Dpep1/Cd74/Col3a1/Eng/Svbp/Tnfaip6/Cxcl12/Ccl21a	8
GO:0001954	positive regulation of cell-matrix adhesion	3/189	59/13518	0.0494484	0.327198	0.292234	Tek/S100a10/Ccl21a	3
GO:0061077	chaperone-mediated protein folding	3/189	59/13518	0.0494484	0.327198	0.292234	Cd74/H2-DMa/H2-DMb1	3
GO:0072678	T cell migration	3/189	59/13518	0.0494484	0.327198	0.292234	Coro1a/Cxcl12/Ccl21a	3
GO:2000401	regulation of lymphocyte migration	3/189	59/13518	0.0494484	0.327198	0.292234	Coro1a/Cxcl12/Ccl21a	3
GO:0045637	regulation of myeloid cell differentiation	6/189	189/13518	0.0496987	0.328012	0.292961	Spi1/Cd74/Tyrobp/C1qc/Lrrc17/Tnfaip6	6
GO:0019217	regulation of fatty acid metabolic process	4/189	99/13518	0.0500392	0.328177	0.293108	Ins2/Apoc2/Cd74/Dbi	4
GO:0001832	blastocyst growth	2/189	26/13518	0.0507437	0.328177	0.293108	Dmbt1/Rad51b	2
GO:0045723	positive regulation of fatty acid biosynthetic process	2/189	26/13518	0.0507437	0.328177	0.293108	Apoc2/Cd74	2
GO:0050995	negative regulation of lipid catabolic process	2/189	26/13518	0.0507437	0.328177	0.293108	Ins2/Dbi	2
GO:0055022	negative regulation of cardiac muscle tissue growth	2/189	26/13518	0.0507437	0.328177	0.293108	Pi16/Rgs4	2
GO:0061117	negative regulation of heart growth	2/189	26/13518	0.0507437	0.328177	0.293108	Pi16/Rgs4	2
GO:1905523	positive regulation of macrophage migration	2/189	26/13518	0.0507437	0.328177	0.293108	C5ar1/Ccl21a	2
GO:1990000	amyloid fibril formation	2/189	26/13518	0.0507437	0.328177	0.293108	Pfdn5/Gsn	2
GO:0051235	maintenance of location	8/189	292/13518	0.0529123	0.341344	0.304869	Fth1/Dbi/Gsn/Txn1/Cxcl9/Coro1a/Tmsb4x/Ccl21a	8
GO:0034394	protein localization to cell surface	3/189	61/13518	0.0536623	0.344329	0.307535	Gpihbp1/Tyrobp/Commd1	3
GO:0048678	response to axon injury	3/189	61/13518	0.0536623	0.344329	0.307535	Tnc/Tyrobp/Mmp2	3
GO:0010565	regulation of cellular ketone metabolic process	5/189	146/13518	0.0541652	0.344329	0.307535	Ins2/Apoc2/Cd74/Dbi/Akr1c20	5
GO:0010758	regulation of macrophage chemotaxis	2/189	27/13518	0.0543115	0.344329	0.307535	C5ar1/Ccl21a	2
GO:0051281	positive regulation of release of sequestered calcium ion into cytosol	2/189	27/13518	0.0543115	0.344329	0.307535	Dbi/Cxcl9	2
GO:1904994	regulation of leukocyte adhesion to vascular endothelial cell	2/189	27/13518	0.0543115	0.344329	0.307535	Cxcl12/Ccl21a	2
GO:2000352	negative regulation of endothelial cell apoptotic process	2/189	27/13518	0.0543115	0.344329	0.307535	Ramp2/Tek	2
GO:0003013	circulatory system process	10/189	400/13518	0.0546282	0.345305	0.308406	Ins2/Ramp2/Eng/Gsn/Col1a2/Mmp2/Acta2/Rgs4/S100a1/Immp2l	10
GO:0045582	positive regulation of T cell differentiation	4/189	102/13518	0.0547336	0.345305	0.308406	Cd74/H2-Aa/H2-DMa/Socs1	4
GO:0042130	negative regulation of T cell proliferation	3/189	62/13518	0.0558321	0.349664	0.312299	Laptm5/H2-Aa/Clec4g	3
GO:0097006	regulation of plasma lipoprotein particle levels	3/189	62/13518	0.0558321	0.349664	0.312299	Apoc2/Gpihbp1/Commd1	3
GO:1903317	regulation of protein maturation	3/189	62/13518	0.0558321	0.349664	0.312299	Clec3b/Gsn/S100a10	3
GO:0051924	regulation of calcium ion transport	6/189	195/13518	0.0562115	0.351186	0.313659	Dbi/Cxcl9/Coro1a/Rgs4/S100a1/Cxcl12	6
GO:1904062	regulation of monoatomic cation transmembrane transport	7/189	245/13518	0.0566653	0.352748	0.315054	Dbi/Cxcl9/Coro1a/Rgs4/Ctss/S100a1/Commd1	7
GO:0002697	regulation of immune effector process	9/189	349/13518	0.0567357	0.352748	0.315054	Ins2/Spi1/Tek/Cd74/Dnase1l3/Laptm5/Tyrobp/Clec4g/H2-DMb1	9
GO:0007160	cell-matrix adhesion	6/189	196/13518	0.0573448	0.355676	0.317669	Tek/Col3a1/Itga11/S100a10/Msln/Ccl21a	6
GO:0006120	mitochondrial electron transport, NADH to ubiquinone	2/189	28/13518	0.0579651	0.356571	0.318468	Ndufa7/Ndufs8	2
GO:0006516	glycoprotein catabolic process	2/189	28/13518	0.0579651	0.356571	0.318468	Cela1/Cst3	2
GO:0050999	regulation of nitric-oxide synthase activity	2/189	28/13518	0.0579651	0.356571	0.318468	Eng/S100a1	2
GO:0050994	regulation of lipid catabolic process	3/189	63/13518	0.0580432	0.356571	0.318468	Ins2/Apoc2/Dbi	3
GO:0071674	mononuclear cell migration	5/189	150/13518	0.0594754	0.363888	0.325003	Spi1/Coro1a/C5ar1/Cxcl12/Ccl21a	5
GO:0002274	myeloid leukocyte activation	6/189	198/13518	0.0596524	0.363888	0.325003	Spi1/Dnase1l3/Tyrobp/Ubd/C1qa/C5ar1	6
GO:0030301	cholesterol transport	4/189	105/13518	0.0596584	0.363888	0.325003	Apoc2/Cel/Pnlip/Commd1	4
GO:0150076	neuroinflammatory response	3/189	64/13518	0.0602952	0.366903	0.327696	Tyrobp/C1qa/C5ar1	3
GO:0008630	intrinsic apoptotic signaling pathway in response to DNA damage	4/189	106/13518	0.0613508	0.37021	0.33065	Cd74/Rps27l/Tpt1/Cxcl12	4
GO:0043280	positive regulation of cysteine-type endopeptidase activity involved in apoptotic process	4/189	106/13518	0.0613508	0.37021	0.33065	Gsn/Laptm5/Ndufa13/Rps27l	4
GO:0001773	myeloid dendritic cell activation	2/189	29/13518	0.0617016	0.37021	0.33065	Spi1/Ubd	2
GO:0045454	cell redox homeostasis	2/189	29/13518	0.0617016	0.37021	0.33065	Prdx5/Txn1	2
GO:0050901	leukocyte tethering or rolling	2/189	29/13518	0.0617016	0.37021	0.33065	Cxcl12/Ccl21a	2
GO:0051894	positive regulation of focal adhesion assembly	2/189	29/13518	0.0617016	0.37021	0.33065	Tek/S100a10	2
GO:0032507	maintenance of protein location in cell	3/189	65/13518	0.0625877	0.373784	0.333842	Gsn/Txn1/Tmsb4x	3
GO:0060191	regulation of lipase activity	3/189	65/13518	0.0625877	0.373784	0.333842	Apoc2/Gpihbp1/Pnlip	3
GO:0002460	adaptive immune response based on somatic recombination of immune receptors built from immunoglobulin superfamily domains	8/189	303/13518	0.0629154	0.374871	0.334813	Gadd45g/Cd74/C1qa/C1qc/C1qb/H2-DMa/H2-Ab1/Clec4g	8
GO:0032609	type II interferon production	4/189	107/13518	0.0630685	0.374915	0.334853	Gadd45g/Laptm5/Irf8/Zg16	4
GO:0051146	striated muscle cell differentiation	7/189	252/13518	0.0639165	0.379081	0.338573	Ins2/Csrp2/Pi16/Cxcl9/Rgs4/Cxcl12/Myl9	7
GO:0015918	sterol transport	4/189	108/13518	0.0648114	0.381518	0.34075	Apoc2/Cel/Pnlip/Commd1	4
GO:1904035	regulation of epithelial cell apoptotic process	4/189	108/13518	0.0648114	0.381518	0.34075	Ramp2/Tek/Gsn/Akr1c20	4
GO:1990868	response to chemokine	3/189	66/13518	0.0649203	0.381518	0.34075	Cxcl9/Cxcl12/Ccl21a	3
GO:1990869	cellular response to chemokine	3/189	66/13518	0.0649203	0.381518	0.34075	Cxcl9/Cxcl12/Ccl21a	3
GO:0003203	endocardial cushion morphogenesis	2/189	30/13518	0.0655178	0.381545	0.340774	Eng/Tmem100	2
GO:0045671	negative regulation of osteoclast differentiation	2/189	30/13518	0.0655178	0.381545	0.340774	Lrrc17/Tnfaip6	2
GO:0050869	negative regulation of B cell activation	2/189	30/13518	0.0655178	0.381545	0.340774	Laptm5/Tyrobp	2
GO:0051150	regulation of smooth muscle cell differentiation	2/189	30/13518	0.0655178	0.381545	0.340774	Eng/Tmsb4x	2
GO:0006457	protein folding	5/189	155/13518	0.066517	0.385113	0.34396	Pfdn5/Cd74/H2-DMa/Ppia/H2-DMb1	5
GO:0045580	regulation of T cell differentiation	5/189	155/13518	0.066517	0.385113	0.34396	Cd74/H2-Aa/H2-DMa/Socs1/Clec4g	5
GO:0071346	cellular response to type II interferon	4/189	109/13518	0.0665793	0.385113	0.34396	Gsn/Irf8/H2-Ab1/Ccl21a	4
GO:0002886	regulation of myeloid leukocyte mediated immunity	3/189	67/13518	0.0672926	0.387497	0.34609	Spi1/Dnase1l3/Tyrobp	3
GO:0051145	smooth muscle cell differentiation	3/189	67/13518	0.0672926	0.387497	0.34609	Ramp2/Eng/Tmsb4x	3
GO:0071887	leukocyte apoptotic process	4/189	110/13518	0.0683722	0.3926	0.350647	Cd74/Rps6/Cxcl12/Ccl21a	4
GO:0002446	neutrophil mediated immunity	2/189	31/13518	0.069411	0.3926	0.350647	Spi1/Dnase1l3	2
GO:0010614	negative regulation of cardiac muscle hypertrophy	2/189	31/13518	0.069411	0.3926	0.350647	Pi16/Rgs4	2
GO:0014002	astrocyte development	2/189	31/13518	0.069411	0.3926	0.350647	C1qa/C5ar1	2
GO:0032967	positive regulation of collagen biosynthetic process	2/189	31/13518	0.069411	0.3926	0.350647	Prdx5/Eng	2
GO:0061050	regulation of cell growth involved in cardiac muscle cell development	2/189	31/13518	0.069411	0.3926	0.350647	Pi16/Rgs4	2
GO:0061384	heart trabecula morphogenesis	2/189	31/13518	0.069411	0.3926	0.350647	Tek/Eng	2
GO:0062197	cellular response to chemical stress	7/189	257/13518	0.0694271	0.3926	0.350647	Prdx5/Cst3/Txn1/Mmp2/Mmp3/Chchd2/Ppia	7
GO:0006626	protein targeting to mitochondrion	3/189	68/13518	0.069704	0.3926	0.350647	Ndufa13/Atp5if1/Immp2l	3
GO:0090559	regulation of membrane permeability	3/189	68/13518	0.069704	0.3926	0.350647	Laptm5/Atp5if1/Dynlt1f	3
GO:0070372	regulation of ERK1 and ERK2 cascade	7/189	258/13518	0.0705624	0.396561	0.354185	Ins2/Tek/Cd74/Acta2/C5ar1/Cxcl12/Ccl21a	7
GO:1903050	regulation of proteolysis involved in protein catabolic process	6/189	207/13518	0.0707154	0.396561	0.354185	Psme1/Laptm5/Commd1/Atp5if1/Rpl11/Psme2	6
GO:0032874	positive regulation of stress-activated MAPK cascade	4/189	112/13518	0.0720323	0.403068	0.359997	Spi1/Gadd45g/Gsn/Ccl21a	4
GO:0014741	negative regulation of muscle hypertrophy	2/189	32/13518	0.0733781	0.407938	0.364346	Pi16/Rgs4	2
GO:0035909	aorta morphogenesis	2/189	32/13518	0.0733781	0.407938	0.364346	Col3a1/Eng	2
GO:0051125	regulation of actin nucleation	2/189	32/13518	0.0733781	0.407938	0.364346	Gsn/Coro1a	2
GO:0010611	regulation of cardiac muscle hypertrophy	3/189	70/13518	0.0746425	0.414073	0.369826	Pi16/Gsn/Rgs4	3
GO:0070304	positive regulation of stress-activated protein kinase signaling cascade	4/189	114/13518	0.0757908	0.418638	0.373904	Spi1/Gadd45g/Gsn/Ccl21a	4
GO:1904064	positive regulation of cation transmembrane transport	4/189	114/13518	0.0757908	0.418638	0.373904	Dbi/Cxcl9/Ctss/S100a1	4
GO:0007178	transmembrane receptor protein serine/threonine kinase signaling pathway	8/189	316/13518	0.0761714	0.41984	0.374976	Spi1/Col3a1/Eng/Htra3/Col1a2/Adamtsl2/Tnfaip6/Tmem100	8
GO:0014743	regulation of muscle hypertrophy	3/189	71/13518	0.0771686	0.422182	0.377068	Pi16/Gsn/Rgs4	3
GO:0045670	regulation of osteoclast differentiation	3/189	71/13518	0.0771686	0.422182	0.377068	Tyrobp/Lrrc17/Tnfaip6	3
GO:0010714	positive regulation of collagen metabolic process	2/189	33/13518	0.0774164	0.422182	0.377068	Prdx5/Eng	2
GO:0021591	ventricular system development	2/189	33/13518	0.0774164	0.422182	0.377068	Dbi/Grcc10	2
GO:0032735	positive regulation of interleukin-12 production	2/189	33/13518	0.0774164	0.422182	0.377068	Laptm5/Irf8	2
GO:0035886	vascular associated smooth muscle cell differentiation	2/189	34/13518	0.0815231	0.43808	0.391268	Ramp2/Eng	2
GO:0045922	negative regulation of fatty acid metabolic process	2/189	34/13518	0.0815231	0.43808	0.391268	Ins2/Dbi	2
GO:0046461	neutral lipid catabolic process	2/189	34/13518	0.0815231	0.43808	0.391268	Apoc2/Gpihbp1	2
GO:0046464	acylglycerol catabolic process	2/189	34/13518	0.0815231	0.43808	0.391268	Apoc2/Gpihbp1	2
GO:0060325	face morphogenesis	2/189	34/13518	0.0815231	0.43808	0.391268	Mmp2/Crispld2	2
GO:0150117	positive regulation of cell-substrate junction organization	2/189	34/13518	0.0815231	0.43808	0.391268	Tek/S100a10	2
GO:1902253	regulation of intrinsic apoptotic signaling pathway by p53 class mediator	2/189	34/13518	0.0815231	0.43808	0.391268	Cd74/Rpl11	2
GO:1904427	positive regulation of calcium ion transmembrane transport	3/189	73/13518	0.0823322	0.441506	0.394328	Dbi/Cxcl9/S100a1	3
GO:0016485	protein processing	6/189	216/13518	0.0828866	0.442635	0.395336	Ins2/Clec3b/Gsn/Ctss/S100a10/Immp2l	6
GO:0044403	biological process involved in symbiotic interaction	6/189	216/13518	0.0828866	0.442635	0.395336	Ciita/Cd74/Gsn/Lgals1/Clec4g/Dynlt1f	6
GO:0050864	regulation of B cell activation	4/189	118/13518	0.0835983	0.445511	0.397905	Spi1/Cd74/Laptm5/Tyrobp	4
GO:0031397	negative regulation of protein ubiquitination	3/189	74/13518	0.0849686	0.451085	0.402883	Svbp/Rpl11/Ppia	3
GO:0042129	regulation of T cell proliferation	5/189	167/13518	0.0852266	0.451085	0.402883	Laptm5/Coro1a/H2-Aa/Clec4g/H2-DMb1	5
GO:0002888	positive regulation of myeloid leukocyte mediated immunity	2/189	35/13518	0.0856956	0.451085	0.402883	Spi1/Tyrobp	2
GO:0043368	positive T cell selection	2/189	35/13518	0.0856956	0.451085	0.402883	Cd74/H2-DMa	2
GO:0050892	intestinal absorption	2/189	35/13518	0.0856956	0.451085	0.402883	Cel/Pnlip	2
GO:0071634	regulation of transforming growth factor beta production	2/189	35/13518	0.0856956	0.451085	0.402883	Tyrobp/Lum	2
GO:0002275	myeloid cell activation involved in immune response	3/189	75/13518	0.0876408	0.456676	0.407876	Spi1/Dnase1l3/Tyrobp	3
GO:0032147	activation of protein kinase activity	3/189	75/13518	0.0876408	0.456676	0.407876	Ins2/Socs1/Ppia	3
GO:0010811	positive regulation of cell-substrate adhesion	4/189	120/13518	0.0876448	0.456676	0.407876	Tek/Ccdc80/S100a10/Ccl21a	4
GO:0030509	BMP signaling pathway	4/189	120/13518	0.0876448	0.456676	0.407876	Eng/Htra3/Tnfaip6/Tmem100	4
GO:2001056	positive regulation of cysteine-type endopeptidase activity	4/189	120/13518	0.0876448	0.456676	0.407876	Gsn/Laptm5/Ndufa13/Rps27l	4
GO:0071560	cellular response to transforming growth factor beta stimulus	6/189	220/13518	0.0886486	0.460973	0.411714	Spi1/Col3a1/Eng/Htra3/Col1a2/Adamtsl2	6
GO:0001909	leukocyte mediated cytotoxicity	4/189	121/13518	0.0897032	0.463894	0.414323	Spi1/Dnase1l3/Tyrobp/Coro1a	4
GO:0046621	negative regulation of organ growth	2/189	36/13518	0.0899313	0.463894	0.414323	Pi16/Rgs4	2
GO:0061081	positive regulation of myeloid leukocyte cytokine production involved in immune response	2/189	36/13518	0.0899313	0.463894	0.414323	Cd74/Laptm5	2
GO:0070542	response to fatty acid	2/189	36/13518	0.0899313	0.463894	0.414323	Id3/Akr1c20	2
GO:0070371	ERK1 and ERK2 cascade	7/189	275/13518	0.0915545	0.471323	0.420958	Ins2/Tek/Cd74/Acta2/C5ar1/Cxcl12/Ccl21a	7
GO:0006979	response to oxidative stress	8/189	331/13518	0.0934134	0.477444	0.426425	Prdx5/Cst3/Txn1/Mmp2/Mmp3/Ndufs8/Chchd2/Ppia	8
GO:0001936	regulation of endothelial cell proliferation	4/189	123/13518	0.0938894	0.477444	0.426425	Tek/Eng/Atp5if1/Cxcl12	4
GO:0030833	regulation of actin filament polymerization	4/189	123/13518	0.0938894	0.477444	0.426425	Gsn/Coro1a/Tmsb4x/Ccl21a	4
GO:0010935	regulation of macrophage cytokine production	2/189	37/13518	0.0942275	0.477444	0.426425	Cd74/Laptm5	2
GO:0051154	negative regulation of striated muscle cell differentiation	2/189	37/13518	0.0942275	0.477444	0.426425	Pi16/Rgs4	2
GO:0055090	acylglycerol homeostasis	2/189	37/13518	0.0942275	0.477444	0.426425	Apoc2/Gpihbp1	2
GO:0070328	triglyceride homeostasis	2/189	37/13518	0.0942275	0.477444	0.426425	Apoc2/Gpihbp1	2
GO:2000008	regulation of protein localization to cell surface	2/189	37/13518	0.0942275	0.477444	0.426425	Tyrobp/Commd1	2
GO:0071559	response to transforming growth factor beta	6/189	224/13518	0.094625	0.478516	0.427383	Spi1/Col3a1/Eng/Htra3/Col1a2/Adamtsl2	6
GO:0032872	regulation of stress-activated MAPK cascade	5/189	173/13518	0.0955187	0.482089	0.430573	Spi1/Gadd45g/Gsn/Ppia/Ccl21a	5
GO:0034614	cellular response to reactive oxygen species	4/189	124/13518	0.0960168	0.482709	0.431128	Prdx5/Txn1/Mmp2/Mmp3	4
GO:0097553	calcium ion transmembrane import into cytosol	4/189	124/13518	0.0960168	0.482709	0.431128	Dbi/Cxcl9/Coro1a/Ccl21a	4
GO:0050777	negative regulation of immune response	5/189	174/13518	0.0972933	0.488173	0.436008	Ins2/Spi1/Col3a1/Oas1a/Clec4g	5
GO:0071772	response to BMP	4/189	125/13518	0.0981668	0.488448	0.436253	Eng/Htra3/Tnfaip6/Tmem100	4
GO:0071773	cellular response to BMP stimulus	4/189	125/13518	0.0981668	0.488448	0.436253	Eng/Htra3/Tnfaip6/Tmem100	4
GO:0002347	response to tumor cell	2/189	38/13518	0.0985818	0.488448	0.436253	Spi1/Laptm5	2
GO:0030850	prostate gland development	2/189	38/13518	0.0985818	0.488448	0.436253	Tnc/Mmp2	2
GO:0032768	regulation of monooxygenase activity	2/189	38/13518	0.0985818	0.488448	0.436253	Eng/S100a1	2
GO:0002260	lymphocyte homeostasis	3/189	79/13518	0.0986764	0.488448	0.436253	Cd74/Rps6/Coro1a	3
GO:0002312	B cell activation involved in immune response	3/189	79/13518	0.0986764	0.488448	0.436253	Spi1/Irf8/Lgals1	3
GO:0046631	alpha-beta T cell activation	5/189	175/13518	0.0990846	0.489527	0.437217	Ins2/Gadd45g/Socs1/H2-Ab1/Clec4g	5
GO:0045638	negative regulation of myeloid cell differentiation	3/189	80/13518	0.101519	0.500595	0.447103	C1qc/Lrrc17/Tnfaip6	3
GO:0070302	regulation of stress-activated protein kinase signaling cascade	5/189	177/13518	0.102717	0.503038	0.449284	Spi1/Gadd45g/Gsn/Ppia/Ccl21a	5
GO:0001937	negative regulation of endothelial cell proliferation	2/189	39/13518	0.102992	0.503038	0.449284	Eng/Atp5if1	2
GO:0002691	regulation of cellular extravasation	2/189	39/13518	0.102992	0.503038	0.449284	Cxcl12/Ccl21a	2
GO:0048147	negative regulation of fibroblast proliferation	2/189	39/13518	0.102992	0.503038	0.449284	Fth1/Socs1	2
GO:0060323	head morphogenesis	2/189	39/13518	0.102992	0.503038	0.449284	Mmp2/Crispld2	2
GO:0043270	positive regulation of monoatomic ion transport	5/189	178/13518	0.104558	0.50972	0.455252	Dbi/Cxcl9/Ctss/S100a1/Cxcl12	5
GO:0032271	regulation of protein polymerization	5/189	179/13518	0.106415	0.517793	0.462463	Tppp3/Gsn/Coro1a/Tmsb4x/Ccl21a	5
GO:0030510	regulation of BMP signaling pathway	3/189	82/13518	0.107302	0.518929	0.463478	Eng/Htra3/Tnfaip6	3
GO:0003197	endocardial cushion development	2/189	40/13518	0.107455	0.518929	0.463478	Eng/Tmem100	2
GO:0046636	negative regulation of alpha-beta T cell activation	2/189	40/13518	0.107455	0.518929	0.463478	Socs1/Clec4g	2
GO:1905521	regulation of macrophage migration	2/189	40/13518	0.107455	0.518929	0.463478	C5ar1/Ccl21a	2
GO:1903321	negative regulation of protein modification by small protein conjugation or removal	3/189	83/13518	0.110241	0.531388	0.474605	Svbp/Rpl11/Ppia	3
GO:0048144	fibroblast proliferation	4/189	131/13518	0.111531	0.536601	0.479261	Cd74/Fth1/Col3a1/Socs1	4
GO:1905710	positive regulation of membrane permeability	2/189	41/13518	0.111969	0.537703	0.480245	Laptm5/Atp5if1	2
GO:0002720	positive regulation of cytokine production involved in immune response	3/189	84/13518	0.113211	0.541935	0.484025	Tek/Cd74/Laptm5	3
GO:0022411	cellular component disassembly	9/189	404/13518	0.113912	0.541935	0.484025	Dnase1l3/Eng/Gsn/Cst3/C1qa/C1qc/C1qb/Ctss/Atp5if1	9
GO:0034644	cellular response to UV	3/189	85/13518	0.116211	0.541935	0.484025	Mmp2/Mfap4/Mmp3	3
GO:0072655	establishment of protein localization to mitochondrion	3/189	85/13518	0.116211	0.541935	0.484025	Ndufa13/Atp5if1/Immp2l	3
GO:0001525	angiogenesis	10/189	464/13518	0.116246	0.541935	0.484025	Ramp2/Tek/Ptprb/Cela1/Eng/Mmp2/S100a1/C5ar1/Cxcl12/Tmem100	10
GO:0003298	physiological muscle hypertrophy	2/189	42/13518	0.116532	0.541935	0.484025	Pi16/Rgs4	2
GO:0003301	physiological cardiac muscle hypertrophy	2/189	42/13518	0.116532	0.541935	0.484025	Pi16/Rgs4	2
GO:0010934	macrophage cytokine production	2/189	42/13518	0.116532	0.541935	0.484025	Cd74/Laptm5	2
GO:0030851	granulocyte differentiation	2/189	42/13518	0.116532	0.541935	0.484025	Spi1/C1qc	2
GO:0061049	cell growth involved in cardiac muscle cell development	2/189	42/13518	0.116532	0.541935	0.484025	Pi16/Rgs4	2
GO:0061756	leukocyte adhesion to vascular endothelial cell	2/189	42/13518	0.116532	0.541935	0.484025	Cxcl12/Ccl21a	2
GO:0002699	positive regulation of immune effector process	6/189	238/13518	0.117192	0.541935	0.484025	Spi1/Tek/Cd74/Laptm5/Tyrobp/H2-DMb1	6
GO:0008585	female gonad development	3/189	86/13518	0.119241	0.541935	0.484025	Mmp2/Tnfaip6/Immp2l	3
GO:1901222	regulation of non-canonical NF-kappaB signal transduction	3/189	86/13518	0.119241	0.541935	0.484025	Spi1/Tek/Laptm5	3
GO:2000106	regulation of leukocyte apoptotic process	3/189	86/13518	0.119241	0.541935	0.484025	Cd74/Cxcl12/Ccl21a	3
GO:0031400	negative regulation of protein modification process	9/189	409/13518	0.120295	0.541935	0.484025	Ptprb/Gadd45g/Dbi/Eng/Hint2/Svbp/Socs1/Rpl11/Ppia	9
GO:1903169	regulation of calcium ion transmembrane transport	4/189	135/13518	0.120868	0.541935	0.484025	Dbi/Cxcl9/Coro1a/S100a1	4
GO:0002548	monocyte chemotaxis	2/189	43/13518	0.121141	0.541935	0.484025	Cxcl12/Ccl21a	2
GO:0042088	T-helper 1 type immune response	2/189	43/13518	0.121141	0.541935	0.484025	Gadd45g/H2-Ab1	2
GO:0042771	intrinsic apoptotic signaling pathway in response to DNA damage by p53 class mediator	2/189	43/13518	0.121141	0.541935	0.484025	Cd74/Rps27l	2
GO:0001910	regulation of leukocyte mediated cytotoxicity	3/189	87/13518	0.1223	0.541935	0.484025	Spi1/Dnase1l3/Tyrobp	3
GO:0042116	macrophage activation	3/189	87/13518	0.1223	0.541935	0.484025	Tyrobp/C1qa/C5ar1	3
GO:0046545	development of primary female sexual characteristics	3/189	87/13518	0.1223	0.541935	0.484025	Mmp2/Tnfaip6/Immp2l	3
GO:0001819	positive regulation of cytokine production	9/189	411/13518	0.122903	0.541935	0.484025	Ins2/Tek/Cd74/Laptm5/Tyrobp/Lum/Irf8/C5ar1/Oas1a	9
GO:0034767	positive regulation of monoatomic ion transmembrane transport	4/189	136/13518	0.123253	0.541935	0.484025	Dbi/Cxcl9/Ctss/S100a1	4
GO:0051147	regulation of muscle cell differentiation	4/189	136/13518	0.123253	0.541935	0.484025	Pi16/Eng/Rgs4/Tmsb4x	4
GO:0021537	telencephalon development	5/189	188/13518	0.123849	0.541935	0.484025	Col3a1/Dbi/Uqcrq/Cxcl12/Grcc10	5
GO:0007229	integrin-mediated signaling pathway	3/189	88/13518	0.125388	0.541935	0.484025	Col3a1/Tyrobp/Itga11	3
GO:0043502	regulation of muscle adaptation	3/189	88/13518	0.125388	0.541935	0.484025	Pi16/Gsn/Rgs4	3
GO:0008217	regulation of blood pressure	4/189	137/13518	0.125659	0.541935	0.484025	Ramp2/Eng/Col1a2/Acta2	4
GO:0019233	sensory perception of pain	2/189	44/13518	0.125795	0.541935	0.484025	Cxcl12/Tmem100	2
GO:0030514	negative regulation of BMP signaling pathway	2/189	44/13518	0.125795	0.541935	0.484025	Htra3/Tnfaip6	2
GO:0031103	axon regeneration	2/189	44/13518	0.125795	0.541935	0.484025	Tnc/Mmp2	2
GO:0043029	T cell homeostasis	2/189	44/13518	0.125795	0.541935	0.484025	Rps6/Coro1a	2
GO:0045923	positive regulation of fatty acid metabolic process	2/189	44/13518	0.125795	0.541935	0.484025	Apoc2/Cd74	2
GO:0048247	lymphocyte chemotaxis	2/189	44/13518	0.125795	0.541935	0.484025	Cxcl12/Ccl21a	2
GO:1904037	positive regulation of epithelial cell apoptotic process	2/189	44/13518	0.125795	0.541935	0.484025	Gsn/Akr1c20	2
GO:2001259	positive regulation of cation channel activity	2/189	44/13518	0.125795	0.541935	0.484025	Ctss/S100a1	2
GO:0110053	regulation of actin filament organization	6/189	244/13518	0.127623	0.541935	0.484025	Gsn/Coro1a/Rgs4/S100a10/Tmsb4x/Ccl21a	6
GO:1904019	epithelial cell apoptotic process	4/189	138/13518	0.128084	0.541935	0.484025	Ramp2/Tek/Gsn/Akr1c20	4
GO:0032755	positive regulation of interleukin-6 production	3/189	89/13518	0.128503	0.541935	0.484025	Cd74/Laptm5/Tyrobp	3
GO:1901874	negative regulation of post-translational protein modification	3/189	89/13518	0.128503	0.541935	0.484025	Svbp/Rpl11/Ppia	3
GO:0006693	prostaglandin metabolic process	2/189	45/13518	0.13049	0.541935	0.484025	Cd74/Akr1c20	2
GO:0042789	mRNA transcription by RNA polymerase II	2/189	45/13518	0.13049	0.541935	0.484025	S100a10/C5ar1	2
GO:0045668	negative regulation of osteoblast differentiation	2/189	45/13518	0.13049	0.541935	0.484025	Id3/Tnfaip6	2
GO:0006839	mitochondrial transport	4/189	139/13518	0.130529	0.541935	0.484025	Ndufa13/Atp5if1/Immp2l/Dynlt1f	4
GO:0032635	interleukin-6 production	4/189	139/13518	0.130529	0.541935	0.484025	Cd74/Laptm5/Tyrobp/Zg16	4
GO:0034765	regulation of monoatomic ion transmembrane transport	7/189	302/13518	0.131312	0.541935	0.484025	Dbi/Cxcl9/Coro1a/Rgs4/Ctss/S100a1/Commd1	7
GO:0003228	atrial cardiac muscle tissue development	1/189	10/13518	0.131378	0.541935	0.484025	Eng	1
GO:0006521	regulation of cellular amino acid metabolic process	1/189	10/13518	0.131378	0.541935	0.484025	Ins2	1
GO:0009650	UV protection	1/189	10/13518	0.131378	0.541935	0.484025	Mfap4	1
GO:0010749	regulation of nitric oxide mediated signal transduction	1/189	10/13518	0.131378	0.541935	0.484025	Ins2	1
GO:0010985	negative regulation of lipoprotein particle clearance	1/189	10/13518	0.131378	0.541935	0.484025	Apoc2	1
GO:0014889	muscle atrophy	1/189	10/13518	0.131378	0.541935	0.484025	Gsn	1
GO:0019747	regulation of isoprenoid metabolic process	1/189	10/13518	0.131378	0.541935	0.484025	Akr1c20	1
GO:0030157	pancreatic juice secretion	1/189	10/13518	0.131378	0.541935	0.484025	Cel	1
GO:0030638	polyketide metabolic process	1/189	10/13518	0.131378	0.541935	0.484025	Akr1c20	1
GO:0030647	aminoglycoside antibiotic metabolic process	1/189	10/13518	0.131378	0.541935	0.484025	Akr1c20	1
GO:0031272	regulation of pseudopodium assembly	1/189	10/13518	0.131378	0.541935	0.484025	Ccl21a	1
GO:0031274	positive regulation of pseudopodium assembly	1/189	10/13518	0.131378	0.541935	0.484025	Ccl21a	1
GO:0031392	regulation of prostaglandin biosynthetic process	1/189	10/13518	0.131378	0.541935	0.484025	Cd74	1
GO:0033085	negative regulation of T cell differentiation in thymus	1/189	10/13518	0.131378	0.541935	0.484025	Clec4g	1
GO:0033605	positive regulation of catecholamine secretion	1/189	10/13518	0.131378	0.541935	0.484025	Cxcl12	1
GO:0034112	positive regulation of homotypic cell-cell adhesion	1/189	10/13518	0.131378	0.541935	0.484025	Lgals1	1
GO:0034384	high-density lipoprotein particle clearance	1/189	10/13518	0.131378	0.541935	0.484025	Apoc2	1
GO:0036151	phosphatidylcholine acyl-chain remodeling	1/189	10/13518	0.131378	0.541935	0.484025	Dbi	1
GO:0038180	nerve growth factor signaling pathway	1/189	10/13518	0.131378	0.541935	0.484025	Coro1a	1
GO:0042118	endothelial cell activation	1/189	10/13518	0.131378	0.541935	0.484025	Ppia	1
GO:0043301	negative regulation of leukocyte degranulation	1/189	10/13518	0.131378	0.541935	0.484025	Spi1	1
GO:0043312	neutrophil degranulation	1/189	10/13518	0.131378	0.541935	0.484025	Spi1	1
GO:0043320	natural killer cell degranulation	1/189	10/13518	0.131378	0.541935	0.484025	Coro1a	1
GO:0044597	daunorubicin metabolic process	1/189	10/13518	0.131378	0.541935	0.484025	Akr1c20	1
GO:0044598	doxorubicin metabolic process	1/189	10/13518	0.131378	0.541935	0.484025	Akr1c20	1
GO:0045039	protein insertion into mitochondrial inner membrane	1/189	10/13518	0.131378	0.541935	0.484025	Ndufa13	1
GO:0045603	positive regulation of endothelial cell differentiation	1/189	10/13518	0.131378	0.541935	0.484025	Tmem100	1
GO:0046719	regulation by virus of viral protein levels in host cell	1/189	10/13518	0.131378	0.541935	0.484025	Dynlt1f	1
GO:0050966	detection of mechanical stimulus involved in sensory perception of pain	1/189	10/13518	0.131378	0.541935	0.484025	Cxcl12	1
GO:0051782	negative regulation of cell division	1/189	10/13518	0.131378	0.541935	0.484025	Intu	1
GO:0060312	regulation of blood vessel remodeling	1/189	10/13518	0.131378	0.541935	0.484025	Cst3	1
GO:0060352	cell adhesion molecule production	1/189	10/13518	0.131378	0.541935	0.484025	Ppia	1
GO:0060837	blood vessel endothelial cell differentiation	1/189	10/13518	0.131378	0.541935	0.484025	Tmem100	1
GO:1901984	negative regulation of protein acetylation	1/189	10/13518	0.131378	0.541935	0.484025	Hint2	1
GO:1903059	regulation of protein lipidation	1/189	10/13518	0.131378	0.541935	0.484025	Dbi	1
GO:1903911	positive regulation of receptor clustering	1/189	10/13518	0.131378	0.541935	0.484025	Tnfaip6	1
GO:1904238	pericyte cell differentiation	1/189	10/13518	0.131378	0.541935	0.484025	Spi1	1
GO:1905634	regulation of protein localization to chromatin	1/189	10/13518	0.131378	0.541935	0.484025	Spi1	1
GO:2000009	negative regulation of protein localization to cell surface	1/189	10/13518	0.131378	0.541935	0.484025	Commd1	1
GO:2000646	positive regulation of receptor catabolic process	1/189	10/13518	0.131378	0.541935	0.484025	Laptm5	1
GO:0071482	cellular response to light stimulus	3/189	90/13518	0.131647	0.542173	0.484238	Mmp2/Mfap4/Mmp3	3
GO:0031396	regulation of protein ubiquitination	5/189	192/13518	0.131999	0.542757	0.484759	Laptm5/Svbp/Commd1/Rpl11/Ppia	5
GO:0045445	myoblast differentiation	3/189	91/13518	0.134817	0.54574	0.487423	Id3/Cxcl9/Lgals1	3
GO:0045861	negative regulation of proteolysis	6/189	248/13518	0.134821	0.54574	0.487423	Ins2/Dpep1/Pi16/Cst3/Rpl11/Wfdc3	6
GO:0006692	prostanoid metabolic process	2/189	46/13518	0.135226	0.54574	0.487423	Cd74/Akr1c20	2
GO:0032655	regulation of interleukin-12 production	2/189	46/13518	0.135226	0.54574	0.487423	Laptm5/Irf8	2
GO:0072132	mesenchyme morphogenesis	2/189	46/13518	0.135226	0.54574	0.487423	Eng/Tmem100	2
GO:1903018	regulation of glycoprotein metabolic process	2/189	46/13518	0.135226	0.54574	0.487423	Cst3/Ccl21a	2
GO:0010810	regulation of cell-substrate adhesion	5/189	194/13518	0.136164	0.54574	0.487423	Tek/Ccdc80/S100a10/Lgals1/Ccl21a	5
GO:0008064	regulation of actin polymerization or depolymerization	4/189	142/13518	0.13798	0.54574	0.487423	Gsn/Coro1a/Tmsb4x/Ccl21a	4
GO:0030832	regulation of actin filament length	4/189	142/13518	0.13798	0.54574	0.487423	Gsn/Coro1a/Tmsb4x/Ccl21a	4
GO:0045765	regulation of angiogenesis	6/189	250/13518	0.13849	0.54574	0.487423	Ramp2/Tek/Cela1/Eng/S100a1/C5ar1	6
GO:0022029	telencephalon cell migration	2/189	47/13518	0.14	0.54574	0.487423	Col3a1/Cxcl12	2
GO:0030239	myofibril assembly	2/189	47/13518	0.14	0.54574	0.487423	Csrp2/Myl9	2
GO:0030858	positive regulation of epithelial cell differentiation	2/189	47/13518	0.14	0.54574	0.487423	Dmbt1/Tmem100	2
GO:2000378	negative regulation of reactive oxygen species metabolic process	2/189	47/13518	0.14	0.54574	0.487423	Ins2/Mmp3	2
GO:0034764	positive regulation of transmembrane transport	5/189	196/13518	0.140386	0.54574	0.487423	Ins2/Dbi/Cxcl9/Ctss/S100a1	5
GO:2000377	regulation of reactive oxygen species metabolic process	4/189	143/13518	0.140501	0.54574	0.487423	Ins2/Tyrobp/Mmp3/Akr1c20	4
GO:0010959	regulation of metal ion transport	7/189	308/13518	0.141165	0.54574	0.487423	Dbi/Cxcl9/Coro1a/Rgs4/S100a1/Commd1/Cxcl12	7
GO:0003300	cardiac muscle hypertrophy	3/189	93/13518	0.141235	0.54574	0.487423	Pi16/Gsn/Rgs4	3
GO:0072676	lymphocyte migration	3/189	93/13518	0.141235	0.54574	0.487423	Coro1a/Cxcl12/Ccl21a	3
GO:0001935	endothelial cell proliferation	4/189	144/13518	0.14304	0.54574	0.487423	Tek/Eng/Atp5if1/Cxcl12	4
GO:0030041	actin filament polymerization	4/189	144/13518	0.14304	0.54574	0.487423	Gsn/Coro1a/Tmsb4x/Ccl21a	4
GO:0008300	isoprenoid catabolic process	1/189	11/13518	0.143532	0.54574	0.487423	Akr1c20	1
GO:0010447	response to acidic pH	1/189	11/13518	0.143532	0.54574	0.487423	Ctss	1
GO:0010898	positive regulation of triglyceride catabolic process	1/189	11/13518	0.143532	0.54574	0.487423	Apoc2	1
GO:0021819	layer formation in cerebral cortex	1/189	11/13518	0.143532	0.54574	0.487423	Col3a1	1
GO:0021854	hypothalamus development	1/189	11/13518	0.143532	0.54574	0.487423	Uqcrq	1
GO:0021859	pyramidal neuron differentiation	1/189	11/13518	0.143532	0.54574	0.487423	Uqcrq	1
GO:0030949	positive regulation of vascular endothelial growth factor receptor signaling pathway	1/189	11/13518	0.143532	0.54574	0.487423	Tek	1
GO:0031000	response to caffeine	1/189	11/13518	0.143532	0.54574	0.487423	Prss2	1
GO:0031953	negative regulation of protein autophosphorylation	1/189	11/13518	0.143532	0.54574	0.487423	Eng	1
GO:0032494	response to peptidoglycan	1/189	11/13518	0.143532	0.54574	0.487423	C5ar1	1
GO:0034370	triglyceride-rich lipoprotein particle remodeling	1/189	11/13518	0.143532	0.54574	0.487423	Gpihbp1	1
GO:0035022	positive regulation of Rac protein signal transduction	1/189	11/13518	0.143532	0.54574	0.487423	Dynlt1f	1
GO:0036302	atrioventricular canal development	1/189	11/13518	0.143532	0.54574	0.487423	Eng	1
GO:0045906	negative regulation of vasoconstriction	1/189	11/13518	0.143532	0.54574	0.487423	Mmp2	1
GO:0048845	venous blood vessel morphogenesis	1/189	11/13518	0.143532	0.54574	0.487423	Eng	1
GO:0050965	detection of temperature stimulus involved in sensory perception of pain	1/189	11/13518	0.143532	0.54574	0.487423	Cxcl12	1
GO:0051956	negative regulation of amino acid transport	1/189	11/13518	0.143532	0.54574	0.487423	Rgs4	1
GO:0055119	relaxation of cardiac muscle	1/189	11/13518	0.143532	0.54574	0.487423	Gsn	1
GO:0060433	bronchus development	1/189	11/13518	0.143532	0.54574	0.487423	Adamtsl2	1
GO:0061687	detoxification of inorganic compound	1/189	11/13518	0.143532	0.54574	0.487423	Txn1	1
GO:0071493	cellular response to UV-B	1/189	11/13518	0.143532	0.54574	0.487423	Mfap4	1
GO:0071635	negative regulation of transforming growth factor beta production	1/189	11/13518	0.143532	0.54574	0.487423	Tyrobp	1
GO:0090160	Golgi to lysosome transport	1/189	11/13518	0.143532	0.54574	0.487423	Laptm5	1
GO:1902947	regulation of tau-protein kinase activity	1/189	11/13518	0.143532	0.54574	0.487423	C5ar1	1
GO:1903727	positive regulation of phospholipid metabolic process	1/189	11/13518	0.143532	0.54574	0.487423	Apoc2	1
GO:1990535	neuron projection maintenance	1/189	11/13518	0.143532	0.54574	0.487423	Ins2	1
GO:2000434	regulation of protein neddylation	1/189	11/13518	0.143532	0.54574	0.487423	Rpl11	1
GO:2000489	regulation of hepatic stellate cell activation	1/189	11/13518	0.143532	0.54574	0.487423	Acta2	1
GO:0010721	negative regulation of cell development	6/189	253/13518	0.144083	0.54574	0.487423	Cd74/C1qc/Socs1/Lrrc17/Tnfaip6/Clec4g	6
GO:0045185	maintenance of protein location	3/189	94/13518	0.144483	0.54574	0.487423	Gsn/Txn1/Tmsb4x	3
GO:0070585	protein localization to mitochondrion	3/189	94/13518	0.144483	0.54574	0.487423	Ndufa13/Atp5if1/Immp2l	3
GO:0001655	urogenital system development	2/189	48/13518	0.14481	0.54574	0.487423	Tnc/Mmp2	2
GO:0032615	interleukin-12 production	2/189	48/13518	0.14481	0.54574	0.487423	Laptm5/Irf8	2
GO:0032965	regulation of collagen biosynthetic process	2/189	48/13518	0.14481	0.54574	0.487423	Prdx5/Eng	2
GO:0042304	regulation of fatty acid biosynthetic process	2/189	48/13518	0.14481	0.54574	0.487423	Apoc2/Cd74	2
GO:0045058	T cell selection	2/189	48/13518	0.14481	0.54574	0.487423	Cd74/H2-DMa	2
GO:1901342	regulation of vasculature development	6/189	254/13518	0.14597	0.546855	0.48842	Ramp2/Tek/Cela1/Eng/S100a1/C5ar1	6
GO:0044242	cellular lipid catabolic process	5/189	199/13518	0.146826	0.546855	0.48842	Apoc2/Gpihbp1/Dbi/Cel/Akr1c20	5
GO:0014897	striated muscle hypertrophy	3/189	95/13518	0.147755	0.546855	0.48842	Pi16/Gsn/Rgs4	3
GO:0002673	regulation of acute inflammatory response	2/189	49/13518	0.149654	0.546855	0.48842	Ins2/Dnase1l3	2
GO:0009299	mRNA transcription	2/189	49/13518	0.149654	0.546855	0.48842	S100a10/C5ar1	2
GO:0021885	forebrain cell migration	2/189	49/13518	0.149654	0.546855	0.48842	Col3a1/Cxcl12	2
GO:0045010	actin nucleation	2/189	49/13518	0.149654	0.546855	0.48842	Gsn/Coro1a	2
GO:0055002	striated muscle cell development	2/189	49/13518	0.149654	0.546855	0.48842	Csrp2/Myl9	2
GO:0098655	monoatomic cation transmembrane transport	10/189	491/13518	0.150698	0.546855	0.48842	Atp5f1e/Dbi/Cxcl9/Coro1a/Rgs4/Ctss/Atp5mf/S100a1/Commd1/Ccl21a	10
GO:0014896	muscle hypertrophy	3/189	96/13518	0.151051	0.546855	0.48842	Pi16/Gsn/Rgs4	3
GO:0046660	female sex differentiation	3/189	97/13518	0.15437	0.546855	0.48842	Mmp2/Tnfaip6/Immp2l	3
GO:0062014	negative regulation of small molecule metabolic process	3/189	97/13518	0.15437	0.546855	0.48842	Ins2/Dbi/Akr1c20	3
GO:0002318	myeloid progenitor cell differentiation	1/189	12/13518	0.155516	0.546855	0.48842	Spi1	1
GO:0002679	respiratory burst involved in defense response	1/189	12/13518	0.155516	0.546855	0.48842	Ins2	1
GO:0002689	negative regulation of leukocyte chemotaxis	1/189	12/13518	0.155516	0.546855	0.48842	Tnfaip6	1
GO:0002830	positive regulation of type 2 immune response	1/189	12/13518	0.155516	0.546855	0.48842	Cd74	1
GO:0006086	acetyl-CoA biosynthetic process from pyruvate	1/189	12/13518	0.155516	0.546855	0.48842	Mpc2	1
GO:0006122	mitochondrial electron transport, ubiquinol to cytochrome c	1/189	12/13518	0.155516	0.546855	0.48842	Uqcrq	1
GO:0006924	activation-induced cell death of T cells	1/189	12/13518	0.155516	0.546855	0.48842	Rps6	1
GO:0010998	regulation of translational initiation by eIF2 alpha phosphorylation	1/189	12/13518	0.155516	0.546855	0.48842	Hbb-b1	1
GO:0017038	protein import	1/189	12/13518	0.155516	0.546855	0.48842	Gpihbp1	1
GO:0018119	peptidyl-cysteine S-nitrosylation	1/189	12/13518	0.155516	0.546855	0.48842	Txn1	1
GO:0018149	peptide cross-linking	1/189	12/13518	0.155516	0.546855	0.48842	Col3a1	1
GO:0021513	spinal cord dorsal/ventral patterning	1/189	12/13518	0.155516	0.546855	0.48842	Intu	1
GO:0031269	pseudopodium assembly	1/189	12/13518	0.155516	0.546855	0.48842	Ccl21a	1
GO:0032372	negative regulation of sterol transport	1/189	12/13518	0.155516	0.546855	0.48842	Apoc2	1
GO:0032375	negative regulation of cholesterol transport	1/189	12/13518	0.155516	0.546855	0.48842	Apoc2	1
GO:0032769	negative regulation of monooxygenase activity	1/189	12/13518	0.155516	0.546855	0.48842	Eng	1
GO:0034333	adherens junction assembly	1/189	12/13518	0.155516	0.546855	0.48842	Ramp2	1
GO:0035331	negative regulation of hippo signaling	1/189	12/13518	0.155516	0.546855	0.48842	Wtip	1
GO:0045060	negative thymic T cell selection	1/189	12/13518	0.155516	0.546855	0.48842	Cd74	1
GO:0048521	negative regulation of behavior	1/189	12/13518	0.155516	0.546855	0.48842	Ins2	1
GO:0050961	detection of temperature stimulus involved in sensory perception	1/189	12/13518	0.155516	0.546855	0.48842	Cxcl12	1
GO:0051127	positive regulation of actin nucleation	1/189	12/13518	0.155516	0.546855	0.48842	Gsn	1
GO:0060033	anatomical structure regression	1/189	12/13518	0.155516	0.546855	0.48842	Spi1	1
GO:0060347	heart trabecula formation	1/189	12/13518	0.155516	0.546855	0.48842	Tek	1
GO:0060700	regulation of ribonuclease activity	1/189	12/13518	0.155516	0.546855	0.48842	Oas1a	1
GO:0070831	basement membrane assembly	1/189	12/13518	0.155516	0.546855	0.48842	Ramp2	1
GO:0071639	positive regulation of monocyte chemotactic protein-1 production	1/189	12/13518	0.155516	0.546855	0.48842	Oas1a	1
GO:1900272	negative regulation of long-term synaptic potentiation	1/189	12/13518	0.155516	0.546855	0.48842	Tyrobp	1
GO:1901030	positive regulation of mitochondrial outer membrane permeabilization involved in apoptotic signaling pathway	1/189	12/13518	0.155516	0.546855	0.48842	Atp5if1	1
GO:1902166	negative regulation of intrinsic apoptotic signaling pathway in response to DNA damage by p53 class mediator	1/189	12/13518	0.155516	0.546855	0.48842	Cd74	1
GO:1902306	negative regulation of sodium ion transmembrane transport	1/189	12/13518	0.155516	0.546855	0.48842	Commd1	1
GO:1902563	regulation of neutrophil activation	1/189	12/13518	0.155516	0.546855	0.48842	Spi1	1
GO:1902950	regulation of dendritic spine maintenance	1/189	12/13518	0.155516	0.546855	0.48842	Ins2	1
GO:1905063	regulation of vascular associated smooth muscle cell differentiation	1/189	12/13518	0.155516	0.546855	0.48842	Eng	1
GO:1905907	negative regulation of amyloid fibril formation	1/189	12/13518	0.155516	0.546855	0.48842	Pfdn5	1
GO:2000271	positive regulation of fibroblast apoptotic process	1/189	12/13518	0.155516	0.546855	0.48842	Socs1	1
GO:2001279	regulation of unsaturated fatty acid biosynthetic process	1/189	12/13518	0.155516	0.546855	0.48842	Cd74	1
GO:0043433	negative regulation of DNA-binding transcription factor activity	4/189	149/13518	0.156005	0.547828	0.489288	Spi1/Id3/Commd1/Rpl11	4
GO:0071456	cellular response to hypoxia	3/189	98/13518	0.157713	0.553069	0.493969	Commd1/Chchd2/Fndc1	3
GO:0001961	positive regulation of cytokine-mediated signaling pathway	2/189	51/13518	0.159437	0.557595	0.498011	Cd74/Laptm5	2
GO:0019731	antibacterial humoral response	2/189	51/13518	0.159437	0.557595	0.498011	Dmbt1/Wfdc3	2
GO:0007566	embryo implantation	2/189	52/13518	0.164372	0.558647	0.498951	Tppp3/Mmp2	2
GO:0031102	neuron projection regeneration	2/189	52/13518	0.164372	0.558647	0.498951	Tnc/Mmp2	2
GO:0046503	glycerolipid catabolic process	2/189	52/13518	0.164372	0.558647	0.498951	Apoc2/Gpihbp1	2
GO:0002444	myeloid leukocyte mediated immunity	3/189	100/13518	0.164464	0.558647	0.498951	Spi1/Dnase1l3/Tyrobp	3
GO:0042177	negative regulation of protein catabolic process	3/189	100/13518	0.164464	0.558647	0.498951	Ins2/Cst3/Rpl11	3
GO:0046889	positive regulation of lipid biosynthetic process	3/189	100/13518	0.164464	0.558647	0.498951	Apoc2/Cd74/Dbi	3
GO:0001503	ossification	7/189	322/13518	0.165492	0.558647	0.498951	Id3/Clec3b/Col1a2/Mmp2/Lrrc17/Tnfaip6/Intu	7
GO:0019216	regulation of lipid metabolic process	7/189	322/13518	0.165492	0.558647	0.498951	Ins2/Apoc2/Tek/Cd74/Dbi/Akr1c20/Ccl21a	7
GO:0006983	ER overload response	1/189	13/13518	0.167334	0.558647	0.498951	Ins2	1
GO:0007398	ectoderm development	1/189	13/13518	0.167334	0.558647	0.498951	Tpt1	1
GO:0010715	regulation of extracellular matrix disassembly	1/189	13/13518	0.167334	0.558647	0.498951	Cst3	1
GO:0016048	detection of temperature stimulus	1/189	13/13518	0.167334	0.558647	0.498951	Cxcl12	1
GO:0017014	protein nitrosylation	1/189	13/13518	0.167334	0.558647	0.498951	Txn1	1
GO:0021534	cell proliferation in hindbrain	1/189	13/13518	0.167334	0.558647	0.498951	C5ar1	1
GO:0021670	lateral ventricle development	1/189	13/13518	0.167334	0.558647	0.498951	Dbi	1
GO:0032351	negative regulation of hormone metabolic process	1/189	13/13518	0.167334	0.558647	0.498951	Akr1c20	1
GO:0032693	negative regulation of interleukin-10 production	1/189	13/13518	0.167334	0.558647	0.498951	Tyrobp	1
GO:0033083	regulation of immature T cell proliferation	1/189	13/13518	0.167334	0.558647	0.498951	Clec4g	1
GO:0033084	regulation of immature T cell proliferation in thymus	1/189	13/13518	0.167334	0.558647	0.498951	Clec4g	1
GO:0034982	mitochondrial protein processing	1/189	13/13518	0.167334	0.558647	0.498951	Immp2l	1
GO:0035733	hepatic stellate cell activation	1/189	13/13518	0.167334	0.558647	0.498951	Acta2	1
GO:0042448	progesterone metabolic process	1/189	13/13518	0.167334	0.558647	0.498951	Akr1c20	1
GO:0042532	negative regulation of tyrosine phosphorylation of STAT protein	1/189	13/13518	0.167334	0.558647	0.498951	Socs1	1
GO:0042976	activation of Janus kinase activity	1/189	13/13518	0.167334	0.558647	0.498951	Socs1	1
GO:0043383	negative T cell selection	1/189	13/13518	0.167334	0.558647	0.498951	Cd74	1
GO:0043518	negative regulation of DNA damage response, signal transduction by p53 class mediator	1/189	13/13518	0.167334	0.558647	0.498951	Cd74	1
GO:0043589	skin morphogenesis	1/189	13/13518	0.167334	0.558647	0.498951	Col1a2	1
GO:0048102	autophagic cell death	1/189	13/13518	0.167334	0.558647	0.498951	Laptm5	1
GO:0050667	homocysteine metabolic process	1/189	13/13518	0.167334	0.558647	0.498951	Dpep1	1
GO:0061430	bone trabecula morphogenesis	1/189	13/13518	0.167334	0.558647	0.498951	Mmp2	1
GO:0061760	antifungal innate immune response	1/189	13/13518	0.167334	0.558647	0.498951	Spi1	1
GO:0070508	cholesterol import	1/189	13/13518	0.167334	0.558647	0.498951	Commd1	1
GO:0070942	neutrophil mediated cytotoxicity	1/189	13/13518	0.167334	0.558647	0.498951	Dnase1l3	1
GO:2000343	positive regulation of chemokine (C-X-C motif) ligand 2 production	1/189	13/13518	0.167334	0.558647	0.498951	Cd74	1
GO:2001140	positive regulation of phospholipid transport	1/189	13/13518	0.167334	0.558647	0.498951	Dbi	1
GO:0051403	stress-activated MAPK cascade	5/189	209/13518	0.169173	0.560431	0.500545	Spi1/Gadd45g/Gsn/Ppia/Ccl21a	5
GO:0010171	body morphogenesis	2/189	53/13518	0.169334	0.560431	0.500545	Mmp2/Crispld2	2
GO:0031648	protein destabilization	2/189	53/13518	0.169334	0.560431	0.500545	Gsn/Commd1	2
GO:0043113	receptor clustering	2/189	53/13518	0.169334	0.560431	0.500545	Gsn/Tnfaip6	2
GO:0046579	positive regulation of Ras protein signal transduction	2/189	53/13518	0.169334	0.560431	0.500545	Col3a1/Dynlt1f	2
GO:0060324	face development	2/189	53/13518	0.169334	0.560431	0.500545	Mmp2/Crispld2	2
GO:0048754	branching morphogenesis of an epithelial tube	4/189	154/13518	0.169392	0.560431	0.500545	Tek/Eng/Tnc/Cxcl12	4
GO:0036294	cellular response to decreased oxygen levels	3/189	102/13518	0.1713	0.56588	0.505411	Commd1/Chchd2/Fndc1	3
GO:0042180	cellular ketone metabolic process	5/189	210/13518	0.171479	0.56588	0.505411	Ins2/Apoc2/Cd74/Dbi/Akr1c20	5
GO:1902904	negative regulation of supramolecular fiber organization	4/189	155/13518	0.172117	0.56726	0.506644	Pfdn5/Gsn/Coro1a/Tmsb4x	4
GO:0030837	negative regulation of actin filament polymerization	2/189	54/13518	0.174321	0.569483	0.508629	Gsn/Tmsb4x	2
GO:0031638	zymogen activation	2/189	54/13518	0.174321	0.569483	0.508629	Clec3b/S100a10	2
GO:0006641	triglyceride metabolic process	3/189	103/13518	0.174749	0.569483	0.508629	Apoc2/Gpihbp1/Dbi	3
GO:0009791	post-embryonic development	3/189	103/13518	0.174749	0.569483	0.508629	Cela1/Pnlip/Grcc10	3
GO:0014902	myotube differentiation	3/189	103/13518	0.174749	0.569483	0.508629	Ins2/Cxcl9/Cxcl12	3
GO:0006690	icosanoid metabolic process	3/189	104/13518	0.178217	0.569483	0.508629	Dpep1/Cd74/Akr1c20	3
GO:0031341	regulation of cell killing	3/189	104/13518	0.178217	0.569483	0.508629	Spi1/Dnase1l3/Tyrobp	3
GO:0051051	negative regulation of transport	8/189	389/13518	0.178858	0.569483	0.508629	Ins2/Spi1/Apoc2/Cd74/Txn1/Coro1a/Rgs4/Commd1	8
GO:0002138	retinoic acid biosynthetic process	1/189	14/13518	0.178987	0.569483	0.508629	Akr1c20	1
GO:0002323	natural killer cell activation involved in immune response	1/189	14/13518	0.178987	0.569483	0.508629	Coro1a	1
GO:0002903	negative regulation of B cell apoptotic process	1/189	14/13518	0.178987	0.569483	0.508629	Cd74	1
GO:0003222	ventricular trabecula myocardium morphogenesis	1/189	14/13518	0.178987	0.569483	0.508629	Eng	1
GO:0006465	signal peptide processing	1/189	14/13518	0.178987	0.569483	0.508629	Immp2l	1
GO:0010820	positive regulation of T cell chemotaxis	1/189	14/13518	0.178987	0.569483	0.508629	Ccl21a	1
GO:0016102	diterpenoid biosynthetic process	1/189	14/13518	0.178987	0.569483	0.508629	Akr1c20	1
GO:0016322	neuron remodeling	1/189	14/13518	0.178987	0.569483	0.508629	C1qa	1
GO:0021511	spinal cord patterning	1/189	14/13518	0.178987	0.569483	0.508629	Intu	1
GO:0031268	pseudopodium organization	1/189	14/13518	0.178987	0.569483	0.508629	Ccl21a	1
GO:0036035	osteoclast development	1/189	14/13518	0.178987	0.569483	0.508629	Tyrobp	1
GO:0045725	positive regulation of glycogen biosynthetic process	1/189	14/13518	0.178987	0.569483	0.508629	Ins2	1
GO:0046642	negative regulation of alpha-beta T cell proliferation	1/189	14/13518	0.178987	0.569483	0.508629	Clec4g	1
GO:0098751	bone cell development	1/189	14/13518	0.178987	0.569483	0.508629	Tyrobp	1
GO:1903214	regulation of protein targeting to mitochondrion	1/189	14/13518	0.178987	0.569483	0.508629	Atp5if1	1
GO:1904925	positive regulation of autophagy of mitochondrion in response to mitochondrial depolarization	1/189	14/13518	0.178987	0.569483	0.508629	Atp5if1	1
GO:1905048	regulation of metallopeptidase activity	1/189	14/13518	0.178987	0.569483	0.508629	Svbp	1
GO:2000644	regulation of receptor catabolic process	1/189	14/13518	0.178987	0.569483	0.508629	Laptm5	1
GO:2001138	regulation of phospholipid transport	1/189	14/13518	0.178987	0.569483	0.508629	Dbi	1
GO:2001267	regulation of cysteine-type endopeptidase activity involved in apoptotic signaling pathway	1/189	14/13518	0.178987	0.569483	0.508629	Gsn	1
GO:0030888	regulation of B cell proliferation	2/189	55/13518	0.179332	0.569878	0.508982	Cd74/Tyrobp	2
GO:0010466	negative regulation of peptidase activity	4/189	158/13518	0.180384	0.571432	0.51037	Dpep1/Pi16/Cst3/Wfdc3	4
GO:0070588	calcium ion transmembrane transport	5/189	214/13518	0.180822	0.571432	0.51037	Dbi/Cxcl9/Coro1a/S100a1/Ccl21a	5
GO:0007006	mitochondrial membrane organization	3/189	106/13518	0.185209	0.571432	0.51037	Ndufa13/Atp5if1/Dynlt1f	3
GO:0001894	tissue homeostasis	5/189	216/13518	0.185564	0.571432	0.51037	Prdx5/Cd7/Col3a1/Coro1a/Ctss	5
GO:0060249	anatomical structure homeostasis	5/189	216/13518	0.185564	0.571432	0.51037	Prdx5/Cd7/Col3a1/Coro1a/Ctss	5
GO:0042176	regulation of protein catabolic process	7/189	333/13518	0.185832	0.571432	0.51037	Ins2/Psme1/Cst3/Ndufa13/Commd1/Rpl11/Psme2	7
GO:0009612	response to mechanical stimulus	3/189	107/13518	0.188733	0.571432	0.51037	Gsn/Mmp2/Cxcl12	3
GO:0030316	osteoclast differentiation	3/189	107/13518	0.188733	0.571432	0.51037	Tyrobp/Lrrc17/Tnfaip6	3
GO:0043500	muscle adaptation	3/189	107/13518	0.188733	0.571432	0.51037	Pi16/Gsn/Rgs4	3
GO:0008347	glial cell migration	2/189	57/13518	0.189418	0.571432	0.51037	Ptprb/Col3a1	2
GO:0032722	positive regulation of chemokine production	2/189	57/13518	0.189418	0.571432	0.51037	Cd74/Oas1a	2
GO:0032964	collagen biosynthetic process	2/189	57/13518	0.189418	0.571432	0.51037	Prdx5/Eng	2
GO:0046902	regulation of mitochondrial membrane permeability	2/189	57/13518	0.189418	0.571432	0.51037	Atp5if1/Dynlt1f	2
GO:0060760	positive regulation of response to cytokine stimulus	2/189	57/13518	0.189418	0.571432	0.51037	Cd74/Laptm5	2
GO:0061082	myeloid leukocyte cytokine production	2/189	57/13518	0.189418	0.571432	0.51037	Cd74/Laptm5	2
GO:2001234	negative regulation of apoptotic signaling pathway	5/189	218/13518	0.190351	0.571432	0.51037	Cd74/Ndufa13/Tpt1/Cxcl12/Ppia	5
GO:0000054	ribosomal subunit export from nucleus	1/189	15/13518	0.190477	0.571432	0.51037	Rps15	1
GO:0001771	immunological synapse formation	1/189	15/13518	0.190477	0.571432	0.51037	Ccl21a	1
GO:0002467	germinal center formation	1/189	15/13518	0.190477	0.571432	0.51037	H2-DMa	1
GO:0002922	positive regulation of humoral immune response	1/189	15/13518	0.190477	0.571432	0.51037	H2-DMa	1
GO:0010819	regulation of T cell chemotaxis	1/189	15/13518	0.190477	0.571432	0.51037	Ccl21a	1
GO:0010896	regulation of triglyceride catabolic process	1/189	15/13518	0.190477	0.571432	0.51037	Apoc2	1
GO:0033079	immature T cell proliferation	1/189	15/13518	0.190477	0.571432	0.51037	Clec4g	1
GO:0033080	immature T cell proliferation in thymus	1/189	15/13518	0.190477	0.571432	0.51037	Clec4g	1
GO:0033700	phospholipid efflux	1/189	15/13518	0.190477	0.571432	0.51037	Apoc2	1
GO:0033750	ribosome localization	1/189	15/13518	0.190477	0.571432	0.51037	Rps15	1
GO:0038065	collagen-activated signaling pathway	1/189	15/13518	0.190477	0.571432	0.51037	Itga11	1
GO:0043558	regulation of translational initiation in response to stress	1/189	15/13518	0.190477	0.571432	0.51037	Hbb-b1	1
GO:0050746	regulation of lipoprotein metabolic process	1/189	15/13518	0.190477	0.571432	0.51037	Dbi	1
GO:0050951	sensory perception of temperature stimulus	1/189	15/13518	0.190477	0.571432	0.51037	Cxcl12	1
GO:0051014	actin filament severing	1/189	15/13518	0.190477	0.571432	0.51037	Gsn	1
GO:0055089	fatty acid homeostasis	1/189	15/13518	0.190477	0.571432	0.51037	Ins2	1
GO:0060148	positive regulation of post-transcriptional gene silencing	1/189	15/13518	0.190477	0.571432	0.51037	Wtip	1
GO:0060602	branch elongation of an epithelium	1/189	15/13518	0.190477	0.571432	0.51037	Tnc	1
GO:0060973	cell migration involved in heart development	1/189	15/13518	0.190477	0.571432	0.51037	Eng	1
GO:0070278	extracellular matrix constituent secretion	1/189	15/13518	0.190477	0.571432	0.51037	Eng	1
GO:0071392	cellular response to estradiol stimulus	1/189	15/13518	0.190477	0.571432	0.51037	Mmp2	1
GO:0071731	response to nitric oxide	1/189	15/13518	0.190477	0.571432	0.51037	Txn1	1
GO:0071801	regulation of podosome assembly	1/189	15/13518	0.190477	0.571432	0.51037	Gsn	1
GO:0097212	lysosomal membrane organization	1/189	15/13518	0.190477	0.571432	0.51037	Laptm5	1
GO:1900038	negative regulation of cellular response to hypoxia	1/189	15/13518	0.190477	0.571432	0.51037	Commd1	1
GO:1900370	positive regulation of post-transcriptional gene silencing by RNA	1/189	15/13518	0.190477	0.571432	0.51037	Wtip	1
GO:1902165	regulation of intrinsic apoptotic signaling pathway in response to DNA damage by p53 class mediator	1/189	15/13518	0.190477	0.571432	0.51037	Cd74	1
GO:1903019	negative regulation of glycoprotein metabolic process	1/189	15/13518	0.190477	0.571432	0.51037	Cst3	1
GO:1904177	regulation of adipose tissue development	1/189	15/13518	0.190477	0.571432	0.51037	Spi1	1
GO:1904923	regulation of autophagy of mitochondrion in response to mitochondrial depolarization	1/189	15/13518	0.190477	0.571432	0.51037	Atp5if1	1
GO:1905906	regulation of amyloid fibril formation	1/189	15/13518	0.190477	0.571432	0.51037	Pfdn5	1
GO:2000637	positive regulation of miRNA-mediated gene silencing	1/189	15/13518	0.190477	0.571432	0.51037	Wtip	1
GO:0055088	lipid homeostasis	4/189	162/13518	0.191607	0.574153	0.5128	Ins2/Apoc2/Gpihbp1/Commd1	4
GO:0038061	non-canonical NF-kappaB signal transduction	3/189	108/13518	0.192273	0.574617	0.513215	Spi1/Tek/Laptm5	3
GO:0048145	regulation of fibroblast proliferation	3/189	108/13518	0.192273	0.574617	0.513215	Cd74/Fth1/Socs1	3
GO:0006898	receptor-mediated endocytosis	5/189	219/13518	0.192762	0.574617	0.513215	Ins2/Ramp2/Apoc2/Dmbt1/Ccl21a	5
GO:0031098	stress-activated protein kinase signaling cascade	5/189	219/13518	0.192762	0.574617	0.513215	Spi1/Gadd45g/Gsn/Ppia/Ccl21a	5
GO:0006801	superoxide metabolic process	2/189	58/13518	0.19449	0.574617	0.513215	Tyrobp/Immp2l	2
GO:0032371	regulation of sterol transport	2/189	58/13518	0.19449	0.574617	0.513215	Apoc2/Commd1	2
GO:0032374	regulation of cholesterol transport	2/189	58/13518	0.19449	0.574617	0.513215	Apoc2/Commd1	2
GO:0043269	regulation of monoatomic ion transport	8/189	398/13518	0.194529	0.574617	0.513215	Dbi/Cxcl9/Coro1a/Rgs4/Ctss/S100a1/Commd1/Cxcl12	8
GO:0032970	regulation of actin filament-based process	7/189	339/13518	0.197347	0.574617	0.513215	Gsn/Coro1a/Acta2/Rgs4/S100a10/Tmsb4x/Ccl21a	7
GO:0046634	regulation of alpha-beta T cell activation	3/189	110/13518	0.199404	0.574617	0.513215	Socs1/H2-Ab1/Clec4g	3
GO:0002763	positive regulation of myeloid leukocyte differentiation	2/189	59/13518	0.199579	0.574617	0.513215	Cd74/Tyrobp	2
GO:0043299	leukocyte degranulation	2/189	59/13518	0.199579	0.574617	0.513215	Spi1/Coro1a	2
GO:0051057	positive regulation of small GTPase mediated signal transduction	2/189	59/13518	0.199579	0.574617	0.513215	Col3a1/Dynlt1f	2
GO:0051148	negative regulation of muscle cell differentiation	2/189	59/13518	0.199579	0.574617	0.513215	Pi16/Rgs4	2
GO:0060415	muscle tissue morphogenesis	2/189	59/13518	0.199579	0.574617	0.513215	Col3a1/Eng	2
GO:0000302	response to reactive oxygen species	4/189	165/13518	0.200167	0.574617	0.513215	Prdx5/Txn1/Mmp2/Mmp3	4
GO:0001833	inner cell mass cell proliferation	1/189	16/13518	0.201808	0.574617	0.513215	Dmbt1	1
GO:0001845	phagolysosome assembly	1/189	16/13518	0.201808	0.574617	0.513215	Coro1a	1
GO:0002827	positive regulation of T-helper 1 type immune response	1/189	16/13518	0.201808	0.574617	0.513215	H2-Ab1	1
GO:0006878	intracellular copper ion homeostasis	1/189	16/13518	0.201808	0.574617	0.513215	Commd1	1
GO:0010766	negative regulation of sodium ion transport	1/189	16/13518	0.201808	0.574617	0.513215	Commd1	1
GO:0030728	ovulation	1/189	16/13518	0.201808	0.574617	0.513215	Immp2l	1
GO:0030889	negative regulation of B cell proliferation	1/189	16/13518	0.201808	0.574617	0.513215	Tyrobp	1
GO:0034695	response to prostaglandin E	1/189	16/13518	0.201808	0.574617	0.513215	Ccl21a	1
GO:0035278	miRNA-mediated gene silencing by inhibition of translation	1/189	16/13518	0.201808	0.574617	0.513215	Wtip	1
GO:0035457	cellular response to interferon-alpha	1/189	16/13518	0.201808	0.574617	0.513215	Oas1a	1
GO:0035994	response to muscle stretch	1/189	16/13518	0.201808	0.574617	0.513215	Gsn	1
GO:0043586	tongue development	1/189	16/13518	0.201808	0.574617	0.513215	Intu	1
GO:0045579	positive regulation of B cell differentiation	1/189	16/13518	0.201808	0.574617	0.513215	Spi1	1
GO:0046322	negative regulation of fatty acid oxidation	1/189	16/13518	0.201808	0.574617	0.513215	Dbi	1
GO:0048385	regulation of retinoic acid receptor signaling pathway	1/189	16/13518	0.201808	0.574617	0.513215	Akr1c20	1
GO:0051000	positive regulation of nitric-oxide synthase activity	1/189	16/13518	0.201808	0.574617	0.513215	S100a1	1
GO:0051444	negative regulation of ubiquitin-protein transferase activity	1/189	16/13518	0.201808	0.574617	0.513215	Rpl11	1
GO:0051923	sulfation	1/189	16/13518	0.201808	0.574617	0.513215	Sult5a1	1
GO:0055070	copper ion homeostasis	1/189	16/13518	0.201808	0.574617	0.513215	Commd1	1
GO:0060263	regulation of respiratory burst	1/189	16/13518	0.201808	0.574617	0.513215	Ins2	1
GO:0060841	venous blood vessel development	1/189	16/13518	0.201808	0.574617	0.513215	Eng	1
GO:0061323	cell proliferation involved in heart morphogenesis	1/189	16/13518	0.201808	0.574617	0.513215	Gng5	1
GO:0070102	interleukin-6-mediated signaling pathway	1/189	16/13518	0.201808	0.574617	0.513215	Spi1	1
GO:0070875	positive regulation of glycogen metabolic process	1/189	16/13518	0.201808	0.574617	0.513215	Ins2	1
GO:0071379	cellular response to prostaglandin stimulus	1/189	16/13518	0.201808	0.574617	0.513215	Akr1c20	1
GO:0090266	regulation of mitotic cell cycle spindle assembly checkpoint	1/189	16/13518	0.201808	0.574617	0.513215	Anapc15	1
GO:1901569	fatty acid derivative catabolic process	1/189	16/13518	0.201808	0.574617	0.513215	Dpep1	1
GO:1903504	regulation of mitotic spindle checkpoint	1/189	16/13518	0.201808	0.574617	0.513215	Anapc15	1
GO:2000136	regulation of cell proliferation involved in heart morphogenesis	1/189	16/13518	0.201808	0.574617	0.513215	Gng5	1
GO:0008154	actin polymerization or depolymerization	4/189	166/13518	0.203046	0.576947	0.515296	Gsn/Coro1a/Tmsb4x/Ccl21a	4
GO:0030900	forebrain development	6/189	282/13518	0.203075	0.576947	0.515296	Col3a1/Dbi/Tyrobp/Uqcrq/Cxcl12/Grcc10	6
GO:0051893	regulation of focal adhesion assembly	2/189	60/13518	0.204684	0.58024	0.518236	Tek/S100a10	2
GO:0090109	regulation of cell-substrate junction assembly	2/189	60/13518	0.204684	0.58024	0.518236	Tek/S100a10	2
GO:0001952	regulation of cell-matrix adhesion	3/189	112/13518	0.206598	0.584377	0.521932	Tek/S100a10/Ccl21a	3
GO:0002040	sprouting angiogenesis	3/189	112/13518	0.206598	0.584377	0.521932	Ramp2/Tek/S100a1	3
GO:1903320	regulation of protein modification by small protein conjugation or removal	5/189	225/13518	0.207447	0.585698	0.523112	Laptm5/Svbp/Commd1/Rpl11/Ppia	5
GO:0070830	bicellular tight junction assembly	2/189	61/13518	0.209804	0.585698	0.523112	Ramp2/Rps6	2
GO:1904036	negative regulation of epithelial cell apoptotic process	2/189	61/13518	0.209804	0.585698	0.523112	Ramp2/Tek	2
GO:1902903	regulation of supramolecular fiber organization	7/189	346/13518	0.211129	0.585698	0.523112	Pfdn5/Gsn/Coro1a/Rgs4/S100a10/Tmsb4x/Ccl21a	7
GO:0002710	negative regulation of T cell mediated immunity	1/189	17/13518	0.212981	0.585698	0.523112	Clec4g	1
GO:0006309	apoptotic DNA fragmentation	1/189	17/13518	0.212981	0.585698	0.523112	Dnase1l3	1
GO:0010460	positive regulation of heart rate	1/189	17/13518	0.212981	0.585698	0.523112	Rgs4	1
GO:0016093	polyprenol metabolic process	1/189	17/13518	0.212981	0.585698	0.523112	Akr1c20	1
GO:0021884	forebrain neuron development	1/189	17/13518	0.212981	0.585698	0.523112	Uqcrq	1
GO:0030656	regulation of vitamin metabolic process	1/189	17/13518	0.212981	0.585698	0.523112	Akr1c20	1
GO:0030852	regulation of granulocyte differentiation	1/189	17/13518	0.212981	0.585698	0.523112	C1qc	1
GO:0035094	response to nicotine	1/189	17/13518	0.212981	0.585698	0.523112	Prss2	1
GO:0042574	retinal metabolic process	1/189	17/13518	0.212981	0.585698	0.523112	Akr1c20	1
GO:0043374	CD8-positive, alpha-beta T cell differentiation	1/189	17/13518	0.212981	0.585698	0.523112	Socs1	1
GO:0045591	positive regulation of regulatory T cell differentiation	1/189	17/13518	0.212981	0.585698	0.523112	Socs1	1
GO:0045655	regulation of monocyte differentiation	1/189	17/13518	0.212981	0.585698	0.523112	Cd74	1
GO:0046514	ceramide catabolic process	1/189	17/13518	0.212981	0.585698	0.523112	Cel	1
GO:0060259	regulation of feeding behavior	1/189	17/13518	0.212981	0.585698	0.523112	Ins2	1
GO:0071636	positive regulation of transforming growth factor beta production	1/189	17/13518	0.212981	0.585698	0.523112	Lum	1
GO:0072537	fibroblast activation	1/189	17/13518	0.212981	0.585698	0.523112	Acta2	1
GO:0090026	positive regulation of monocyte chemotaxis	1/189	17/13518	0.212981	0.585698	0.523112	Cxcl12	1
GO:0099638	endosome to plasma membrane protein transport	1/189	17/13518	0.212981	0.585698	0.523112	Commd1	1
GO:1901142	insulin metabolic process	1/189	17/13518	0.212981	0.585698	0.523112	Ins2	1
GO:1903672	positive regulation of sprouting angiogenesis	1/189	17/13518	0.212981	0.585698	0.523112	S100a1	1
GO:1904666	regulation of ubiquitin protein ligase activity	1/189	17/13518	0.212981	0.585698	0.523112	Rpl11	1
GO:2001135	regulation of endocytic recycling	1/189	17/13518	0.212981	0.585698	0.523112	Commd1	1
GO:0001776	leukocyte homeostasis	3/189	114/13518	0.21385	0.587461	0.524686	Cd74/Rps6/Coro1a	3
GO:0015850	organic hydroxy compound transport	5/189	228/13518	0.214925	0.588559	0.525667	Apoc2/Cel/Pnlip/Commd1/Cxcl12	5
GO:0030330	DNA damage response, signal transduction by p53 class mediator	2/189	62/13518	0.214936	0.588559	0.525667	Cd74/Rps27l	2
GO:0035904	aorta development	2/189	62/13518	0.214936	0.588559	0.525667	Col3a1/Eng	2
GO:0071453	cellular response to oxygen levels	3/189	115/13518	0.217497	0.594939	0.531365	Commd1/Chchd2/Fndc1	3
GO:0006414	translational elongation	2/189	63/13518	0.22008	0.598725	0.534747	Rplp1/Rplp2	2
GO:0010659	cardiac muscle cell apoptotic process	2/189	63/13518	0.22008	0.598725	0.534747	Fndc1/Dynlt1f	2
GO:0045123	cellular extravasation	2/189	63/13518	0.22008	0.598725	0.534747	Cxcl12/Ccl21a	2
GO:0048644	muscle organ morphogenesis	2/189	63/13518	0.22008	0.598725	0.534747	Col3a1/Eng	2
GO:0050848	regulation of calcium-mediated signaling	2/189	63/13518	0.22008	0.598725	0.534747	Hint1/Tmem100	2
GO:0031647	regulation of protein stability	6/189	290/13518	0.22073	0.598725	0.534747	Gpihbp1/Cd74/Gsn/Tyrobp/Commd1/Rpl11	6
GO:0050727	regulation of inflammatory response	6/189	290/13518	0.22073	0.598725	0.534747	Ins2/Dnase1l3/Tnc/Ctss/Tnfaip6/Lgals1	6
GO:0002718	regulation of cytokine production involved in immune response	3/189	116/13518	0.221157	0.598725	0.534747	Tek/Cd74/Laptm5	3
GO:0051099	positive regulation of binding	4/189	173/13518	0.22353	0.598725	0.534747	Ramp2/Txn1/S100a10/Rpl11	4
GO:0002281	macrophage activation involved in immune response	1/189	18/13518	0.223999	0.598725	0.534747	Tyrobp	1
GO:0003084	positive regulation of systemic arterial blood pressure	1/189	18/13518	0.223999	0.598725	0.534747	Eng	1
GO:0006691	leukotriene metabolic process	1/189	18/13518	0.223999	0.598725	0.534747	Dpep1	1
GO:0010713	negative regulation of collagen metabolic process	1/189	18/13518	0.223999	0.598725	0.534747	Cst3	1
GO:0016114	terpenoid biosynthetic process	1/189	18/13518	0.223999	0.598725	0.534747	Akr1c20	1
GO:0030903	notochord development	1/189	18/13518	0.223999	0.598725	0.534747	Id3	1
GO:0035795	negative regulation of mitochondrial membrane permeability	1/189	18/13518	0.223999	0.598725	0.534747	Dynlt1f	1
GO:0042953	lipoprotein transport	1/189	18/13518	0.223999	0.598725	0.534747	Apoc2	1
GO:0062149	detection of stimulus involved in sensory perception of pain	1/189	18/13518	0.223999	0.598725	0.534747	Cxcl12	1
GO:0090231	regulation of spindle checkpoint	1/189	18/13518	0.223999	0.598725	0.534747	Anapc15	1
GO:0140131	positive regulation of lymphocyte chemotaxis	1/189	18/13518	0.223999	0.598725	0.534747	Ccl21a	1
GO:1902644	tertiary alcohol metabolic process	1/189	18/13518	0.223999	0.598725	0.534747	Akr1c20	1
GO:1990403	embryonic brain development	1/189	18/13518	0.223999	0.598725	0.534747	Rpl10	1
GO:0007292	female gamete generation	3/189	117/13518	0.224829	0.598919	0.53492	Rps6/Tnfaip6/Immp2l	3
GO:0032479	regulation of type I interferon production	3/189	117/13518	0.224829	0.598919	0.53492	Tyrobp/Irf8/Oas1a	3
GO:0006919	activation of cysteine-type endopeptidase activity involved in apoptotic process	2/189	64/13518	0.225235	0.598919	0.53492	Laptm5/Rps27l	2
GO:0034109	homotypic cell-cell adhesion	2/189	64/13518	0.225235	0.598919	0.53492	Lgals1/Ppia	2
GO:0045661	regulation of myoblast differentiation	2/189	64/13518	0.225235	0.598919	0.53492	Id3/Cxcl9	2
GO:0048771	tissue remodeling	4/189	174/13518	0.2265	0.601663	0.53737	Cela1/Cst3/Mmp2/Ctss	4
GO:0009611	response to wounding	8/189	416/13518	0.227488	0.603042	0.538602	Ins2/Col3a1/Eng/Tnc/Tyrobp/Mmp2/S100a10/Ppia	8
GO:0034762	regulation of transmembrane transport	8/189	416/13518	0.227488	0.603042	0.538602	Ins2/Dbi/Cxcl9/Coro1a/Rgs4/Ctss/S100a1/Commd1	8
GO:0021954	central nervous system neuron development	2/189	65/13518	0.230398	0.608875	0.543812	Uqcrq/Grcc10	2
GO:0032526	response to retinoic acid	2/189	65/13518	0.230398	0.608875	0.543812	Tek/Ndufa13	2
GO:0150116	regulation of cell-substrate junction organization	2/189	65/13518	0.230398	0.608875	0.543812	Tek/S100a10	2
GO:0006085	acetyl-CoA biosynthetic process	1/189	19/13518	0.234863	0.610015	0.54483	Mpc2	1
GO:0006978	DNA damage response, signal transduction by p53 class mediator resulting in transcription of p21 class mediator	1/189	19/13518	0.234863	0.610015	0.54483	Rps27l	1
GO:0010224	response to UV-B	1/189	19/13518	0.234863	0.610015	0.54483	Mfap4	1
GO:0010566	regulation of ketone biosynthetic process	1/189	19/13518	0.234863	0.610015	0.54483	Akr1c20	1
GO:0010958	regulation of amino acid import across plasma membrane	1/189	19/13518	0.234863	0.610015	0.54483	Rgs4	1
GO:0016137	glycoside metabolic process	1/189	19/13518	0.234863	0.610015	0.54483	Akr1c20	1
GO:0032094	response to food	1/189	19/13518	0.234863	0.610015	0.54483	Clps	1
GO:0032780	negative regulation of ATP-dependent activity	1/189	19/13518	0.234863	0.610015	0.54483	Atp5if1	1
GO:0043116	negative regulation of vascular permeability	1/189	19/13518	0.234863	0.610015	0.54483	Ramp2	1
GO:0044872	lipoprotein localization	1/189	19/13518	0.234863	0.610015	0.54483	Apoc2	1
GO:0045116	protein neddylation	1/189	19/13518	0.234863	0.610015	0.54483	Rpl11	1
GO:0051953	negative regulation of amine transport	1/189	19/13518	0.234863	0.610015	0.54483	Rgs4	1
GO:0120255	olefinic compound biosynthetic process	1/189	19/13518	0.234863	0.610015	0.54483	Akr1c20	1
GO:1903306	negative regulation of regulated secretory pathway	1/189	19/13518	0.234863	0.610015	0.54483	Spi1	1
GO:1903427	negative regulation of reactive oxygen species biosynthetic process	1/189	19/13518	0.234863	0.610015	0.54483	Ins2	1
GO:1903747	regulation of establishment of protein localization to mitochondrion	1/189	19/13518	0.234863	0.610015	0.54483	Atp5if1	1
GO:1903789	regulation of amino acid transmembrane transport	1/189	19/13518	0.234863	0.610015	0.54483	Rgs4	1
GO:0001912	positive regulation of leukocyte mediated cytotoxicity	2/189	66/13518	0.235569	0.610015	0.54483	Spi1/Tyrobp	2
GO:0010658	striated muscle cell apoptotic process	2/189	66/13518	0.235569	0.610015	0.54483	Fndc1/Dynlt1f	2
GO:0010761	fibroblast migration	2/189	66/13518	0.235569	0.610015	0.54483	Itga11/Acta2	2
GO:0002698	negative regulation of immune effector process	3/189	120/13518	0.235916	0.610299	0.545083	Ins2/Spi1/Clec4g	3
GO:1901990	regulation of mitotic cell cycle phase transition	6/189	297/13518	0.236587	0.611422	0.546086	Psme1/Anapc15/Ubd/Rps27l/Rad51b/Psme2	6
GO:0061136	regulation of proteasomal protein catabolic process	4/189	178/13518	0.238481	0.615079	0.549353	Psme1/Commd1/Rpl11/Psme2	4
GO:1905475	regulation of protein localization to membrane	4/189	178/13518	0.238481	0.615079	0.549353	Ins2/Gsn/Commd1/Tnfaip6	4
GO:0001959	regulation of cytokine-mediated signaling pathway	3/189	121/13518	0.239633	0.616199	0.550354	Cd74/Laptm5/Oas1a	3
GO:0032606	type I interferon production	3/189	121/13518	0.239633	0.616199	0.550354	Tyrobp/Irf8/Oas1a	3
GO:0043123	positive regulation of canonical NF-kappaB signal transduction	3/189	121/13518	0.239633	0.616199	0.550354	Cd74/Ubd/Ccl21a	3
GO:0098662	inorganic cation transmembrane transport	9/189	486/13518	0.24065	0.616982	0.551053	Atp5f1e/Dbi/Cxcl9/Coro1a/Rgs4/Atp5mf/S100a1/Commd1/Ccl21a	9
GO:0051149	positive regulation of muscle cell differentiation	2/189	67/13518	0.240747	0.616982	0.551053	Eng/Tmsb4x	2
GO:0120192	tight junction assembly	2/189	67/13518	0.240747	0.616982	0.551053	Ramp2/Rps6	2
GO:0090101	negative regulation of transmembrane receptor protein serine/threonine kinase signaling pathway	3/189	122/13518	0.24336	0.616982	0.551053	Htra3/Adamtsl2/Tnfaip6	3
GO:0002902	regulation of B cell apoptotic process	1/189	20/13518	0.245575	0.616982	0.551053	Cd74	1
GO:0006896	Golgi to vacuole transport	1/189	20/13518	0.245575	0.616982	0.551053	Laptm5	1
GO:0007263	nitric oxide mediated signal transduction	1/189	20/13518	0.245575	0.616982	0.551053	Ins2	1
GO:0021801	cerebral cortex radial glia-guided migration	1/189	20/13518	0.245575	0.616982	0.551053	Col3a1	1
GO:0022030	telencephalon glial cell migration	1/189	20/13518	0.245575	0.616982	0.551053	Col3a1	1
GO:0032891	negative regulation of organic acid transport	1/189	20/13518	0.245575	0.616982	0.551053	Rgs4	1
GO:0033630	positive regulation of cell adhesion mediated by integrin	1/189	20/13518	0.245575	0.616982	0.551053	Ccl21a	1
GO:0042772	DNA damage response, signal transduction resulting in transcription	1/189	20/13518	0.245575	0.616982	0.551053	Rps27l	1
GO:0045649	regulation of macrophage differentiation	1/189	20/13518	0.245575	0.616982	0.551053	C1qc	1
GO:0050860	negative regulation of T cell receptor signaling pathway	1/189	20/13518	0.245575	0.616982	0.551053	Laptm5	1
GO:0051291	protein heterooligomerization	1/189	20/13518	0.245575	0.616982	0.551053	Col1a2	1
GO:0071605	monocyte chemotactic protein-1 production	1/189	20/13518	0.245575	0.616982	0.551053	Oas1a	1
GO:0071637	regulation of monocyte chemotactic protein-1 production	1/189	20/13518	0.245575	0.616982	0.551053	Oas1a	1
GO:0090279	regulation of calcium ion import	1/189	20/13518	0.245575	0.616982	0.551053	Cxcl12	1
GO:1901380	negative regulation of potassium ion transmembrane transport	1/189	20/13518	0.245575	0.616982	0.551053	Rgs4	1
GO:1901857	positive regulation of cellular respiration	1/189	20/13518	0.245575	0.616982	0.551053	Oas1a	1
GO:1905709	negative regulation of membrane permeability	1/189	20/13518	0.245575	0.616982	0.551053	Dynlt1f	1
GO:2000114	regulation of establishment of cell polarity	1/189	20/13518	0.245575	0.616982	0.551053	Gsn	1
GO:0002220	innate immune response activating cell surface receptor signaling pathway	2/189	68/13518	0.24593	0.616982	0.551053	Tyrobp/Oas1a	2
GO:0002704	negative regulation of leukocyte mediated immunity	2/189	68/13518	0.24593	0.616982	0.551053	Spi1/Clec4g	2
GO:0070252	actin-mediated cell contraction	2/189	68/13518	0.24593	0.616982	0.551053	Gsn/Acta2	2
GO:0046890	regulation of lipid biosynthetic process	4/189	181/13518	0.247563	0.61987	0.553632	Apoc2/Cd74/Dbi/Akr1c20	4
GO:0061138	morphogenesis of a branching epithelium	4/189	181/13518	0.247563	0.61987	0.553632	Tek/Eng/Tnc/Cxcl12	4
GO:0051346	negative regulation of hydrolase activity	5/189	242/13518	0.250874	0.62298	0.55641	Dpep1/Pi16/Cst3/Atp5if1/Wfdc3	5
GO:0032088	negative regulation of NF-kappaB transcription factor activity	2/189	69/13518	0.251117	0.62298	0.55641	Spi1/Commd1	2
GO:0048844	artery morphogenesis	2/189	69/13518	0.251117	0.62298	0.55641	Col3a1/Eng	2
GO:0032956	regulation of actin cytoskeleton organization	6/189	304/13518	0.252786	0.62298	0.55641	Gsn/Coro1a/Rgs4/S100a10/Tmsb4x/Ccl21a	6
GO:0050821	protein stabilization	4/189	183/13518	0.25366	0.62298	0.55641	Gpihbp1/Cd74/Tyrobp/Rpl11	4
GO:0001824	blastocyst development	3/189	125/13518	0.254597	0.62298	0.55641	Ndufa2/Dmbt1/Rad51b	3
GO:0007420	brain development	9/189	494/13518	0.255144	0.62298	0.55641	Col3a1/Dbi/Svbp/Tyrobp/Uqcrq/C5ar1/Immp2l/Cxcl12/Grcc10	9
GO:0010623	programmed cell death involved in cell development	1/189	21/13518	0.256139	0.62298	0.55641	Dnase1l3	1
GO:0010763	positive regulation of fibroblast migration	1/189	21/13518	0.256139	0.62298	0.55641	Acta2	1
GO:0016486	peptide hormone processing	1/189	21/13518	0.256139	0.62298	0.55641	Ins2	1
GO:0031338	regulation of vesicle fusion	1/189	21/13518	0.256139	0.62298	0.55641	Coro1a	1
GO:0031998	regulation of fatty acid beta-oxidation	1/189	21/13518	0.256139	0.62298	0.55641	Dbi	1
GO:0032703	negative regulation of interleukin-2 production	1/189	21/13518	0.256139	0.62298	0.55641	Laptm5	1
GO:0032930	positive regulation of superoxide anion generation	1/189	21/13518	0.256139	0.62298	0.55641	Tyrobp	1
GO:0034383	low-density lipoprotein particle clearance	1/189	21/13518	0.256139	0.62298	0.55641	Commd1	1
GO:0035025	positive regulation of Rho protein signal transduction	1/189	21/13518	0.256139	0.62298	0.55641	Col3a1	1
GO:0035330	regulation of hippo signaling	1/189	21/13518	0.256139	0.62298	0.55641	Wtip	1
GO:0035634	response to stilbenoid	1/189	21/13518	0.256139	0.62298	0.55641	Hba-a1	1
GO:0042573	retinoic acid metabolic process	1/189	21/13518	0.256139	0.62298	0.55641	Akr1c20	1
GO:0043171	peptide catabolic process	1/189	21/13518	0.256139	0.62298	0.55641	Dpep1	1
GO:0045056	transcytosis	1/189	21/13518	0.256139	0.62298	0.55641	Gpihbp1	1
GO:0046697	decidualization	1/189	21/13518	0.256139	0.62298	0.55641	Tppp3	1
GO:0048015	phosphatidylinositol-mediated signaling	1/189	21/13518	0.256139	0.62298	0.55641	Gsn	1
GO:0051016	barbed-end actin filament capping	1/189	21/13518	0.256139	0.62298	0.55641	Gsn	1
GO:0099560	synaptic membrane adhesion	1/189	21/13518	0.256139	0.62298	0.55641	Sparcl1	1
GO:1901623	regulation of lymphocyte chemotaxis	1/189	21/13518	0.256139	0.62298	0.55641	Ccl21a	1
GO:2000353	positive regulation of endothelial cell apoptotic process	1/189	21/13518	0.256139	0.62298	0.55641	Akr1c20	1
GO:0032272	negative regulation of protein polymerization	2/189	70/13518	0.256308	0.62298	0.55641	Gsn/Tmsb4x	2
GO:0042100	B cell proliferation	2/189	70/13518	0.256308	0.62298	0.55641	Cd74/Tyrobp	2
GO:0043297	apical junction assembly	2/189	70/13518	0.256308	0.62298	0.55641	Ramp2/Rps6	2
GO:0055021	regulation of cardiac muscle tissue growth	2/189	70/13518	0.256308	0.62298	0.55641	Pi16/Rgs4	2
GO:0002702	positive regulation of production of molecular mediator of immune response	3/189	126/13518	0.25836	0.6252	0.558392	Tek/Cd74/Laptm5	3
GO:0031099	regeneration	3/189	126/13518	0.25836	0.6252	0.558392	Tnc/Mmp2/Cxcl12	3
GO:0032368	regulation of lipid transport	3/189	126/13518	0.25836	0.6252	0.558392	Apoc2/Dbi/Commd1	3
GO:2001233	regulation of apoptotic signaling pathway	7/189	369/13518	0.258726	0.6252	0.558392	Cd74/Ndufa13/Ctss/Rpl11/Tpt1/Cxcl12/Ppia	7
GO:0051258	protein polymerization	5/189	245/13518	0.258774	0.6252	0.558392	Tppp3/Gsn/Coro1a/Tmsb4x/Ccl21a	5
GO:0048708	astrocyte differentiation	2/189	71/13518	0.2615	0.6252	0.558392	C1qa/C5ar1	2
GO:2000379	positive regulation of reactive oxygen species metabolic process	2/189	71/13518	0.2615	0.6252	0.558392	Tyrobp/Akr1c20	2
GO:0006639	acylglycerol metabolic process	3/189	127/13518	0.26213	0.6252	0.558392	Apoc2/Gpihbp1/Dbi	3
GO:0007093	mitotic cell cycle checkpoint signaling	3/189	127/13518	0.26213	0.6252	0.558392	Rps6/Anapc15/Rps27l	3
GO:0017015	regulation of transforming growth factor beta receptor signaling pathway	3/189	127/13518	0.26213	0.6252	0.558392	Eng/Htra3/Adamtsl2	3
GO:0002821	positive regulation of adaptive immune response	3/189	128/13518	0.265907	0.6252	0.558392	Cd74/H2-DMa/H2-Ab1	3
GO:0006638	neutral lipid metabolic process	3/189	128/13518	0.265907	0.6252	0.558392	Apoc2/Gpihbp1/Dbi	3
GO:0050671	positive regulation of lymphocyte proliferation	3/189	128/13518	0.265907	0.6252	0.558392	Cd74/Coro1a/H2-DMb1	3
GO:1903844	regulation of cellular response to transforming growth factor beta stimulus	3/189	128/13518	0.265907	0.6252	0.558392	Eng/Htra3/Adamtsl2	3
GO:0007346	regulation of mitotic cell cycle	8/189	436/13518	0.266283	0.6252	0.558392	Ins2/Psme1/Rps6/Anapc15/Ubd/Rps27l/Rad51b/Psme2	8
GO:0003009	skeletal muscle contraction	1/189	22/13518	0.266555	0.6252	0.558392	Grcc10	1
GO:0010666	positive regulation of cardiac muscle cell apoptotic process	1/189	22/13518	0.266555	0.6252	0.558392	Fndc1	1
GO:0014829	vascular associated smooth muscle contraction	1/189	22/13518	0.266555	0.6252	0.558392	Acta2	1
GO:0019934	cGMP-mediated signaling	1/189	22/13518	0.266555	0.6252	0.558392	Ins2	1
GO:0031571	mitotic G1 DNA damage checkpoint signaling	1/189	22/13518	0.266555	0.6252	0.558392	Rps27l	1
GO:0034104	negative regulation of tissue remodeling	1/189	22/13518	0.266555	0.6252	0.558392	Cst3	1
GO:0034368	protein-lipid complex remodeling	1/189	22/13518	0.266555	0.6252	0.558392	Gpihbp1	1
GO:0034369	plasma lipoprotein particle remodeling	1/189	22/13518	0.266555	0.6252	0.558392	Gpihbp1	1
GO:0043129	surfactant homeostasis	1/189	22/13518	0.266555	0.6252	0.558392	Oas1a	1
GO:0043555	regulation of translation in response to stress	1/189	22/13518	0.266555	0.6252	0.558392	Hbb-b1	1
GO:0045662	negative regulation of myoblast differentiation	1/189	22/13518	0.266555	0.6252	0.558392	Id3	1
GO:0051882	mitochondrial depolarization	1/189	22/13518	0.266555	0.6252	0.558392	Atp5if1	1
GO:0060339	negative regulation of type I interferon-mediated signaling pathway	1/189	22/13518	0.266555	0.6252	0.558392	Oas1a	1
GO:0061744	motor behavior	1/189	22/13518	0.266555	0.6252	0.558392	Grcc10	1
GO:0071276	cellular response to cadmium ion	1/189	22/13518	0.266555	0.6252	0.558392	Gsn	1
GO:0071800	podosome assembly	1/189	22/13518	0.266555	0.6252	0.558392	Gsn	1
GO:0098780	response to mitochondrial depolarisation	1/189	22/13518	0.266555	0.6252	0.558392	Atp5if1	1
GO:1902254	negative regulation of intrinsic apoptotic signaling pathway by p53 class mediator	1/189	22/13518	0.266555	0.6252	0.558392	Cd74	1
GO:2000269	regulation of fibroblast apoptotic process	1/189	22/13518	0.266555	0.6252	0.558392	Socs1	1
GO:0033627	cell adhesion mediated by integrin	2/189	72/13518	0.266694	0.6252	0.558392	Itga11/Ccl21a	2
GO:0046626	regulation of insulin receptor signaling pathway	2/189	72/13518	0.266694	0.6252	0.558392	Ins2/Socs1	2
GO:0051952	regulation of amine transport	2/189	72/13518	0.266694	0.6252	0.558392	Rgs4/Cxcl12	2
GO:0120193	tight junction organization	2/189	72/13518	0.266694	0.6252	0.558392	Ramp2/Rps6	2
GO:2000117	negative regulation of cysteine-type endopeptidase activity	2/189	72/13518	0.266694	0.6252	0.558392	Dpep1/Cst3	2
GO:0045069	regulation of viral genome replication	2/189	73/13518	0.271887	0.631601	0.564109	Oas1a/Ppia	2
GO:0032543	mitochondrial translation	3/189	130/13518	0.27348	0.631601	0.564109	Mrps24/Lars2/Ndufa7	3
GO:0002819	regulation of adaptive immune response	4/189	190/13518	0.275232	0.631601	0.564109	Cd74/H2-DMa/H2-Ab1/Clec4g	4
GO:0002320	lymphoid progenitor cell differentiation	1/189	23/13518	0.276826	0.631601	0.564109	Spi1	1
GO:0003148	outflow tract septum morphogenesis	1/189	23/13518	0.276826	0.631601	0.564109	Eng	1
GO:0003209	cardiac atrium morphogenesis	1/189	23/13518	0.276826	0.631601	0.564109	Eng	1
GO:0005980	glycogen catabolic process	1/189	23/13518	0.276826	0.631601	0.564109	Ins2	1
GO:0007212	dopamine receptor signaling pathway	1/189	23/13518	0.276826	0.631601	0.564109	Rgs4	1
GO:0008045	motor neuron axon guidance	1/189	23/13518	0.276826	0.631601	0.564109	Cxcl12	1
GO:0010663	positive regulation of striated muscle cell apoptotic process	1/189	23/13518	0.276826	0.631601	0.564109	Fndc1	1
GO:0010839	negative regulation of keratinocyte proliferation	1/189	23/13518	0.276826	0.631601	0.564109	Intu	1
GO:0014059	regulation of dopamine secretion	1/189	23/13518	0.276826	0.631601	0.564109	Cxcl12	1
GO:0021952	central nervous system projection neuron axonogenesis	1/189	23/13518	0.276826	0.631601	0.564109	Grcc10	1
GO:0032228	regulation of synaptic transmission, GABAergic	1/189	23/13518	0.276826	0.631601	0.564109	Dbi	1
GO:0033081	regulation of T cell differentiation in thymus	1/189	23/13518	0.276826	0.631601	0.564109	Clec4g	1
GO:0044819	mitotic G1/S transition checkpoint signaling	1/189	23/13518	0.276826	0.631601	0.564109	Rps27l	1
GO:0045821	positive regulation of glycolytic process	1/189	23/13518	0.276826	0.631601	0.564109	Ins2	1
GO:0046164	alcohol catabolic process	1/189	23/13518	0.276826	0.631601	0.564109	Akr1c20	1
GO:0051457	maintenance of protein location in nucleus	1/189	23/13518	0.276826	0.631601	0.564109	Txn1	1
GO:0070293	renal absorption	1/189	23/13518	0.276826	0.631601	0.564109	Gsn	1
GO:0070841	inclusion body assembly	1/189	23/13518	0.276826	0.631601	0.564109	Ubd	1
GO:0071542	dopaminergic neuron differentiation	1/189	23/13518	0.276826	0.631601	0.564109	Cxcl12	1
GO:0090025	regulation of monocyte chemotaxis	1/189	23/13518	0.276826	0.631601	0.564109	Cxcl12	1
GO:0097062	dendritic spine maintenance	1/189	23/13518	0.276826	0.631601	0.564109	Ins2	1
GO:0097284	hepatocyte apoptotic process	1/189	23/13518	0.276826	0.631601	0.564109	Gsn	1
GO:1901028	regulation of mitochondrial outer membrane permeabilization involved in apoptotic signaling pathway	1/189	23/13518	0.276826	0.631601	0.564109	Atp5if1	1
GO:2000810	regulation of bicellular tight junction assembly	1/189	23/13518	0.276826	0.631601	0.564109	Rps6	1
GO:0042310	vasoconstriction	2/189	74/13518	0.277079	0.631601	0.564109	Mmp2/Acta2	2
GO:0048477	oogenesis	2/189	74/13518	0.277079	0.631601	0.564109	Rps6/Tnfaip6	2
GO:1904063	negative regulation of cation transmembrane transport	2/189	74/13518	0.277079	0.631601	0.564109	Rgs4/Commd1	2
GO:0032946	positive regulation of mononuclear cell proliferation	3/189	131/13518	0.277276	0.631601	0.564109	Cd74/Coro1a/H2-DMb1	3
GO:0060759	regulation of response to cytokine stimulus	3/189	131/13518	0.277276	0.631601	0.564109	Cd74/Laptm5/Oas1a	3
GO:0032675	regulation of interleukin-6 production	3/189	132/13518	0.281077	0.638941	0.570665	Cd74/Laptm5/Tyrobp	3
GO:0003018	vascular process in circulatory system	4/189	192/13518	0.281454	0.638941	0.570665	Ins2/Ramp2/Mmp2/Acta2	4
GO:0090257	regulation of muscle system process	4/189	192/13518	0.281454	0.638941	0.570665	Pi16/Gsn/Rgs4/Grcc10	4
GO:0015914	phospholipid transport	2/189	75/13518	0.282269	0.638941	0.570665	Apoc2/Dbi	2
GO:0050871	positive regulation of B cell activation	2/189	75/13518	0.282269	0.638941	0.570665	Spi1/Cd74	2
GO:0060420	regulation of heart growth	2/189	75/13518	0.282269	0.638941	0.570665	Pi16/Rgs4	2
GO:0071216	cellular response to biotic stimulus	4/189	193/13518	0.284573	0.638941	0.570665	Ins2/Spi1/Cxcl9/Irf8	4
GO:0002367	cytokine production involved in immune response	3/189	133/13518	0.284883	0.638941	0.570665	Tek/Cd74/Laptm5	3
GO:0097305	response to alcohol	3/189	133/13518	0.284883	0.638941	0.570665	Rps6/Akr1c20/Ccl21a	3
GO:0050808	synapse organization	7/189	382/13518	0.286922	0.638941	0.570665	Ins2/Tnc/Sparcl1/C1qa/C1qc/C1qb/C5ar1	7
GO:0000272	polysaccharide catabolic process	1/189	24/13518	0.286955	0.638941	0.570665	Ins2	1
GO:0000413	protein peptidyl-prolyl isomerization	1/189	24/13518	0.286955	0.638941	0.570665	Ppia	1
GO:0006359	regulation of transcription by RNA polymerase III	1/189	24/13518	0.286955	0.638941	0.570665	Prdx5	1
GO:0009251	glucan catabolic process	1/189	24/13518	0.286955	0.638941	0.570665	Ins2	1
GO:0010560	positive regulation of glycoprotein biosynthetic process	1/189	24/13518	0.286955	0.638941	0.570665	Ccl21a	1
GO:0022038	corpus callosum development	1/189	24/13518	0.286955	0.638941	0.570665	Grcc10	1
GO:0032069	regulation of nuclease activity	1/189	24/13518	0.286955	0.638941	0.570665	Oas1a	1
GO:0034367	protein-containing complex remodeling	1/189	24/13518	0.286955	0.638941	0.570665	Gpihbp1	1
GO:0035510	DNA dealkylation	1/189	24/13518	0.286955	0.638941	0.570665	Mgmt	1
GO:0045063	T-helper 1 cell differentiation	1/189	24/13518	0.286955	0.638941	0.570665	Gadd45g	1
GO:0048025	negative regulation of mRNA splicing, via spliceosome	1/189	24/13518	0.286955	0.638941	0.570665	Rnps1	1
GO:0050858	negative regulation of antigen receptor-mediated signaling pathway	1/189	24/13518	0.286955	0.638941	0.570665	Laptm5	1
GO:0060964	regulation of miRNA-mediated gene silencing	1/189	24/13518	0.286955	0.638941	0.570665	Wtip	1
GO:1901223	negative regulation of non-canonical NF-kappaB signal transduction	1/189	24/13518	0.286955	0.638941	0.570665	Spi1	1
GO:1902176	negative regulation of oxidative stress-induced intrinsic apoptotic signaling pathway	1/189	24/13518	0.286955	0.638941	0.570665	Ppia	1
GO:0031343	positive regulation of cell killing	2/189	76/13518	0.287456	0.638941	0.570665	Spi1/Tyrobp	2
GO:0001763	morphogenesis of a branching structure	4/189	194/13518	0.287697	0.638941	0.570665	Tek/Eng/Tnc/Cxcl12	4
GO:0006909	phagocytosis	4/189	194/13518	0.287697	0.638941	0.570665	Gsn/Tyrobp/Coro1a/Irf8	4
GO:1903828	negative regulation of protein localization	4/189	194/13518	0.287697	0.638941	0.570665	Ins2/Spi1/Txn1/Commd1	4
GO:1901987	regulation of cell cycle phase transition	7/189	383/13518	0.289122	0.641552	0.572997	Psme1/Rps6/Anapc15/Ubd/Rps27l/Rad51b/Psme2	7
GO:0071695	anatomical structure maturation	4/189	195/13518	0.290827	0.643374	0.574624	Mmp2/Lyl1/C1qa/Ccl21a	4
GO:0015837	amine transport	2/189	77/13518	0.292639	0.643374	0.574624	Rgs4/Cxcl12	2
GO:0032370	positive regulation of lipid transport	2/189	77/13518	0.292639	0.643374	0.574624	Dbi/Commd1	2
GO:0046635	positive regulation of alpha-beta T cell activation	2/189	77/13518	0.292639	0.643374	0.574624	Socs1/H2-Ab1	2
GO:0001516	prostaglandin biosynthetic process	1/189	25/13518	0.296942	0.643374	0.574624	Cd74	1
GO:0010575	positive regulation of vascular endothelial growth factor production	1/189	25/13518	0.296942	0.643374	0.574624	C5ar1	1
GO:0014046	dopamine secretion	1/189	25/13518	0.296942	0.643374	0.574624	Cxcl12	1
GO:0032682	negative regulation of chemokine production	1/189	25/13518	0.296942	0.643374	0.574624	Oas1a	1
GO:0032770	positive regulation of monooxygenase activity	1/189	25/13518	0.296942	0.643374	0.574624	S100a1	1
GO:0032928	regulation of superoxide anion generation	1/189	25/13518	0.296942	0.643374	0.574624	Tyrobp	1
GO:0033238	regulation of amine metabolic process	1/189	25/13518	0.296942	0.643374	0.574624	Ins2	1
GO:0033622	integrin activation	1/189	25/13518	0.296942	0.643374	0.574624	Cxcl12	1
GO:0035335	peptidyl-tyrosine dephosphorylation	1/189	25/13518	0.296942	0.643374	0.574624	Ptprb	1
GO:0043267	negative regulation of potassium ion transport	1/189	25/13518	0.296942	0.643374	0.574624	Rgs4	1
GO:0045823	positive regulation of heart contraction	1/189	25/13518	0.296942	0.643374	0.574624	Rgs4	1
GO:0046457	prostanoid biosynthetic process	1/189	25/13518	0.296942	0.643374	0.574624	Cd74	1
GO:0046639	negative regulation of alpha-beta T cell differentiation	1/189	25/13518	0.296942	0.643374	0.574624	Socs1	1
GO:0046823	negative regulation of nucleocytoplasmic transport	1/189	25/13518	0.296942	0.643374	0.574624	Txn1	1
GO:0048048	embryonic eye morphogenesis	1/189	25/13518	0.296942	0.643374	0.574624	Mfap5	1
GO:0048841	regulation of axon extension involved in axon guidance	1/189	25/13518	0.296942	0.643374	0.574624	Cxcl12	1
GO:0050686	negative regulation of mRNA processing	1/189	25/13518	0.296942	0.643374	0.574624	Rnps1	1
GO:0050974	detection of mechanical stimulus involved in sensory perception	1/189	25/13518	0.296942	0.643374	0.574624	Cxcl12	1
GO:0051204	protein insertion into mitochondrial membrane	1/189	25/13518	0.296942	0.643374	0.574624	Ndufa13	1
GO:0071354	cellular response to interleukin-6	1/189	25/13518	0.296942	0.643374	0.574624	Spi1	1
GO:0072012	glomerulus vasculature development	1/189	25/13518	0.296942	0.643374	0.574624	Tek	1
GO:0090075	relaxation of muscle	1/189	25/13518	0.296942	0.643374	0.574624	Gsn	1
GO:1900368	regulation of post-transcriptional gene silencing by regulatory ncRNA	1/189	25/13518	0.296942	0.643374	0.574624	Wtip	1
GO:1901385	regulation of voltage-gated calcium channel activity	1/189	25/13518	0.296942	0.643374	0.574624	S100a1	1
GO:1900076	regulation of cellular response to insulin stimulus	2/189	78/13518	0.297817	0.644728	0.575834	Ins2/Socs1	2
GO:0035150	regulation of tube size	3/189	137/13518	0.300146	0.646715	0.577608	Ins2/Mmp2/Acta2	3
GO:0035296	regulation of tube diameter	3/189	137/13518	0.300146	0.646715	0.577608	Ins2/Mmp2/Acta2	3
GO:0043467	regulation of generation of precursor metabolites and energy	3/189	137/13518	0.300146	0.646715	0.577608	Ins2/Oas1a/Chchd2	3
GO:0050680	negative regulation of epithelial cell proliferation	3/189	137/13518	0.300146	0.646715	0.577608	Eng/Atp5if1/Intu	3
GO:0097746	blood vessel diameter maintenance	3/189	137/13518	0.300146	0.646715	0.577608	Ins2/Mmp2/Acta2	3
GO:0033157	regulation of intracellular protein transport	4/189	198/13518	0.300242	0.646715	0.577608	Tek/Txn1/Commd1/Atp5if1	4
GO:0022600	digestive system process	2/189	79/13518	0.30299	0.648871	0.579534	Cel/Pnlip	2
GO:0060291	long-term synaptic potentiation	2/189	79/13518	0.30299	0.648871	0.579534	Dbi/Tyrobp	2
GO:0006605	protein targeting	5/189	262/13518	0.304534	0.648871	0.579534	Laptm5/Ndufa13/Atp5if1/Immp2l/Rpl11	5
GO:0001783	B cell apoptotic process	1/189	26/13518	0.30679	0.648871	0.579534	Cd74	1
GO:0002825	regulation of T-helper 1 type immune response	1/189	26/13518	0.30679	0.648871	0.579534	H2-Ab1	1
GO:0006783	heme biosynthetic process	1/189	26/13518	0.30679	0.648871	0.579534	Atp5if1	1
GO:0010971	positive regulation of G2/M transition of mitotic cell cycle	1/189	26/13518	0.30679	0.648871	0.579534	Rad51b	1
GO:0030262	apoptotic nuclear changes	1/189	26/13518	0.30679	0.648871	0.579534	Dnase1l3	1
GO:0031069	hair follicle morphogenesis	1/189	26/13518	0.30679	0.648871	0.579534	Intu	1
GO:0031100	animal organ regeneration	1/189	26/13518	0.30679	0.648871	0.579534	Cxcl12	1
GO:0034138	toll-like receptor 3 signaling pathway	1/189	26/13518	0.30679	0.648871	0.579534	Oas1a	1
GO:0035020	regulation of Rac protein signal transduction	1/189	26/13518	0.30679	0.648871	0.579534	Dynlt1f	1
GO:0045070	positive regulation of viral genome replication	1/189	26/13518	0.30679	0.648871	0.579534	Ppia	1
GO:0046426	negative regulation of receptor signaling pathway via JAK-STAT	1/189	26/13518	0.30679	0.648871	0.579534	Socs1	1
GO:0048261	negative regulation of receptor-mediated endocytosis	1/189	26/13518	0.30679	0.648871	0.579534	Apoc2	1
GO:0048535	lymph node development	1/189	26/13518	0.30679	0.648871	0.579534	Ccl21a	1
GO:0060147	regulation of post-transcriptional gene silencing	1/189	26/13518	0.30679	0.648871	0.579534	Wtip	1
GO:0060561	apoptotic process involved in morphogenesis	1/189	26/13518	0.30679	0.648871	0.579534	Spi1	1
GO:0061437	renal system vasculature development	1/189	26/13518	0.30679	0.648871	0.579534	Tek	1
GO:0061440	kidney vasculature development	1/189	26/13518	0.30679	0.648871	0.579534	Tek	1
GO:0140448	signaling receptor ligand precursor processing	1/189	26/13518	0.30679	0.648871	0.579534	Ins2	1
GO:1903020	positive regulation of glycoprotein metabolic process	1/189	26/13518	0.30679	0.648871	0.579534	Ccl21a	1
GO:0062012	regulation of small molecule metabolic process	6/189	327/13518	0.307924	0.649626	0.580208	Ins2/Apoc2/Cd74/Dbi/Atp5if1/Akr1c20	6
GO:0032273	positive regulation of protein polymerization	2/189	80/13518	0.308156	0.649626	0.580208	Tppp3/Ccl21a	2
GO:0032642	regulation of chemokine production	2/189	80/13518	0.308156	0.649626	0.580208	Cd74/Oas1a	2
GO:0097306	cellular response to alcohol	2/189	80/13518	0.308156	0.649626	0.580208	Rps6/Akr1c20	2
GO:0090066	regulation of anatomical structure size	8/189	459/13518	0.313076	0.652259	0.58256	Ins2/Gsn/Coro1a/Mmp2/Acta2/Tmsb4x/Cxcl12/Ccl21a	8
GO:0033138	positive regulation of peptidyl-serine phosphorylation	2/189	81/13518	0.313314	0.652259	0.58256	Tek/Txn1	2
GO:0046330	positive regulation of JNK cascade	2/189	81/13518	0.313314	0.652259	0.58256	Gadd45g/Ccl21a	2
GO:0048041	focal adhesion assembly	2/189	81/13518	0.313314	0.652259	0.58256	Tek/S100a10	2
GO:0055013	cardiac muscle cell development	2/189	81/13518	0.313314	0.652259	0.58256	Pi16/Rgs4	2
GO:0070227	lymphocyte apoptotic process	2/189	81/13518	0.313314	0.652259	0.58256	Cd74/Rps6	2
GO:0001778	plasma membrane repair	1/189	27/13518	0.3165	0.652259	0.58256	S100a10	1
GO:0002828	regulation of type 2 immune response	1/189	27/13518	0.3165	0.652259	0.58256	Cd74	1
GO:0003401	axis elongation	1/189	27/13518	0.3165	0.652259	0.58256	Tnc	1
GO:0005979	regulation of glycogen biosynthetic process	1/189	27/13518	0.3165	0.652259	0.58256	Ins2	1
GO:0006622	protein targeting to lysosome	1/189	27/13518	0.3165	0.652259	0.58256	Laptm5	1
GO:0006921	cellular component disassembly involved in execution phase of apoptosis	1/189	27/13518	0.3165	0.652259	0.58256	Dnase1l3	1
GO:0006929	substrate-dependent cell migration	1/189	27/13518	0.3165	0.652259	0.58256	Itga11	1
GO:0008207	C21-steroid hormone metabolic process	1/189	27/13518	0.3165	0.652259	0.58256	Akr1c20	1
GO:0009268	response to pH	1/189	27/13518	0.3165	0.652259	0.58256	Ctss	1
GO:0010962	regulation of glucan biosynthetic process	1/189	27/13518	0.3165	0.652259	0.58256	Ins2	1
GO:0021879	forebrain neuron differentiation	1/189	27/13518	0.3165	0.652259	0.58256	Uqcrq	1
GO:0030149	sphingolipid catabolic process	1/189	27/13518	0.3165	0.652259	0.58256	Cel	1
GO:0032689	negative regulation of type II interferon production	1/189	27/13518	0.3165	0.652259	0.58256	Laptm5	1
GO:0035384	thioester biosynthetic process	1/189	27/13518	0.3165	0.652259	0.58256	Mpc2	1
GO:0060966	regulation of gene silencing by regulatory ncRNA	1/189	27/13518	0.3165	0.652259	0.58256	Wtip	1
GO:0070741	response to interleukin-6	1/189	27/13518	0.3165	0.652259	0.58256	Spi1	1
GO:0071616	acyl-CoA biosynthetic process	1/189	27/13518	0.3165	0.652259	0.58256	Mpc2	1
GO:0098869	cellular oxidant detoxification	1/189	27/13518	0.3165	0.652259	0.58256	Txn1	1
GO:1903350	response to dopamine	1/189	27/13518	0.3165	0.652259	0.58256	Rgs4	1
GO:1903351	cellular response to dopamine	1/189	27/13518	0.3165	0.652259	0.58256	Rgs4	1
GO:1903578	regulation of ATP metabolic process	1/189	27/13518	0.3165	0.652259	0.58256	Atp5if1	1
GO:1904893	negative regulation of receptor signaling pathway via STAT	1/189	27/13518	0.3165	0.652259	0.58256	Socs1	1
GO:0033674	positive regulation of kinase activity	6/189	331/13518	0.317742	0.654212	0.584304	Ins2/Tek/Cd74/Socs1/Ppia/Ccl21a	6
GO:0044772	mitotic cell cycle phase transition	7/189	396/13518	0.318062	0.654212	0.584304	Psme1/Rps6/Anapc15/Ubd/Rps27l/Rad51b/Psme2	7
GO:0007189	adenylate cyclase-activating G protein-coupled receptor signaling pathway	2/189	82/13518	0.318465	0.654212	0.584304	Ramp2/Cxcl9	2
GO:0042542	response to hydrogen peroxide	2/189	82/13518	0.318465	0.654212	0.584304	Txn1/Mmp2	2
GO:0051223	regulation of protein transport	8/189	462/13518	0.319312	0.655429	0.585391	Ins2/Tek/Mpc2/Txn1/Commd1/Atp5if1/Ppia/Fndc1	8
GO:0050678	regulation of epithelial cell proliferation	6/189	332/13518	0.320205	0.656739	0.586561	Tek/Eng/C5ar1/Atp5if1/Intu/Cxcl12	6
GO:1901873	regulation of post-translational protein modification	5/189	268/13518	0.320992	0.657828	0.587534	Laptm5/Svbp/Commd1/Rpl11/Ppia	5
GO:0009411	response to UV	3/189	143/13518	0.323114	0.658806	0.588407	Mmp2/Mfap4/Mmp3	3
GO:0050714	positive regulation of protein secretion	3/189	143/13518	0.323114	0.658806	0.588407	Ins2/Mpc2/Ppia	3
GO:0051048	negative regulation of secretion	3/189	143/13518	0.323114	0.658806	0.588407	Ins2/Spi1/Cd74	3
GO:1901136	carbohydrate derivative catabolic process	3/189	143/13518	0.323114	0.658806	0.588407	Hint1/Cela1/Cst3	3
GO:0006308	DNA catabolic process	1/189	28/13518	0.326076	0.658806	0.588407	Dnase1l3	1
GO:0006891	intra-Golgi vesicle-mediated transport	1/189	28/13518	0.326076	0.658806	0.588407	Copz2	1
GO:0021680	cerebellar Purkinje cell layer development	1/189	28/13518	0.326076	0.658806	0.588407	Uqcrq	1
GO:0030224	monocyte differentiation	1/189	28/13518	0.326076	0.658806	0.588407	Cd74	1
GO:0034110	regulation of homotypic cell-cell adhesion	1/189	28/13518	0.326076	0.658806	0.588407	Lgals1	1
GO:0043372	positive regulation of CD4-positive, alpha-beta T cell differentiation	1/189	28/13518	0.326076	0.658806	0.588407	Socs1	1
GO:0044346	fibroblast apoptotic process	1/189	28/13518	0.326076	0.658806	0.588407	Socs1	1
GO:0045730	respiratory burst	1/189	28/13518	0.326076	0.658806	0.588407	Ins2	1
GO:0060914	heart formation	1/189	28/13518	0.326076	0.658806	0.588407	Gng5	1
GO:0090151	establishment of protein localization to mitochondrial membrane	1/189	28/13518	0.326076	0.658806	0.588407	Ndufa13	1
GO:0090382	phagosome maturation	1/189	28/13518	0.326076	0.658806	0.588407	Coro1a	1
GO:1902914	regulation of protein polyubiquitination	1/189	28/13518	0.326076	0.658806	0.588407	Ppia	1
GO:1903524	positive regulation of blood circulation	1/189	28/13518	0.326076	0.658806	0.588407	Rgs4	1
GO:1990776	response to angiotensin	1/189	28/13518	0.326076	0.658806	0.588407	Col3a1	1
GO:0070665	positive regulation of leukocyte proliferation	3/189	144/13518	0.326945	0.659527	0.589052	Cd74/Coro1a/H2-DMb1	3
GO:0071478	cellular response to radiation	3/189	144/13518	0.326945	0.659527	0.589052	Mmp2/Mfap4/Mmp3	3
GO:0071417	cellular response to organonitrogen compound	8/189	466/13518	0.327663	0.660458	0.589883	Ins2/Col6a1/Col3a1/Col1a2/Mmp2/Socs1/Rgs4/Mmp3	8
GO:0000082	G1/S transition of mitotic cell cycle	4/189	207/13518	0.328682	0.661071	0.59043	Psme1/Rps6/Rps27l/Psme2	4
GO:0001942	hair follicle development	2/189	84/13518	0.328738	0.661071	0.59043	Dbi/Intu	2
GO:0043367	CD4-positive, alpha-beta T cell differentiation	2/189	84/13518	0.328738	0.661071	0.59043	Gadd45g/Socs1	2
GO:0061564	axon development	7/189	402/13518	0.331597	0.662287	0.591516	Tnc/Svbp/Mmp2/Igfals/Cxcl12/Grcc10/Dynlt1f	7
GO:0072659	protein localization to plasma membrane	5/189	272/13518	0.332023	0.662287	0.591516	Ins2/Ramp2/Myl12a/S100a10/Commd1	5
GO:0030512	negative regulation of transforming growth factor beta receptor signaling pathway	2/189	85/13518	0.333859	0.662287	0.591516	Htra3/Adamtsl2	2
GO:0032414	positive regulation of ion transmembrane transporter activity	2/189	85/13518	0.333859	0.662287	0.591516	Ctss/S100a1	2
GO:0034766	negative regulation of monoatomic ion transmembrane transport	2/189	85/13518	0.333859	0.662287	0.591516	Rgs4/Commd1	2
GO:0090287	regulation of cellular response to growth factor stimulus	5/189	273/13518	0.334787	0.662287	0.591516	Tek/Eng/Htra3/Adamtsl2/Tnfaip6	5
GO:0001662	behavioral fear response	1/189	29/13518	0.335518	0.662287	0.591516	Dbi	1
GO:0002183	cytoplasmic translational initiation	1/189	29/13518	0.335518	0.662287	0.591516	Eif3i	1
GO:0003230	cardiac atrium development	1/189	29/13518	0.335518	0.662287	0.591516	Eng	1
GO:0006779	porphyrin-containing compound biosynthetic process	1/189	29/13518	0.335518	0.662287	0.591516	Atp5if1	1
GO:0009593	detection of chemical stimulus	1/189	29/13518	0.335518	0.662287	0.591516	Eng	1
GO:0030901	midbrain development	1/189	29/13518	0.335518	0.662287	0.591516	Uqcrq	1
GO:0033014	tetrapyrrole biosynthetic process	1/189	29/13518	0.335518	0.662287	0.591516	Atp5if1	1
GO:0046628	positive regulation of insulin receptor signaling pathway	1/189	29/13518	0.335518	0.662287	0.591516	Ins2	1
GO:0046677	response to antibiotic	1/189	29/13518	0.335518	0.662287	0.591516	Ciita	1
GO:0048730	epidermis morphogenesis	1/189	29/13518	0.335518	0.662287	0.591516	Intu	1
GO:0048846	axon extension involved in axon guidance	1/189	29/13518	0.335518	0.662287	0.591516	Cxcl12	1
GO:0071353	cellular response to interleukin-4	1/189	29/13518	0.335518	0.662287	0.591516	Coro1a	1
GO:0090208	positive regulation of triglyceride metabolic process	1/189	29/13518	0.335518	0.662287	0.591516	Apoc2	1
GO:1902284	neuron projection extension involved in neuron projection guidance	1/189	29/13518	0.335518	0.662287	0.591516	Cxcl12	1
GO:1902683	regulation of receptor localization to synapse	1/189	29/13518	0.335518	0.662287	0.591516	Tyrobp	1
GO:1902751	positive regulation of cell cycle G2/M phase transition	1/189	29/13518	0.335518	0.662287	0.591516	Rad51b	1
GO:2000463	positive regulation of excitatory postsynaptic potential	1/189	29/13518	0.335518	0.662287	0.591516	Rgs4	1
GO:2001185	regulation of CD8-positive, alpha-beta T cell activation	1/189	29/13518	0.335518	0.662287	0.591516	Socs1	1
GO:2000045	regulation of G1/S transition of mitotic cell cycle	3/189	147/13518	0.338437	0.666035	0.594863	Psme1/Rps27l/Psme2	3
GO:0022404	molting cycle process	2/189	86/13518	0.338969	0.666035	0.594863	Dbi/Intu	2
GO:0022405	hair cycle process	2/189	86/13518	0.338969	0.666035	0.594863	Dbi/Intu	2
GO:0030101	natural killer cell activation	2/189	86/13518	0.338969	0.666035	0.594863	Tyrobp/Coro1a	2
GO:0051153	regulation of striated muscle cell differentiation	2/189	86/13518	0.338969	0.666035	0.594863	Pi16/Rgs4	2
GO:0090288	negative regulation of cellular response to growth factor stimulus	2/189	86/13518	0.338969	0.666035	0.594863	Htra3/Tnfaip6	2
GO:0051347	positive regulation of transferase activity	7/189	407/13518	0.342943	0.668868	0.597394	Ins2/Tek/Cd74/Dbi/Socs1/Ppia/Ccl21a	7
GO:0032602	chemokine production	2/189	87/13518	0.344067	0.668868	0.597394	Cd74/Oas1a	2
GO:0001835	blastocyst hatching	1/189	30/13518	0.344828	0.668868	0.597394	Ndufa2	1
GO:0001893	maternal placenta development	1/189	30/13518	0.344828	0.668868	0.597394	Tppp3	1
GO:0002209	behavioral defense response	1/189	30/13518	0.344828	0.668868	0.597394	Dbi	1
GO:0006099	tricarboxylic acid cycle	1/189	30/13518	0.344828	0.668868	0.597394	Sdhb	1
GO:0021799	cerebral cortex radially oriented cell migration	1/189	30/13518	0.344828	0.668868	0.597394	Col3a1	1
GO:0030947	regulation of vascular endothelial growth factor receptor signaling pathway	1/189	30/13518	0.344828	0.668868	0.597394	Tek	1
GO:0032801	receptor catabolic process	1/189	30/13518	0.344828	0.668868	0.597394	Laptm5	1
GO:0035188	hatching	1/189	30/13518	0.344828	0.668868	0.597394	Ndufa2	1
GO:0045920	negative regulation of exocytosis	1/189	30/13518	0.344828	0.668868	0.597394	Spi1	1
GO:0046006	regulation of activated T cell proliferation	1/189	30/13518	0.344828	0.668868	0.597394	Laptm5	1
GO:0050996	positive regulation of lipid catabolic process	1/189	30/13518	0.344828	0.668868	0.597394	Apoc2	1
GO:0051491	positive regulation of filopodium assembly	1/189	30/13518	0.344828	0.668868	0.597394	Ccl21a	1
GO:0051693	actin filament capping	1/189	30/13518	0.344828	0.668868	0.597394	Gsn	1
GO:0070509	calcium ion import	1/189	30/13518	0.344828	0.668868	0.597394	Cxcl12	1
GO:0071684	organism emergence from protective structure	1/189	30/13518	0.344828	0.668868	0.597394	Ndufa2	1
GO:1903532	positive regulation of secretion by cell	5/189	278/13518	0.348636	0.675744	0.603536	Ins2/Mpc2/S100a10/Cxcl12/Ppia	5
GO:0060047	heart contraction	3/189	150/13518	0.349919	0.677721	0.605301	Gsn/Rgs4/S100a1	3
GO:0090092	regulation of transmembrane receptor protein serine/threonine kinase signaling pathway	4/189	214/13518	0.350917	0.679144	0.606572	Eng/Htra3/Adamtsl2/Tnfaip6	4
GO:0000096	sulfur amino acid metabolic process	1/189	31/13518	0.354009	0.679414	0.606814	Dpep1	1
GO:0045577	regulation of B cell differentiation	1/189	31/13518	0.354009	0.679414	0.606814	Spi1	1
GO:0045589	regulation of regulatory T cell differentiation	1/189	31/13518	0.354009	0.679414	0.606814	Socs1	1
GO:0045672	positive regulation of osteoclast differentiation	1/189	31/13518	0.354009	0.679414	0.606814	Tyrobp	1
GO:0046466	membrane lipid catabolic process	1/189	31/13518	0.354009	0.679414	0.606814	Cel	1
GO:0070670	response to interleukin-4	1/189	31/13518	0.354009	0.679414	0.606814	Coro1a	1
GO:0090322	regulation of superoxide metabolic process	1/189	31/13518	0.354009	0.679414	0.606814	Tyrobp	1
GO:1901797	negative regulation of signal transduction by p53 class mediator	1/189	31/13518	0.354009	0.679414	0.606814	Cd74	1
GO:1904645	response to amyloid-beta	1/189	31/13518	0.354009	0.679414	0.606814	Mmp2	1
GO:1901890	positive regulation of cell junction assembly	2/189	89/13518	0.354225	0.679414	0.606814	Tek/S100a10	2
GO:1902600	proton transmembrane transport	2/189	89/13518	0.354225	0.679414	0.606814	Atp5f1e/Atp5mf	2
GO:2001257	regulation of cation channel activity	2/189	89/13518	0.354225	0.679414	0.606814	Ctss/S100a1	2
GO:0006869	lipid transport	6/189	346/13518	0.354941	0.680281	0.607588	Apoc2/Gpihbp1/Dbi/Cel/Pnlip/Commd1	6
GO:0051494	negative regulation of cytoskeleton organization	3/189	152/13518	0.357562	0.68463	0.611471	Gsn/Coro1a/Tmsb4x	3
GO:0007040	lysosome organization	2/189	90/13518	0.359283	0.68463	0.611471	Laptm5/Coro1a	2
GO:0010927	cellular component assembly involved in morphogenesis	2/189	90/13518	0.359283	0.68463	0.611471	Csrp2/Myl9	2
GO:0032411	positive regulation of transporter activity	2/189	90/13518	0.359283	0.68463	0.611471	Ctss/S100a1	2
GO:0055006	cardiac cell development	2/189	90/13518	0.359283	0.68463	0.611471	Pi16/Rgs4	2
GO:0080171	lytic vacuole organization	2/189	90/13518	0.359283	0.68463	0.611471	Laptm5/Coro1a	2
GO:0051222	positive regulation of protein transport	5/189	282/13518	0.359741	0.68463	0.611471	Ins2/Tek/Mpc2/Commd1/Ppia	5
GO:0002429	immune response-activating cell surface receptor signaling pathway	4/189	217/13518	0.360457	0.68463	0.611471	Laptm5/Tyrobp/C5ar1/Oas1a	4
GO:0008299	isoprenoid biosynthetic process	1/189	32/13518	0.363061	0.68463	0.611471	Akr1c20	1
GO:0010574	regulation of vascular endothelial growth factor production	1/189	32/13518	0.363061	0.68463	0.611471	C5ar1	1
GO:0030212	hyaluronan metabolic process	1/189	32/13518	0.363061	0.68463	0.611471	Tnfaip6	1
GO:0032369	negative regulation of lipid transport	1/189	32/13518	0.363061	0.68463	0.611471	Apoc2	1
GO:0042596	fear response	1/189	32/13518	0.363061	0.68463	0.611471	Dbi	1
GO:0044273	sulfur compound catabolic process	1/189	32/13518	0.363061	0.68463	0.611471	Dpep1	1
GO:0045214	sarcomere organization	1/189	32/13518	0.363061	0.68463	0.611471	Csrp2	1
GO:0045777	positive regulation of blood pressure	1/189	32/13518	0.363061	0.68463	0.611471	Eng	1
GO:0046427	positive regulation of receptor signaling pathway via JAK-STAT	1/189	32/13518	0.363061	0.68463	0.611471	Socs1	1
GO:0048384	retinoic acid receptor signaling pathway	1/189	32/13518	0.363061	0.68463	0.611471	Akr1c20	1
GO:0050982	detection of mechanical stimulus	1/189	32/13518	0.363061	0.68463	0.611471	Cxcl12	1
GO:1900078	positive regulation of cellular response to insulin stimulus	1/189	32/13518	0.363061	0.68463	0.611471	Ins2	1
GO:1901021	positive regulation of calcium ion transmembrane transporter activity	1/189	32/13518	0.363061	0.68463	0.611471	S100a1	1
GO:2000756	regulation of peptidyl-lysine acetylation	1/189	32/13518	0.363061	0.68463	0.611471	Hint2	1
GO:0006874	intracellular calcium ion homeostasis	4/189	218/13518	0.363636	0.685212	0.611992	Dbi/Cxcl9/Coro1a/Ccl21a	4
GO:0007044	cell-substrate junction assembly	2/189	91/13518	0.364327	0.685511	0.612258	Tek/S100a10	2
GO:1900182	positive regulation of protein localization to nucleus	2/189	91/13518	0.364327	0.685511	0.612258	Ins2/Tek	2
GO:0042593	glucose homeostasis	4/189	219/13518	0.366815	0.689688	0.615989	Ins2/Mpc2/Rps6/Oas1a	4
GO:0008277	regulation of G protein-coupled receptor signaling pathway	2/189	92/13518	0.369357	0.692333	0.618351	Ramp2/Rgs4	2
GO:0042632	cholesterol homeostasis	2/189	92/13518	0.369357	0.692333	0.618351	Gpihbp1/Commd1	2
GO:0010498	proteasomal protein catabolic process	8/189	486/13518	0.369923	0.692333	0.618351	Psme1/Psmb8/Psma7/Commd1/Rpl11/Psma5/Psme2/Psmb9	8
GO:0033500	carbohydrate homeostasis	4/189	220/13518	0.369994	0.692333	0.618351	Ins2/Mpc2/Rps6/Oas1a	4
GO:0006636	unsaturated fatty acid biosynthetic process	1/189	33/13518	0.371988	0.692333	0.618351	Cd74	1
GO:0030513	positive regulation of BMP signaling pathway	1/189	33/13518	0.371988	0.692333	0.618351	Eng	1
GO:0046686	response to cadmium ion	1/189	33/13518	0.371988	0.692333	0.618351	Gsn	1
GO:0060441	epithelial tube branching involved in lung morphogenesis	1/189	33/13518	0.371988	0.692333	0.618351	Tnc	1
GO:0070873	regulation of glycogen metabolic process	1/189	33/13518	0.371988	0.692333	0.618351	Ins2	1
GO:0071300	cellular response to retinoic acid	1/189	33/13518	0.371988	0.692333	0.618351	Ndufa13	1
GO:0097345	mitochondrial outer membrane permeabilization	1/189	33/13518	0.371988	0.692333	0.618351	Atp5if1	1
GO:1901889	negative regulation of cell junction assembly	1/189	33/13518	0.371988	0.692333	0.618351	Rps6	1
GO:1903115	regulation of actin filament-based movement	1/189	33/13518	0.371988	0.692333	0.618351	Acta2	1
GO:1903725	regulation of phospholipid metabolic process	1/189	33/13518	0.371988	0.692333	0.618351	Apoc2	1
GO:0034612	response to tumor necrosis factor	3/189	156/13518	0.372812	0.692533	0.61853	Laptm5/Ubd/Ccl21a	3
GO:1905952	regulation of lipid localization	3/189	156/13518	0.372812	0.692533	0.61853	Apoc2/Dbi/Commd1	3
GO:0002768	immune response-regulating cell surface receptor signaling pathway	4/189	221/13518	0.373171	0.692533	0.61853	Laptm5/Tyrobp/C5ar1/Oas1a	4
GO:0048608	reproductive structure development	4/189	221/13518	0.373171	0.692533	0.61853	Tnc/Mmp2/Tnfaip6/Immp2l	4
GO:0006892	post-Golgi vesicle-mediated transport	2/189	93/13518	0.37437	0.693177	0.619105	Laptm5/Commd1	2
GO:0030048	actin filament-based movement	2/189	93/13518	0.37437	0.693177	0.619105	Gsn/Acta2	2
GO:0055092	sterol homeostasis	2/189	93/13518	0.37437	0.693177	0.619105	Gpihbp1/Commd1	2
GO:0070201	regulation of establishment of protein localization	8/189	489/13518	0.376313	0.693177	0.619105	Ins2/Tek/Mpc2/Txn1/Commd1/Atp5if1/Ppia/Fndc1	8
GO:0002703	regulation of leukocyte mediated immunity	4/189	222/13518	0.376348	0.693177	0.619105	Spi1/Dnase1l3/Tyrobp/Clec4g	4
GO:0062013	positive regulation of small molecule metabolic process	3/189	157/13518	0.376614	0.693177	0.619105	Ins2/Apoc2/Cd74	3
GO:2000058	regulation of ubiquitin-dependent protein catabolic process	3/189	157/13518	0.376614	0.693177	0.619105	Laptm5/Commd1/Rpl11	3
GO:0032649	regulation of type II interferon production	2/189	94/13518	0.379368	0.693177	0.619105	Laptm5/Irf8	2
GO:0034446	substrate adhesion-dependent cell spreading	2/189	94/13518	0.379368	0.693177	0.619105	Tek/S100a10	2
GO:0045639	positive regulation of myeloid cell differentiation	2/189	94/13518	0.379368	0.693177	0.619105	Cd74/Tyrobp	2
GO:0045824	negative regulation of innate immune response	2/189	94/13518	0.379368	0.693177	0.619105	Ins2/Oas1a	2
GO:0043588	skin development	4/189	223/13518	0.379523	0.693177	0.619105	Col3a1/Dbi/Col1a2/Intu	4
GO:0002253	activation of immune response	7/189	423/13518	0.379533	0.693177	0.619105	Laptm5/Tyrobp/C1qa/C1qc/C1qb/C5ar1/Oas1a	7
GO:1902905	positive regulation of supramolecular fiber organization	3/189	158/13518	0.380412	0.693177	0.619105	Gsn/S100a10/Ccl21a	3
GO:0006084	acetyl-CoA metabolic process	1/189	34/13518	0.38079	0.693177	0.619105	Mpc2	1
GO:0032355	response to estradiol	1/189	34/13518	0.38079	0.693177	0.619105	Mmp2	1
GO:0032885	regulation of polysaccharide biosynthetic process	1/189	34/13518	0.38079	0.693177	0.619105	Ins2	1
GO:0043277	apoptotic cell clearance	1/189	34/13518	0.38079	0.693177	0.619105	Tyrobp	1
GO:0043516	regulation of DNA damage response, signal transduction by p53 class mediator	1/189	34/13518	0.38079	0.693177	0.619105	Cd74	1
GO:0050919	negative chemotaxis	1/189	34/13518	0.38079	0.693177	0.619105	Igfals	1
GO:0051954	positive regulation of amine transport	1/189	34/13518	0.38079	0.693177	0.619105	Cxcl12	1
GO:0097242	amyloid-beta clearance	1/189	34/13518	0.38079	0.693177	0.619105	C5ar1	1
GO:0099172	presynapse organization	1/189	34/13518	0.38079	0.693177	0.619105	C5ar1	1
GO:1902175	regulation of oxidative stress-induced intrinsic apoptotic signaling pathway	1/189	34/13518	0.38079	0.693177	0.619105	Ppia	1
GO:1902742	apoptotic process involved in development	1/189	34/13518	0.38079	0.693177	0.619105	Spi1	1
GO:1990089	response to nerve growth factor	1/189	34/13518	0.38079	0.693177	0.619105	Coro1a	1
GO:1990090	cellular response to nerve growth factor stimulus	1/189	34/13518	0.38079	0.693177	0.619105	Coro1a	1
GO:0010720	positive regulation of cell development	7/189	424/13518	0.381829	0.694194	0.620013	Spi1/Cd74/Tyrobp/H2-Aa/H2-DMa/Socs1/Cxcl12	7
GO:0051047	positive regulation of secretion	5/189	290/13518	0.381979	0.694194	0.620013	Ins2/Mpc2/S100a10/Cxcl12/Ppia	5
GO:0051090	regulation of DNA-binding transcription factor activity	6/189	357/13518	0.382443	0.694194	0.620013	Ins2/Spi1/Id3/Commd1/Rpl11/Ppia	6
GO:0003007	heart morphogenesis	4/189	224/13518	0.382696	0.694194	0.620013	Tek/Eng/Gng5/Tmem100	4
GO:0061458	reproductive system development	4/189	224/13518	0.382696	0.694194	0.620013	Tnc/Mmp2/Tnfaip6/Immp2l	4
GO:0044057	regulation of system process	7/189	425/13518	0.384125	0.694728	0.620491	Pi16/Gsn/Mmp2/Rgs4/S100a1/Tmem100/Grcc10	7
GO:0008406	gonad development	3/189	159/13518	0.384206	0.694728	0.620491	Mmp2/Tnfaip6/Immp2l	3
GO:0002526	acute inflammatory response	2/189	95/13518	0.384349	0.694728	0.620491	Ins2/Dnase1l3	2
GO:0032092	positive regulation of protein binding	2/189	95/13518	0.384349	0.694728	0.620491	Ramp2/Rpl11	2
GO:1905477	positive regulation of protein localization to membrane	2/189	95/13518	0.384349	0.694728	0.620491	Commd1/Tnfaip6	2
GO:0043547	positive regulation of GTPase activity	4/189	225/13518	0.385868	0.694728	0.620491	Rgs1/Rgs4/S100a10/Ccl21a	4
GO:0007088	regulation of mitotic nuclear division	2/189	96/13518	0.389313	0.694728	0.620491	Ins2/Anapc15	2
GO:0042102	positive regulation of T cell proliferation	2/189	96/13518	0.389313	0.694728	0.620491	Coro1a/H2-DMb1	2
GO:0007007	inner mitochondrial membrane organization	1/189	35/13518	0.389469	0.694728	0.620491	Ndufa13	1
GO:0010518	positive regulation of phospholipase activity	1/189	35/13518	0.389469	0.694728	0.620491	Apoc2	1
GO:0010573	vascular endothelial growth factor production	1/189	35/13518	0.389469	0.694728	0.620491	C5ar1	1
GO:0010661	positive regulation of muscle cell apoptotic process	1/189	35/13518	0.389469	0.694728	0.620491	Fndc1	1
GO:0010803	regulation of tumor necrosis factor-mediated signaling pathway	1/189	35/13518	0.389469	0.694728	0.620491	Laptm5	1
GO:0021536	diencephalon development	1/189	35/13518	0.389469	0.694728	0.620491	Uqcrq	1
GO:0021872	forebrain generation of neurons	1/189	35/13518	0.389469	0.694728	0.620491	Uqcrq	1
GO:0021955	central nervous system neuron axonogenesis	1/189	35/13518	0.389469	0.694728	0.620491	Grcc10	1
GO:0034389	lipid droplet organization	1/189	35/13518	0.389469	0.694728	0.620491	Ppia	1
GO:0045066	regulatory T cell differentiation	1/189	35/13518	0.389469	0.694728	0.620491	Socs1	1
GO:0046825	regulation of protein export from nucleus	1/189	35/13518	0.389469	0.694728	0.620491	Txn1	1
GO:0050433	regulation of catecholamine secretion	1/189	35/13518	0.389469	0.694728	0.620491	Cxcl12	1
GO:0050832	defense response to fungus	1/189	35/13518	0.389469	0.694728	0.620491	Spi1	1
GO:0050850	positive regulation of calcium-mediated signaling	1/189	35/13518	0.389469	0.694728	0.620491	Hint1	1
GO:0070229	negative regulation of lymphocyte apoptotic process	1/189	35/13518	0.389469	0.694728	0.620491	Cd74	1
GO:1902110	positive regulation of mitochondrial membrane permeability involved in apoptotic process	1/189	35/13518	0.389469	0.694728	0.620491	Atp5if1	1
GO:0071396	cellular response to lipid	7/189	428/13518	0.391018	0.695062	0.620789	Spi1/Id3/Cxcl9/Mmp2/Ndufa13/Irf8/Akr1c20	7
GO:1902532	negative regulation of intracellular signal transduction	8/189	496/13518	0.391253	0.695062	0.620789	Spi1/Cd74/Ndufa13/Wtip/Mmp3/Tpt1/Cxcl12/Ppia	8
GO:0043484	regulation of RNA splicing	3/189	161/13518	0.391776	0.695062	0.620789	Rps26/Rnps1/Rps13	3
GO:0045137	development of primary sexual characteristics	3/189	161/13518	0.391776	0.695062	0.620789	Mmp2/Tnfaip6/Immp2l	3
GO:0071222	cellular response to lipopolysaccharide	3/189	161/13518	0.391776	0.695062	0.620789	Spi1/Cxcl9/Irf8	3
GO:0042063	gliogenesis	5/189	294/13518	0.393095	0.695062	0.620789	Ptprb/Col3a1/Dbi/C1qa/C5ar1	5
GO:0048534	hematopoietic or lymphoid organ development	2/189	97/13518	0.394259	0.695062	0.620789	Lrrc17/Ccl21a	2
GO:0055017	cardiac muscle tissue growth	2/189	97/13518	0.394259	0.695062	0.620789	Pi16/Rgs4	2
GO:0016482	cytosolic transport	3/189	162/13518	0.395553	0.695062	0.620789	Laptm5/Coro1a/Dennd5a	3
GO:0001933	negative regulation of protein phosphorylation	5/189	295/13518	0.395873	0.695062	0.620789	Ptprb/Gadd45g/Eng/Socs1/Ppia	5
GO:0006953	acute-phase response	1/189	36/13518	0.398027	0.695062	0.620789	Ins2	1
GO:0007157	heterophilic cell-cell adhesion via plasma membrane cell adhesion molecules	1/189	36/13518	0.398027	0.695062	0.620789	Lgals1	1
GO:0014888	striated muscle adaptation	1/189	36/13518	0.398027	0.695062	0.620789	Gsn	1
GO:0015872	dopamine transport	1/189	36/13518	0.398027	0.695062	0.620789	Cxcl12	1
GO:0022602	ovulation cycle process	1/189	36/13518	0.398027	0.695062	0.620789	Tnfaip6	1
GO:0030835	negative regulation of actin filament depolymerization	1/189	36/13518	0.398027	0.695062	0.620789	Gsn	1
GO:0030890	positive regulation of B cell proliferation	1/189	36/13518	0.398027	0.695062	0.620789	Cd74	1
GO:0035774	positive regulation of insulin secretion involved in cellular response to glucose stimulus	1/189	36/13518	0.398027	0.695062	0.620789	Mpc2	1
GO:0042092	type 2 immune response	1/189	36/13518	0.398027	0.695062	0.620789	Cd74	1
GO:0042168	heme metabolic process	1/189	36/13518	0.398027	0.695062	0.620789	Atp5if1	1
GO:0042554	superoxide anion generation	1/189	36/13518	0.398027	0.695062	0.620789	Tyrobp	1
GO:0045840	positive regulation of mitotic nuclear division	1/189	36/13518	0.398027	0.695062	0.620789	Ins2	1
GO:0050798	activated T cell proliferation	1/189	36/13518	0.398027	0.695062	0.620789	Laptm5	1
GO:0050881	musculoskeletal movement	1/189	36/13518	0.398027	0.695062	0.620789	Grcc10	1
GO:0051932	synaptic transmission, GABAergic	1/189	36/13518	0.398027	0.695062	0.620789	Dbi	1
GO:0120033	negative regulation of plasma membrane bounded cell projection assembly	1/189	36/13518	0.398027	0.695062	0.620789	Ccl21a	1
GO:1900026	positive regulation of substrate adhesion-dependent cell spreading	1/189	36/13518	0.398027	0.695062	0.620789	S100a10	1
GO:1901616	organic hydroxy compound catabolic process	1/189	36/13518	0.398027	0.695062	0.620789	Akr1c20	1
GO:1901661	quinone metabolic process	1/189	36/13518	0.398027	0.695062	0.620789	Akr1c20	1
GO:1903670	regulation of sprouting angiogenesis	1/189	36/13518	0.398027	0.695062	0.620789	S100a1	1
GO:1904894	positive regulation of receptor signaling pathway via STAT	1/189	36/13518	0.398027	0.695062	0.620789	Socs1	1
GO:0044843	cell cycle G1/S phase transition	4/189	229/13518	0.398536	0.695478	0.621161	Psme1/Rps6/Rps27l/Psme2	4
GO:0150115	cell-substrate junction organization	2/189	98/13518	0.399187	0.69591	0.621546	Tek/S100a10	2
GO:0003015	heart process	3/189	163/13518	0.399324	0.69591	0.621546	Gsn/Rgs4/S100a1	3
GO:0051348	negative regulation of transferase activity	4/189	230/13518	0.401696	0.699571	0.624816	Ptprb/Gadd45g/Rpl11/Ppia	4
GO:0042303	molting cycle	2/189	99/13518	0.404096	0.701235	0.626303	Dbi/Intu	2
GO:0042633	hair cycle	2/189	99/13518	0.404096	0.701235	0.626303	Dbi/Intu	2
GO:1905954	positive regulation of lipid localization	2/189	99/13518	0.404096	0.701235	0.626303	Dbi/Commd1	2
GO:1904951	positive regulation of establishment of protein localization	5/189	298/13518	0.404197	0.701235	0.626303	Ins2/Tek/Mpc2/Commd1/Ppia	5
GO:0007094	mitotic spindle assembly checkpoint signaling	1/189	37/13518	0.406466	0.701235	0.626303	Anapc15	1
GO:0050879	multicellular organismal movement	1/189	37/13518	0.406466	0.701235	0.626303	Grcc10	1
GO:0051438	regulation of ubiquitin-protein transferase activity	1/189	37/13518	0.406466	0.701235	0.626303	Rpl11	1
GO:0071173	spindle assembly checkpoint signaling	1/189	37/13518	0.406466	0.701235	0.626303	Anapc15	1
GO:0071827	plasma lipoprotein particle organization	1/189	37/13518	0.406466	0.701235	0.626303	Gpihbp1	1
GO:0071868	cellular response to monoamine stimulus	1/189	37/13518	0.406466	0.701235	0.626303	Rgs4	1
GO:0071870	cellular response to catecholamine stimulus	1/189	37/13518	0.406466	0.701235	0.626303	Rgs4	1
GO:1901532	regulation of hematopoietic progenitor cell differentiation	1/189	37/13518	0.406466	0.701235	0.626303	Spi1	1
GO:1901568	fatty acid derivative metabolic process	1/189	37/13518	0.406466	0.701235	0.626303	Dpep1	1
GO:1902686	mitochondrial outer membrane permeabilization involved in programmed cell death	1/189	37/13518	0.406466	0.701235	0.626303	Atp5if1	1
GO:1903522	regulation of blood circulation	3/189	165/13518	0.406846	0.701421	0.626468	Mmp2/Rgs4/S100a1	3
GO:0030282	bone mineralization	2/189	100/13518	0.408987	0.703228	0.628082	Clec3b/Col1a2	2
GO:0033559	unsaturated fatty acid metabolic process	2/189	100/13518	0.408987	0.703228	0.628082	Cd74/Akr1c20	2
GO:0046620	regulation of organ growth	2/189	100/13518	0.408987	0.703228	0.628082	Pi16/Rgs4	2
GO:0060840	artery development	2/189	100/13518	0.408987	0.703228	0.628082	Col3a1/Eng	2
GO:0140053	mitochondrial gene expression	3/189	166/13518	0.410597	0.704066	0.62883	Mrps24/Lars2/Ndufa7	3
GO:0002823	negative regulation of adaptive immune response based on somatic recombination of immune receptors built from immunoglobulin superfamily domains	1/189	38/13518	0.414787	0.704066	0.62883	Clec4g	1
GO:0010613	positive regulation of cardiac muscle hypertrophy	1/189	38/13518	0.414787	0.704066	0.62883	Gsn	1
GO:0010837	regulation of keratinocyte proliferation	1/189	38/13518	0.414787	0.704066	0.62883	Intu	1
GO:0014742	positive regulation of muscle hypertrophy	1/189	38/13518	0.414787	0.704066	0.62883	Gsn	1
GO:0032373	positive regulation of sterol transport	1/189	38/13518	0.414787	0.704066	0.62883	Commd1	1
GO:0032376	positive regulation of cholesterol transport	1/189	38/13518	0.414787	0.704066	0.62883	Commd1	1
GO:0032435	negative regulation of proteasomal ubiquitin-dependent protein catabolic process	1/189	38/13518	0.414787	0.704066	0.62883	Rpl11	1
GO:0038179	neurotrophin signaling pathway	1/189	38/13518	0.414787	0.704066	0.62883	Coro1a	1
GO:0046456	icosanoid biosynthetic process	1/189	38/13518	0.414787	0.704066	0.62883	Cd74	1
GO:0071174	mitotic spindle checkpoint signaling	1/189	38/13518	0.414787	0.704066	0.62883	Anapc15	1
GO:0140894	endolysosomal toll-like receptor signaling pathway	1/189	38/13518	0.414787	0.704066	0.62883	Oas1a	1
GO:2001222	regulation of neuron migration	1/189	38/13518	0.414787	0.704066	0.62883	Col3a1	1
GO:1902806	regulation of cell cycle G1/S phase transition	3/189	168/13518	0.418077	0.704066	0.62883	Psme1/Rps27l/Psme2	3
GO:0031644	regulation of nervous system process	2/189	102/13518	0.418709	0.704066	0.62883	Rgs4/Tmem100	2
GO:0060419	heart growth	2/189	102/13518	0.418709	0.704066	0.62883	Pi16/Rgs4	2
GO:0051495	positive regulation of cytoskeleton organization	3/189	169/13518	0.421806	0.704066	0.62883	Gsn/S100a10/Ccl21a	3
GO:0071219	cellular response to molecule of bacterial origin	3/189	169/13518	0.421806	0.704066	0.62883	Spi1/Cxcl9/Irf8	3
GO:0001782	B cell homeostasis	1/189	39/13518	0.422992	0.704066	0.62883	Cd74	1
GO:0015804	neutral amino acid transport	1/189	39/13518	0.422992	0.704066	0.62883	Rgs4	1
GO:0032941	secretion by tissue	1/189	39/13518	0.422992	0.704066	0.62883	Cel	1
GO:0033046	negative regulation of sister chromatid segregation	1/189	39/13518	0.422992	0.704066	0.62883	Anapc15	1
GO:0033048	negative regulation of mitotic sister chromatid segregation	1/189	39/13518	0.422992	0.704066	0.62883	Anapc15	1
GO:0033866	nucleoside bisphosphate biosynthetic process	1/189	39/13518	0.422992	0.704066	0.62883	Mpc2	1
GO:0034030	ribonucleoside bisphosphate biosynthetic process	1/189	39/13518	0.422992	0.704066	0.62883	Mpc2	1
GO:0034033	purine nucleoside bisphosphate biosynthetic process	1/189	39/13518	0.422992	0.704066	0.62883	Mpc2	1
GO:0035272	exocrine system development	1/189	39/13518	0.422992	0.704066	0.62883	Cela1	1
GO:0035307	positive regulation of protein dephosphorylation	1/189	39/13518	0.422992	0.704066	0.62883	Ppia	1
GO:0035329	hippo signaling	1/189	39/13518	0.422992	0.704066	0.62883	Wtip	1
GO:0035794	positive regulation of mitochondrial membrane permeability	1/189	39/13518	0.422992	0.704066	0.62883	Atp5if1	1
GO:0036037	CD8-positive, alpha-beta T cell activation	1/189	39/13518	0.422992	0.704066	0.62883	Socs1	1
GO:0042181	ketone biosynthetic process	1/189	39/13518	0.422992	0.704066	0.62883	Akr1c20	1
GO:0043300	regulation of leukocyte degranulation	1/189	39/13518	0.422992	0.704066	0.62883	Spi1	1
GO:0045471	response to ethanol	1/189	39/13518	0.422992	0.704066	0.62883	Rps6	1
GO:0045841	negative regulation of mitotic metaphase/anaphase transition	1/189	39/13518	0.422992	0.704066	0.62883	Anapc15	1
GO:0045880	positive regulation of smoothened signaling pathway	1/189	39/13518	0.422992	0.704066	0.62883	Intu	1
GO:0046326	positive regulation of glucose import	1/189	39/13518	0.422992	0.704066	0.62883	Ins2	1
GO:0046627	negative regulation of insulin receptor signaling pathway	1/189	39/13518	0.422992	0.704066	0.62883	Socs1	1
GO:0051955	regulation of amino acid transport	1/189	39/13518	0.422992	0.704066	0.62883	Rgs4	1
GO:0055010	ventricular cardiac muscle tissue morphogenesis	1/189	39/13518	0.422992	0.704066	0.62883	Eng	1
GO:0060338	regulation of type I interferon-mediated signaling pathway	1/189	39/13518	0.422992	0.704066	0.62883	Oas1a	1
GO:2000516	positive regulation of CD4-positive, alpha-beta T cell activation	1/189	39/13518	0.422992	0.704066	0.62883	Socs1	1
GO:2000816	negative regulation of mitotic sister chromatid separation	1/189	39/13518	0.422992	0.704066	0.62883	Anapc15	1
GO:0006413	translational initiation	2/189	103/13518	0.42354	0.704066	0.62883	Eif3i/Hbb-b1	2
GO:0048640	negative regulation of developmental growth	2/189	103/13518	0.42354	0.704066	0.62883	Pi16/Rgs4	2
GO:0051606	detection of stimulus	2/189	103/13518	0.42354	0.704066	0.62883	Eng/Cxcl12	2
GO:0003012	muscle system process	5/189	305/13518	0.423568	0.704066	0.62883	Pi16/Gsn/Acta2/Rgs4/Grcc10	5
GO:0043087	regulation of GTPase activity	5/189	305/13518	0.423568	0.704066	0.62883	Rgs1/Rgs4/S100a10/Ccl21a/Dynlt1f	5
GO:0055074	calcium ion homeostasis	4/189	237/13518	0.423732	0.704066	0.62883	Dbi/Cxcl9/Coro1a/Ccl21a	4
GO:0000075	cell cycle checkpoint signaling	3/189	170/13518	0.425526	0.704066	0.62883	Rps6/Anapc15/Rps27l	3
GO:0042060	wound healing	5/189	306/13518	0.426327	0.704066	0.62883	Ins2/Col3a1/Eng/S100a10/Ppia	5
GO:0010657	muscle cell apoptotic process	2/189	104/13518	0.42835	0.704066	0.62883	Fndc1/Dynlt1f	2
GO:0055123	digestive system development	2/189	104/13518	0.42835	0.704066	0.62883	Cela1/Col3a1	2
GO:1903076	regulation of protein localization to plasma membrane	2/189	104/13518	0.42835	0.704066	0.62883	Ins2/Commd1	2
GO:1903829	positive regulation of protein localization	7/189	445/13518	0.430059	0.704066	0.62883	Ins2/Tek/Mpc2/Tyrobp/Commd1/Tnfaip6/Ppia	7
GO:0002920	regulation of humoral immune response	1/189	40/13518	0.431083	0.704066	0.62883	H2-DMa	1
GO:0005978	glycogen biosynthetic process	1/189	40/13518	0.431083	0.704066	0.62883	Ins2	1
GO:0006778	porphyrin-containing compound metabolic process	1/189	40/13518	0.431083	0.704066	0.62883	Atp5if1	1
GO:0009154	purine ribonucleotide catabolic process	1/189	40/13518	0.431083	0.704066	0.62883	Hint1	1
GO:0009250	glucan biosynthetic process	1/189	40/13518	0.431083	0.704066	0.62883	Ins2	1
GO:0018198	peptidyl-cysteine modification	1/189	40/13518	0.431083	0.704066	0.62883	Txn1	1
GO:0018208	peptidyl-proline modification	1/189	40/13518	0.431083	0.704066	0.62883	Ppia	1
GO:0031952	regulation of protein autophosphorylation	1/189	40/13518	0.431083	0.704066	0.62883	Eng	1
GO:0032480	negative regulation of type I interferon production	1/189	40/13518	0.431083	0.704066	0.62883	Tyrobp	1
GO:0032881	regulation of polysaccharide metabolic process	1/189	40/13518	0.431083	0.704066	0.62883	Ins2	1
GO:0042551	neuron maturation	1/189	40/13518	0.431083	0.704066	0.62883	C1qa	1
GO:0045601	regulation of endothelial cell differentiation	1/189	40/13518	0.431083	0.704066	0.62883	Tmem100	1
GO:0045815	transcription initiation-coupled chromatin remodeling	1/189	40/13518	0.431083	0.704066	0.62883	Spi1	1
GO:0050432	catecholamine secretion	1/189	40/13518	0.431083	0.704066	0.62883	Cxcl12	1
GO:0060135	maternal process involved in female pregnancy	1/189	40/13518	0.431083	0.704066	0.62883	Tppp3	1
GO:0071825	protein-lipid complex organization	1/189	40/13518	0.431083	0.704066	0.62883	Gpihbp1	1
GO:0071867	response to monoamine	1/189	40/13518	0.431083	0.704066	0.62883	Rgs4	1
GO:0071869	response to catecholamine	1/189	40/13518	0.431083	0.704066	0.62883	Rgs4	1
GO:0089718	amino acid import across plasma membrane	1/189	40/13518	0.431083	0.704066	0.62883	Rgs4	1
GO:0090317	negative regulation of intracellular protein transport	1/189	40/13518	0.431083	0.704066	0.62883	Txn1	1
GO:0098815	modulation of excitatory postsynaptic potential	1/189	40/13518	0.431083	0.704066	0.62883	Rgs4	1
GO:1902100	negative regulation of metaphase/anaphase transition of cell cycle	1/189	40/13518	0.431083	0.704066	0.62883	Anapc15	1
GO:1903426	regulation of reactive oxygen species biosynthetic process	1/189	40/13518	0.431083	0.704066	0.62883	Ins2	1
GO:1905819	negative regulation of chromosome separation	1/189	40/13518	0.431083	0.704066	0.62883	Anapc15	1
GO:0019079	viral genome replication	2/189	105/13518	0.433139	0.706975	0.631429	Oas1a/Ppia	2
GO:0043254	regulation of protein-containing complex assembly	6/189	379/13518	0.43741	0.708998	0.633236	Tppp3/Gsn/Coro1a/Mmp3/Tmsb4x/Ccl21a	6
GO:0007565	female pregnancy	2/189	106/13518	0.437907	0.708998	0.633236	Tppp3/Mmp2	2
GO:0031398	positive regulation of protein ubiquitination	2/189	106/13518	0.437907	0.708998	0.633236	Laptm5/Commd1	2
GO:1990830	cellular response to leukemia inhibitory factor	2/189	106/13518	0.437907	0.708998	0.633236	Pcolce2/Laptm5	2
GO:0006418	tRNA aminoacylation for protein translation	1/189	41/13518	0.439061	0.708998	0.633236	Lars2	1
GO:0009988	cell-cell recognition	1/189	41/13518	0.439061	0.708998	0.633236	Ccl21a	1
GO:0010559	regulation of glycoprotein biosynthetic process	1/189	41/13518	0.439061	0.708998	0.633236	Ccl21a	1
GO:0021795	cerebral cortex cell migration	1/189	41/13518	0.439061	0.708998	0.633236	Col3a1	1
GO:0031577	spindle checkpoint signaling	1/189	41/13518	0.439061	0.708998	0.633236	Anapc15	1
GO:0032350	regulation of hormone metabolic process	1/189	41/13518	0.439061	0.708998	0.633236	Akr1c20	1
GO:0033628	regulation of cell adhesion mediated by integrin	1/189	41/13518	0.439061	0.708998	0.633236	Ccl21a	1
GO:0045663	positive regulation of myoblast differentiation	1/189	41/13518	0.439061	0.708998	0.633236	Cxcl9	1
GO:0046148	pigment biosynthetic process	1/189	41/13518	0.439061	0.708998	0.633236	Atp5if1	1
GO:0046320	regulation of fatty acid oxidation	1/189	41/13518	0.439061	0.708998	0.633236	Dbi	1
GO:0072595	maintenance of protein localization in organelle	1/189	41/13518	0.439061	0.708998	0.633236	Txn1	1
GO:1902108	regulation of mitochondrial membrane permeability involved in apoptotic process	1/189	41/13518	0.439061	0.708998	0.633236	Atp5if1	1
GO:1904707	positive regulation of vascular associated smooth muscle cell proliferation	1/189	41/13518	0.439061	0.708998	0.633236	Mmp2	1
GO:0002822	regulation of adaptive immune response based on somatic recombination of immune receptors built from immunoglobulin superfamily domains	3/189	175/13518	0.444003	0.715273	0.63884	H2-DMa/H2-Ab1/Clec4g	3
GO:0030308	negative regulation of cell growth	3/189	175/13518	0.444003	0.715273	0.63884	Pi16/Ndufa13/Rgs4	3
GO:0002237	response to molecule of bacterial origin	4/189	244/13518	0.44557	0.715273	0.63884	Spi1/Cxcl9/Irf8/C5ar1	4
GO:0002820	negative regulation of adaptive immune response	1/189	42/13518	0.446927	0.715273	0.63884	Clec4g	1
GO:0006984	ER-nucleus signaling pathway	1/189	42/13518	0.446927	0.715273	0.63884	Ins2	1
GO:0032816	positive regulation of natural killer cell activation	1/189	42/13518	0.446927	0.715273	0.63884	Tyrobp	1
GO:0035195	miRNA-mediated post-transcriptional gene silencing	1/189	42/13518	0.446927	0.715273	0.63884	Wtip	1
GO:0043114	regulation of vascular permeability	1/189	42/13518	0.446927	0.715273	0.63884	Ramp2	1
GO:0045740	positive regulation of DNA replication	1/189	42/13518	0.446927	0.715273	0.63884	Cst3	1
GO:0050856	regulation of T cell receptor signaling pathway	1/189	42/13518	0.446927	0.715273	0.63884	Laptm5	1
GO:0051985	negative regulation of chromosome segregation	1/189	42/13518	0.446927	0.715273	0.63884	Anapc15	1
GO:1901983	regulation of protein acetylation	1/189	42/13518	0.446927	0.715273	0.63884	Hint2	1
GO:0015748	organophosphate ester transport	2/189	108/13518	0.447377	0.715273	0.63884	Apoc2/Dbi	2
GO:1990823	response to leukemia inhibitory factor	2/189	108/13518	0.447377	0.715273	0.63884	Pcolce2/Laptm5	2
GO:0002700	regulation of production of molecular mediator of immune response	3/189	176/13518	0.447671	0.715273	0.63884	Tek/Cd74/Laptm5	3
GO:0031345	negative regulation of cell projection organization	3/189	176/13518	0.447671	0.715273	0.63884	Dennd5a/Lgals1/Ccl21a	3
GO:0032640	tumor necrosis factor production	3/189	176/13518	0.447671	0.715273	0.63884	Tyrobp/Zg16/Oas1a	3
GO:0060348	bone development	3/189	177/13518	0.45133	0.720671	0.643662	Col3a1/Tyrobp/Lrrc17	3
GO:0006275	regulation of DNA replication	2/189	109/13518	0.452079	0.720974	0.643932	Id3/Cst3	2
GO:0021782	glial cell development	2/189	109/13518	0.452079	0.720974	0.643932	C1qa/C5ar1	2
GO:0009620	response to fungus	1/189	43/13518	0.454684	0.721997	0.644846	Spi1	1
GO:0032653	regulation of interleukin-10 production	1/189	43/13518	0.454684	0.721997	0.644846	Tyrobp	1
GO:0032873	negative regulation of stress-activated MAPK cascade	1/189	43/13518	0.454684	0.721997	0.644846	Ppia	1
GO:0071168	protein localization to chromatin	1/189	43/13518	0.454684	0.721997	0.644846	Spi1	1
GO:0140374	antiviral innate immune response	1/189	43/13518	0.454684	0.721997	0.644846	Oas1a	1
GO:1900271	regulation of long-term synaptic potentiation	1/189	43/13518	0.454684	0.721997	0.644846	Tyrobp	1
GO:1901976	regulation of cell cycle checkpoint	1/189	43/13518	0.454684	0.721997	0.644846	Anapc15	1
GO:0071706	tumor necrosis factor superfamily cytokine production	3/189	178/13518	0.454978	0.722019	0.644865	Tyrobp/Zg16/Oas1a	3
GO:0033135	regulation of peptidyl-serine phosphorylation	2/189	110/13518	0.456758	0.723431	0.646127	Tek/Txn1	2
GO:0035710	CD4-positive, alpha-beta T cell activation	2/189	110/13518	0.456758	0.723431	0.646127	Gadd45g/Socs1	2
GO:0043271	negative regulation of monoatomic ion transport	2/189	110/13518	0.456758	0.723431	0.646127	Rgs4/Commd1	2
GO:0006469	negative regulation of protein kinase activity	3/189	179/13518	0.458617	0.723431	0.646127	Ptprb/Gadd45g/Ppia	3
GO:0001701	in utero embryonic development	7/189	458/13518	0.459736	0.723431	0.646127	Ndufa2/Col3a1/Dmbt1/Rad51b/Tmem100/Hba-a2/Hba-a1	7
GO:0048259	regulation of receptor-mediated endocytosis	2/189	111/13518	0.461415	0.723431	0.646127	Apoc2/Ccl21a	2
GO:1905039	carboxylic acid transmembrane transport	2/189	111/13518	0.461415	0.723431	0.646127	Mpc2/Rgs4	2
GO:0051493	regulation of cytoskeleton organization	7/189	459/13518	0.462007	0.723431	0.646127	Gsn/Coro1a/Rgs4/S100a10/Tmsb4x/Ccl21a/Dynlt1f	7
GO:0031032	actomyosin structure organization	3/189	180/13518	0.462246	0.723431	0.646127	Csrp2/S100a10/Myl9	3
GO:0000184	nuclear-transcribed mRNA catabolic process, nonsense-mediated decay	1/189	44/13518	0.462333	0.723431	0.646127	Rnps1	1
GO:0006623	protein targeting to vacuole	1/189	44/13518	0.462333	0.723431	0.646127	Laptm5	1
GO:0006890	retrograde vesicle-mediated transport, Golgi to endoplasmic reticulum	1/189	44/13518	0.462333	0.723431	0.646127	Copz2	1
GO:0030834	regulation of actin filament depolymerization	1/189	44/13518	0.462333	0.723431	0.646127	Gsn	1
GO:0032728	positive regulation of interferon-beta production	1/189	44/13518	0.462333	0.723431	0.646127	Oas1a	1
GO:0032731	positive regulation of interleukin-1 beta production	1/189	44/13518	0.462333	0.723431	0.646127	Tyrobp	1
GO:0043039	tRNA aminoacylation	1/189	44/13518	0.462333	0.723431	0.646127	Lars2	1
GO:0044458	motile cilium assembly	1/189	44/13518	0.462333	0.723431	0.646127	Intu	1
GO:0050922	negative regulation of chemotaxis	1/189	44/13518	0.462333	0.723431	0.646127	Tnfaip6	1
GO:0051898	negative regulation of phosphatidylinositol 3-kinase/protein kinase B signal transduction	1/189	44/13518	0.462333	0.723431	0.646127	Mmp3	1
GO:0070303	negative regulation of stress-activated protein kinase signaling cascade	1/189	44/13518	0.462333	0.723431	0.646127	Ppia	1
GO:0070527	platelet aggregation	1/189	44/13518	0.462333	0.723431	0.646127	Ppia	1
GO:0071384	cellular response to corticosteroid stimulus	1/189	44/13518	0.462333	0.723431	0.646127	Akr1c20	1
GO:1900077	negative regulation of cellular response to insulin stimulus	1/189	44/13518	0.462333	0.723431	0.646127	Socs1	1
GO:0006941	striated muscle contraction	2/189	112/13518	0.466048	0.727475	0.649739	Gsn/Grcc10	2
GO:0031623	receptor internalization	2/189	112/13518	0.466048	0.727475	0.649739	Ins2/Ramp2	2
GO:0032760	positive regulation of tumor necrosis factor production	2/189	112/13518	0.466048	0.727475	0.649739	Tyrobp/Oas1a	2
GO:1903825	organic acid transmembrane transport	2/189	112/13518	0.466048	0.727475	0.649739	Mpc2/Rgs4	2
GO:0000381	regulation of alternative mRNA splicing, via spliceosome	1/189	45/13518	0.469875	0.72815	0.650341	Rnps1	1
GO:0007200	phospholipase C-activating G protein-coupled receptor signaling pathway	1/189	45/13518	0.469875	0.72815	0.650341	C5ar1	1
GO:0009395	phospholipid catabolic process	1/189	45/13518	0.469875	0.72815	0.650341	Apoc2	1
GO:0010828	positive regulation of glucose transmembrane transport	1/189	45/13518	0.469875	0.72815	0.650341	Ins2	1
GO:0019748	secondary metabolic process	1/189	45/13518	0.469875	0.72815	0.650341	Akr1c20	1
GO:0032757	positive regulation of interleukin-8 production	1/189	45/13518	0.469875	0.72815	0.650341	Cd74	1
GO:0034332	adherens junction organization	1/189	45/13518	0.469875	0.72815	0.650341	Ramp2	1
GO:0043038	amino acid activation	1/189	45/13518	0.469875	0.72815	0.650341	Lars2	1
GO:0043370	regulation of CD4-positive, alpha-beta T cell differentiation	1/189	45/13518	0.469875	0.72815	0.650341	Socs1	1
GO:0045773	positive regulation of axon extension	1/189	45/13518	0.469875	0.72815	0.650341	Cxcl12	1
GO:0046638	positive regulation of alpha-beta T cell differentiation	1/189	45/13518	0.469875	0.72815	0.650341	Socs1	1
GO:1903533	regulation of protein targeting	1/189	45/13518	0.469875	0.72815	0.650341	Atp5if1	1
GO:0051224	negative regulation of protein transport	2/189	113/13518	0.470657	0.728274	0.650452	Ins2/Txn1	2
GO:1903557	positive regulation of tumor necrosis factor superfamily cytokine production	2/189	113/13518	0.470657	0.728274	0.650452	Tyrobp/Oas1a	2
GO:0030003	intracellular monoatomic cation homeostasis	6/189	393/13518	0.471987	0.728274	0.650452	Fth1/Dbi/Cxcl9/Coro1a/Commd1/Ccl21a	6
GO:0050673	epithelial cell proliferation	6/189	393/13518	0.471987	0.728274	0.650452	Tek/Eng/C5ar1/Atp5if1/Intu/Cxcl12	6
GO:0042326	negative regulation of phosphorylation	5/189	323/13518	0.472771	0.728274	0.650452	Ptprb/Gadd45g/Eng/Socs1/Ppia	5
GO:1901888	regulation of cell junction assembly	3/189	183/13518	0.473069	0.728274	0.650452	Tek/Rps6/S100a10	3
GO:0003206	cardiac chamber morphogenesis	2/189	114/13518	0.475243	0.728274	0.650452	Tek/Eng	2
GO:1901654	response to ketone	2/189	114/13518	0.475243	0.728274	0.650452	Akr1c20/Ccl21a	2
GO:0021700	developmental maturation	4/189	254/13518	0.476317	0.728274	0.650452	Mmp2/Lyl1/C1qa/Ccl21a	4
GO:0031334	positive regulation of protein-containing complex assembly	3/189	184/13518	0.476655	0.728274	0.650452	Tppp3/Mmp3/Ccl21a	3
GO:0043122	regulation of canonical NF-kappaB signal transduction	3/189	184/13518	0.476655	0.728274	0.650452	Cd74/Ubd/Ccl21a	3
GO:0001501	skeletal system development	6/189	395/13518	0.476883	0.728274	0.650452	Clec3b/Col3a1/Col1a2/Tyrobp/Mmp2/Lrrc17	6
GO:0006383	transcription by RNA polymerase III	1/189	46/13518	0.477311	0.728274	0.650452	Prdx5	1
GO:0007528	neuromuscular junction development	1/189	46/13518	0.477311	0.728274	0.650452	Tnc	1
GO:0010517	regulation of phospholipase activity	1/189	46/13518	0.477311	0.728274	0.650452	Apoc2	1
GO:0010762	regulation of fibroblast migration	1/189	46/13518	0.477311	0.728274	0.650452	Acta2	1
GO:0032613	interleukin-10 production	1/189	46/13518	0.477311	0.728274	0.650452	Tyrobp	1
GO:0032633	interleukin-4 production	1/189	46/13518	0.477311	0.728274	0.650452	Zg16	1
GO:0033047	regulation of mitotic sister chromatid segregation	1/189	46/13518	0.477311	0.728274	0.650452	Anapc15	1
GO:0042307	positive regulation of protein import into nucleus	1/189	46/13518	0.477311	0.728274	0.650452	Tek	1
GO:0042698	ovulation cycle	1/189	46/13518	0.477311	0.728274	0.650452	Tnfaip6	1
GO:0043616	keratinocyte proliferation	1/189	46/13518	0.477311	0.728274	0.650452	Intu	1
GO:0045071	negative regulation of viral genome replication	1/189	46/13518	0.477311	0.728274	0.650452	Oas1a	1
GO:0045646	regulation of erythrocyte differentiation	1/189	46/13518	0.477311	0.728274	0.650452	Spi1	1
GO:0045744	negative regulation of G protein-coupled receptor signaling pathway	1/189	46/13518	0.477311	0.728274	0.650452	Rgs4	1
GO:0050906	detection of stimulus involved in sensory perception	1/189	46/13518	0.477311	0.728274	0.650452	Cxcl12	1
GO:0001667	ameboidal-type cell migration	6/189	396/13518	0.479327	0.72909	0.651181	Tek/Svbp/Coro1a/Itga11/Acta2/Cxcl12	6
GO:0046632	alpha-beta T cell differentiation	2/189	115/13518	0.479805	0.72909	0.651181	Gadd45g/Socs1	2
GO:0050729	positive regulation of inflammatory response	2/189	115/13518	0.479805	0.72909	0.651181	Ctss/Lgals1	2
GO:0051783	regulation of nuclear division	2/189	115/13518	0.479805	0.72909	0.651181	Ins2/Anapc15	2
GO:0098773	skin epidermis development	2/189	115/13518	0.479805	0.72909	0.651181	Dbi/Intu	2
GO:0010876	lipid localization	6/189	397/13518	0.481767	0.72909	0.651181	Apoc2/Gpihbp1/Dbi/Cel/Pnlip/Commd1	6
GO:0098771	inorganic ion homeostasis	6/189	397/13518	0.481767	0.72909	0.651181	Fth1/Dbi/Cxcl9/Coro1a/Commd1/Ccl21a	6
GO:0007266	Rho protein signal transduction	2/189	116/13518	0.484343	0.72909	0.651181	Col3a1/Col1a2	2
GO:0034763	negative regulation of transmembrane transport	2/189	116/13518	0.484343	0.72909	0.651181	Rgs4/Commd1	2
GO:0044703	multi-organism reproductive process	2/189	116/13518	0.484343	0.72909	0.651181	Tppp3/Mmp2	2
GO:0001523	retinoid metabolic process	1/189	47/13518	0.484644	0.72909	0.651181	Akr1c20	1
GO:0002792	negative regulation of peptide secretion	1/189	47/13518	0.484644	0.72909	0.651181	Cd74	1
GO:0006911	phagocytosis, engulfment	1/189	47/13518	0.484644	0.72909	0.651181	Gsn	1
GO:0010907	positive regulation of glucose metabolic process	1/189	47/13518	0.484644	0.72909	0.651181	Ins2	1
GO:0030042	actin filament depolymerization	1/189	47/13518	0.484644	0.72909	0.651181	Gsn	1
GO:0030838	positive regulation of actin filament polymerization	1/189	47/13518	0.484644	0.72909	0.651181	Ccl21a	1
GO:0042073	intraciliary transport	1/189	47/13518	0.484644	0.72909	0.651181	Intu	1
GO:0043279	response to alkaloid	1/189	47/13518	0.484644	0.72909	0.651181	Prss2	1
GO:0051353	positive regulation of oxidoreductase activity	1/189	47/13518	0.484644	0.72909	0.651181	S100a1	1
GO:0061462	protein localization to lysosome	1/189	47/13518	0.484644	0.72909	0.651181	Laptm5	1
GO:0071709	membrane assembly	1/189	47/13518	0.484644	0.72909	0.651181	S100a10	1
GO:0086003	cardiac muscle cell contraction	1/189	47/13518	0.484644	0.72909	0.651181	Gsn	1
GO:0098927	vesicle-mediated transport between endosomal compartments	1/189	47/13518	0.484644	0.72909	0.651181	Coro1a	1
GO:1900542	regulation of purine nucleotide metabolic process	1/189	47/13518	0.484644	0.72909	0.651181	Atp5if1	1
GO:0018108	peptidyl-tyrosine phosphorylation	4/189	257/13518	0.485419	0.72983	0.651842	Ins2/Tek/Cd74/Socs1	4
GO:0031349	positive regulation of defense response	6/189	399/13518	0.486637	0.731234	0.653096	Spi1/Cd74/Tyrobp/Ctss/Oas1a/Lgals1	6
GO:0007043	cell-cell junction assembly	2/189	117/13518	0.488856	0.732264	0.654016	Ramp2/Rps6	2
GO:1904950	negative regulation of establishment of protein localization	2/189	117/13518	0.488856	0.732264	0.654016	Ins2/Txn1	2
GO:0007015	actin filament organization	6/189	400/13518	0.489067	0.732264	0.654016	Gsn/Coro1a/Rgs4/S100a10/Tmsb4x/Ccl21a	6
GO:0018212	peptidyl-tyrosine modification	4/189	259/13518	0.491452	0.732264	0.654016	Ins2/Tek/Cd74/Socs1	4
GO:0006140	regulation of nucleotide metabolic process	1/189	48/13518	0.491875	0.732264	0.654016	Atp5if1	1
GO:0006739	NADP metabolic process	1/189	48/13518	0.491875	0.732264	0.654016	Prdx5	1
GO:0010965	regulation of mitotic sister chromatid separation	1/189	48/13518	0.491875	0.732264	0.654016	Anapc15	1
GO:0016601	Rac protein signal transduction	1/189	48/13518	0.491875	0.732264	0.654016	Dynlt1f	1
GO:0033013	tetrapyrrole metabolic process	1/189	48/13518	0.491875	0.732264	0.654016	Atp5if1	1
GO:0043388	positive regulation of DNA binding	1/189	48/13518	0.491875	0.732264	0.654016	Txn1	1
GO:0046854	phosphatidylinositol phosphate biosynthetic process	1/189	48/13518	0.491875	0.732264	0.654016	Socs1	1
GO:0048010	vascular endothelial growth factor receptor signaling pathway	1/189	48/13518	0.491875	0.732264	0.654016	Tek	1
GO:0051489	regulation of filopodium assembly	1/189	48/13518	0.491875	0.732264	0.654016	Ccl21a	1
GO:0051785	positive regulation of nuclear division	1/189	48/13518	0.491875	0.732264	0.654016	Ins2	1
GO:1903409	reactive oxygen species biosynthetic process	1/189	48/13518	0.491875	0.732264	0.654016	Ins2	1
GO:1990748	cellular detoxification	1/189	48/13518	0.491875	0.732264	0.654016	Txn1	1
GO:0006090	pyruvate metabolic process	2/189	118/13518	0.493345	0.734028	0.655591	Ins2/Mpc2	2
GO:0006873	intracellular monoatomic ion homeostasis	6/189	402/13518	0.493916	0.734454	0.655972	Fth1/Dbi/Cxcl9/Coro1a/Commd1/Ccl21a	6
GO:0072330	monocarboxylic acid biosynthetic process	3/189	189/13518	0.494413	0.734769	0.656253	Apoc2/Cd74/Akr1c20	3
GO:1990778	protein localization to cell periphery	5/189	332/13518	0.496894	0.736911	0.658167	Ins2/Ramp2/Myl12a/S100a10/Commd1	5
GO:0008016	regulation of heart contraction	2/189	119/13518	0.497808	0.736911	0.658167	Rgs4/S100a1	2
GO:0046822	regulation of nucleocytoplasmic transport	2/189	119/13518	0.497808	0.736911	0.658167	Tek/Txn1	2
GO:0055007	cardiac muscle cell differentiation	2/189	119/13518	0.497808	0.736911	0.658167	Pi16/Rgs4	2
GO:0051259	protein complex oligomerization	3/189	190/13518	0.497929	0.736911	0.658167	Cd74/Col1a2/Oas1a	3
GO:0009261	ribonucleotide catabolic process	1/189	49/13518	0.499004	0.736911	0.658167	Hint1	1
GO:0010812	negative regulation of cell-substrate adhesion	1/189	49/13518	0.499004	0.736911	0.658167	Lgals1	1
GO:0016101	diterpenoid metabolic process	1/189	49/13518	0.499004	0.736911	0.658167	Akr1c20	1
GO:0035194	regulatory ncRNA-mediated post-transcriptional gene silencing	1/189	49/13518	0.499004	0.736911	0.658167	Wtip	1
GO:0045839	negative regulation of mitotic nuclear division	1/189	49/13518	0.499004	0.736911	0.658167	Anapc15	1
GO:1901799	negative regulation of proteasomal protein catabolic process	1/189	49/13518	0.499004	0.736911	0.658167	Rpl11	1
GO:0032535	regulation of cellular component size	5/189	334/13518	0.5022	0.738734	0.659794	Gsn/Coro1a/Tmsb4x/Cxcl12/Ccl21a	5
GO:0002824	positive regulation of adaptive immune response based on somatic recombination of immune receptors built from immunoglobulin superfamily domains	2/189	120/13518	0.502247	0.738734	0.659794	H2-DMa/H2-Ab1	2
GO:0021953	central nervous system neuron differentiation	2/189	120/13518	0.502247	0.738734	0.659794	Uqcrq/Grcc10	2
GO:0035107	appendage morphogenesis	2/189	120/13518	0.502247	0.738734	0.659794	Col3a1/Intu	2
GO:0035108	limb morphogenesis	2/189	120/13518	0.502247	0.738734	0.659794	Col3a1/Intu	2
GO:0045667	regulation of osteoblast differentiation	2/189	120/13518	0.502247	0.738734	0.659794	Id3/Tnfaip6	2
GO:1903052	positive regulation of proteolysis involved in protein catabolic process	2/189	120/13518	0.502247	0.738734	0.659794	Laptm5/Atp5if1	2
GO:0001947	heart looping	1/189	50/13518	0.506034	0.739311	0.66031	Eng	1
GO:0003229	ventricular cardiac muscle tissue development	1/189	50/13518	0.506034	0.739311	0.66031	Eng	1
GO:0006110	regulation of glycolytic process	1/189	50/13518	0.506034	0.739311	0.66031	Ins2	1
GO:0006195	purine nucleotide catabolic process	1/189	50/13518	0.506034	0.739311	0.66031	Hint1	1
GO:0010596	negative regulation of endothelial cell migration	1/189	50/13518	0.506034	0.739311	0.66031	Svbp	1
GO:0010718	positive regulation of epithelial to mesenchymal transition	1/189	50/13518	0.506034	0.739311	0.66031	Eng	1
GO:0031529	ruffle organization	1/189	50/13518	0.506034	0.739311	0.66031	Ccl21a	1
GO:0042311	vasodilation	1/189	50/13518	0.506034	0.739311	0.66031	Ins2	1
GO:0060428	lung epithelium development	1/189	50/13518	0.506034	0.739311	0.66031	Adamtsl2	1
GO:1902895	positive regulation of miRNA transcription	1/189	50/13518	0.506034	0.739311	0.66031	Spi1	1
GO:2000059	negative regulation of ubiquitin-dependent protein catabolic process	1/189	50/13518	0.506034	0.739311	0.66031	Rpl11	1
GO:0007188	adenylate cyclase-modulating G protein-coupled receptor signaling pathway	2/189	121/13518	0.506661	0.739311	0.66031	Ramp2/Cxcl9	2
GO:0044706	multi-multicellular organism process	2/189	121/13518	0.506661	0.739311	0.66031	Tppp3/Mmp2	2
GO:0048592	eye morphogenesis	2/189	121/13518	0.506661	0.739311	0.66031	Mfap5/Grcc10	2
GO:0007548	sex differentiation	3/189	194/13518	0.511871	0.743454	0.66401	Mmp2/Tnfaip6/Immp2l	3
GO:0031503	protein-containing complex localization	3/189	194/13518	0.511871	0.743454	0.66401	Tyrobp/Intu/Rps15	3
GO:0021695	cerebellar cortex development	1/189	51/13518	0.512966	0.743454	0.66401	Uqcrq	1
GO:0032732	positive regulation of interleukin-1 production	1/189	51/13518	0.512966	0.743454	0.66401	Tyrobp	1
GO:0034142	toll-like receptor 4 signaling pathway	1/189	51/13518	0.512966	0.743454	0.66401	Oas1a	1
GO:0050732	negative regulation of peptidyl-tyrosine phosphorylation	1/189	51/13518	0.512966	0.743454	0.66401	Socs1	1
GO:0051306	mitotic sister chromatid separation	1/189	51/13518	0.512966	0.743454	0.66401	Anapc15	1
GO:0055008	cardiac muscle tissue morphogenesis	1/189	51/13518	0.512966	0.743454	0.66401	Eng	1
GO:0072666	establishment of protein localization to vacuole	1/189	51/13518	0.512966	0.743454	0.66401	Laptm5	1
GO:0090207	regulation of triglyceride metabolic process	1/189	51/13518	0.512966	0.743454	0.66401	Apoc2	1
GO:1902305	regulation of sodium ion transmembrane transport	1/189	51/13518	0.512966	0.743454	0.66401	Commd1	1
GO:1902475	L-alpha-amino acid transmembrane transport	1/189	51/13518	0.512966	0.743454	0.66401	Rgs4	1
GO:0009314	response to radiation	5/189	339/13518	0.515372	0.744067	0.664557	Col3a1/Txn1/Mmp2/Mfap4/Mmp3	5
GO:0007009	plasma membrane organization	2/189	123/13518	0.515412	0.744067	0.664557	Gsn/S100a10	2
GO:0008286	insulin receptor signaling pathway	2/189	123/13518	0.515412	0.744067	0.664557	Ins2/Socs1	2
GO:0010951	negative regulation of endopeptidase activity	2/189	123/13518	0.515412	0.744067	0.664557	Dpep1/Cst3	2
GO:0022612	gland morphogenesis	2/189	123/13518	0.515412	0.744067	0.664557	Tnc/Mmp2	2
GO:0046328	regulation of JNK cascade	2/189	123/13518	0.515412	0.744067	0.664557	Gadd45g/Ccl21a	2
GO:0098742	cell-cell adhesion via plasma-membrane adhesion molecules	2/189	123/13518	0.515412	0.744067	0.664557	Sparcl1/Lgals1	2
GO:0044770	cell cycle phase transition	7/189	484/13518	0.517978	0.744971	0.665365	Psme1/Rps6/Anapc15/Ubd/Rps27l/Rad51b/Psme2	7
GO:0022898	regulation of transmembrane transporter activity	3/189	196/13518	0.518766	0.744971	0.665365	Ins2/Ctss/S100a1	3
GO:0050728	negative regulation of inflammatory response	2/189	124/13518	0.519749	0.744971	0.665365	Ins2/Tnfaip6	2
GO:0031663	lipopolysaccharide-mediated signaling pathway	1/189	52/13518	0.519801	0.744971	0.665365	Spi1	1
GO:0042509	regulation of tyrosine phosphorylation of STAT protein	1/189	52/13518	0.519801	0.744971	0.665365	Socs1	1
GO:0046470	phosphatidylcholine metabolic process	1/189	52/13518	0.519801	0.744971	0.665365	Dbi	1
GO:0050854	regulation of antigen receptor-mediated signaling pathway	1/189	52/13518	0.519801	0.744971	0.665365	Laptm5	1
GO:0051055	negative regulation of lipid biosynthetic process	1/189	52/13518	0.519801	0.744971	0.665365	Akr1c20	1
GO:0051496	positive regulation of stress fiber assembly	1/189	52/13518	0.519801	0.744971	0.665365	S100a10	1
GO:0051937	catecholamine transport	1/189	52/13518	0.519801	0.744971	0.665365	Cxcl12	1
GO:0097237	cellular response to toxic substance	1/189	52/13518	0.519801	0.744971	0.665365	Txn1	1
GO:1903078	positive regulation of protein localization to plasma membrane	1/189	52/13518	0.519801	0.744971	0.665365	Commd1	1
GO:1905953	negative regulation of lipid localization	1/189	52/13518	0.519801	0.744971	0.665365	Apoc2	1
GO:0021543	pallium development	2/189	125/13518	0.524061	0.75024	0.670071	Col3a1/Uqcrq	2
GO:0050806	positive regulation of synaptic transmission	2/189	125/13518	0.524061	0.75024	0.670071	Dbi/Tyrobp	2
GO:0000271	polysaccharide biosynthetic process	1/189	53/13518	0.526541	0.750755	0.670531	Ins2	1
GO:0001736	establishment of planar polarity	1/189	53/13518	0.526541	0.750755	0.670531	Intu	1
GO:0046640	regulation of alpha-beta T cell proliferation	1/189	53/13518	0.526541	0.750755	0.670531	Clec4g	1
GO:0051784	negative regulation of nuclear division	1/189	53/13518	0.526541	0.750755	0.670531	Anapc15	1
GO:0060350	endochondral bone morphogenesis	1/189	53/13518	0.526541	0.750755	0.670531	Col3a1	1
GO:0061371	determination of heart left/right asymmetry	1/189	53/13518	0.526541	0.750755	0.670531	Eng	1
GO:2000179	positive regulation of neural precursor cell proliferation	1/189	53/13518	0.526541	0.750755	0.670531	Gng5	1
GO:0045859	regulation of protein kinase activity	7/189	488/13518	0.526754	0.750755	0.670531	Ins2/Ptprb/Gadd45g/Socs1/C5ar1/Ppia/Ccl21a	7
GO:0046434	organophosphate catabolic process	2/189	126/13518	0.528346	0.752139	0.671767	Apoc2/Hint1	2
GO:0051092	positive regulation of NF-kappaB transcription factor activity	2/189	126/13518	0.528346	0.752139	0.671767	Ins2/Ppia	2
GO:0033673	negative regulation of kinase activity	3/189	199/13518	0.529009	0.752139	0.671767	Ptprb/Gadd45g/Ppia	3
GO:0043393	regulation of protein binding	3/189	199/13518	0.529009	0.752139	0.671767	Ins2/Ramp2/Rpl11	3
GO:0030324	lung development	3/189	200/13518	0.532397	0.752139	0.671767	Col3a1/Tnc/Adamtsl2	3
GO:0090596	sensory organ morphogenesis	3/189	200/13518	0.532397	0.752139	0.671767	Mfap5/Intu/Grcc10	3
GO:0001974	blood vessel remodeling	1/189	54/13518	0.533187	0.752139	0.671767	Cst3	1
GO:0006826	iron ion transport	1/189	54/13518	0.533187	0.752139	0.671767	Fth1	1
GO:0007164	establishment of tissue polarity	1/189	54/13518	0.533187	0.752139	0.671767	Intu	1
GO:0008631	intrinsic apoptotic signaling pathway in response to oxidative stress	1/189	54/13518	0.533187	0.752139	0.671767	Ppia	1
GO:0035306	positive regulation of dephosphorylation	1/189	54/13518	0.533187	0.752139	0.671767	Ppia	1
GO:0044091	membrane biogenesis	1/189	54/13518	0.533187	0.752139	0.671767	S100a10	1
GO:0045912	negative regulation of carbohydrate metabolic process	1/189	54/13518	0.533187	0.752139	0.671767	Ins2	1
GO:0048260	positive regulation of receptor-mediated endocytosis	1/189	54/13518	0.533187	0.752139	0.671767	Ccl21a	1
GO:0050795	regulation of behavior	1/189	54/13518	0.533187	0.752139	0.671767	Ins2	1
GO:0060337	type I interferon-mediated signaling pathway	1/189	54/13518	0.533187	0.752139	0.671767	Oas1a	1
GO:0071357	cellular response to type I interferon	1/189	54/13518	0.533187	0.752139	0.671767	Oas1a	1
GO:1900024	regulation of substrate adhesion-dependent cell spreading	1/189	54/13518	0.533187	0.752139	0.671767	S100a10	1
GO:0006417	regulation of translation	5/189	346/13518	0.533569	0.752139	0.671767	Rplp1/Rpl10/Wtip/Rps27l/Hbb-b1	5
GO:0051098	regulation of binding	5/189	346/13518	0.533569	0.752139	0.671767	Ins2/Ramp2/Txn1/S100a10/Rpl11	5
GO:0008360	regulation of cell shape	2/189	128/13518	0.536839	0.755508	0.674776	Myl12a/Coro1a	2
GO:0010977	negative regulation of neuron projection development	2/189	128/13518	0.536839	0.755508	0.674776	Dennd5a/Lgals1	2
GO:0030902	hindbrain development	2/189	128/13518	0.536839	0.755508	0.674776	Uqcrq/C5ar1	2
GO:0007260	tyrosine phosphorylation of STAT protein	1/189	55/13518	0.53974	0.757932	0.676941	Socs1	1
GO:0032814	regulation of natural killer cell activation	1/189	55/13518	0.53974	0.757932	0.676941	Tyrobp	1
GO:0043457	regulation of cellular respiration	1/189	55/13518	0.53974	0.757932	0.676941	Oas1a	1
GO:2000630	positive regulation of miRNA metabolic process	1/189	55/13518	0.53974	0.757932	0.676941	Spi1	1
GO:1903531	negative regulation of secretion by cell	2/189	129/13518	0.541046	0.759137	0.678017	Ins2/Spi1	2
GO:0030323	respiratory tube development	3/189	203/13518	0.542479	0.759137	0.678017	Col3a1/Tnc/Adamtsl2	3
GO:0045930	negative regulation of mitotic cell cycle	3/189	203/13518	0.542479	0.759137	0.678017	Rps6/Anapc15/Rps27l	3
GO:0031214	biomineral tissue development	2/189	130/13518	0.545227	0.759137	0.678017	Clec3b/Col1a2	2
GO:0090316	positive regulation of intracellular protein transport	2/189	130/13518	0.545227	0.759137	0.678017	Tek/Commd1	2
GO:0007423	sensory organ development	6/189	424/13518	0.546153	0.759137	0.678017	Pfdn5/Mfap5/C1qb/H2-DMa/Intu/Grcc10	6
GO:0003143	embryonic heart tube morphogenesis	1/189	56/13518	0.546201	0.759137	0.678017	Eng	1
GO:0006721	terpenoid metabolic process	1/189	56/13518	0.546201	0.759137	0.678017	Akr1c20	1
GO:0006749	glutathione metabolic process	1/189	56/13518	0.546201	0.759137	0.678017	Dpep1	1
GO:0010665	regulation of cardiac muscle cell apoptotic process	1/189	56/13518	0.546201	0.759137	0.678017	Fndc1	1
GO:0021766	hippocampus development	1/189	56/13518	0.546201	0.759137	0.678017	Uqcrq	1
GO:0032387	negative regulation of intracellular transport	1/189	56/13518	0.546201	0.759137	0.678017	Txn1	1
GO:0032663	regulation of interleukin-2 production	1/189	56/13518	0.546201	0.759137	0.678017	Laptm5	1
GO:0042440	pigment metabolic process	1/189	56/13518	0.546201	0.759137	0.678017	Atp5if1	1
GO:0048645	animal organ formation	1/189	56/13518	0.546201	0.759137	0.678017	Gng5	1
GO:0070301	cellular response to hydrogen peroxide	1/189	56/13518	0.546201	0.759137	0.678017	Txn1	1
GO:0072523	purine-containing compound catabolic process	1/189	56/13518	0.546201	0.759137	0.678017	Hint1	1
GO:0099024	plasma membrane invagination	1/189	56/13518	0.546201	0.759137	0.678017	Gsn	1
GO:1903053	regulation of extracellular matrix organization	1/189	56/13518	0.546201	0.759137	0.678017	Cst3	1
GO:0043542	endothelial cell migration	3/189	205/13518	0.549131	0.761501	0.680128	Tek/Svbp/Cxcl12	3
GO:0030856	regulation of epithelial cell differentiation	2/189	131/13518	0.549381	0.761501	0.680128	Dmbt1/Tmem100	2
GO:0032434	regulation of proteasomal ubiquitin-dependent protein catabolic process	2/189	131/13518	0.549381	0.761501	0.680128	Commd1/Rpl11	2
GO:0071248	cellular response to metal ion	2/189	131/13518	0.549381	0.761501	0.680128	Gsn/Akr1c20	2
GO:1903322	positive regulation of protein modification by small protein conjugation or removal	2/189	131/13518	0.549381	0.761501	0.680128	Laptm5/Commd1	2
GO:0032409	regulation of transporter activity	3/189	206/13518	0.552435	0.76223	0.680779	Ins2/Ctss/S100a1	3
GO:0002707	negative regulation of lymphocyte mediated immunity	1/189	57/13518	0.552572	0.76223	0.680779	Clec4g	1
GO:0006893	Golgi to plasma membrane transport	1/189	57/13518	0.552572	0.76223	0.680779	Commd1	1
GO:0019935	cyclic-nucleotide-mediated signaling	1/189	57/13518	0.552572	0.76223	0.680779	Ins2	1
GO:0021510	spinal cord development	1/189	57/13518	0.552572	0.76223	0.680779	Intu	1
GO:0033344	cholesterol efflux	1/189	57/13518	0.552572	0.76223	0.680779	Apoc2	1
GO:0035924	cellular response to vascular endothelial growth factor stimulus	1/189	57/13518	0.552572	0.76223	0.680779	Ramp2	1
GO:0046633	alpha-beta T cell proliferation	1/189	57/13518	0.552572	0.76223	0.680779	Clec4g	1
GO:0051899	membrane depolarization	1/189	57/13518	0.552572	0.76223	0.680779	Atp5if1	1
GO:0031333	negative regulation of protein-containing complex assembly	2/189	132/13518	0.553509	0.763113	0.681568	Gsn/Tmsb4x	2
GO:0007163	establishment or maintenance of cell polarity	3/189	207/13518	0.555726	0.765759	0.683932	Tek/Gsn/Ccl21a	3
GO:0006633	fatty acid biosynthetic process	2/189	133/13518	0.55761	0.767398	0.685395	Apoc2/Cd74	2
GO:0007631	feeding behavior	1/189	58/13518	0.558854	0.767398	0.685395	Ins2	1
GO:0016441	post-transcriptional gene silencing	1/189	58/13518	0.558854	0.767398	0.685395	Wtip	1
GO:0032835	glomerulus development	1/189	58/13518	0.558854	0.767398	0.685395	Tek	1
GO:0051205	protein insertion into membrane	1/189	58/13518	0.558854	0.767398	0.685395	Ndufa13	1
GO:0140895	cell surface toll-like receptor signaling pathway	1/189	58/13518	0.558854	0.767398	0.685395	Oas1a	1
GO:0006936	muscle contraction	3/189	208/13518	0.559002	0.767398	0.685395	Gsn/Acta2/Grcc10	3
GO:0006887	exocytosis	4/189	283/13518	0.561346	0.767917	0.685859	Spi1/Rab3il1/Coro1a/S100a10	4
GO:0006694	steroid biosynthetic process	2/189	134/13518	0.561684	0.767917	0.685859	Hint2/Akr1c20	2
GO:0001656	metanephros development	1/189	59/13518	0.565049	0.767917	0.685859	Id3	1
GO:0001960	negative regulation of cytokine-mediated signaling pathway	1/189	59/13518	0.565049	0.767917	0.685859	Oas1a	1
GO:0002381	immunoglobulin production involved in immunoglobulin-mediated immune response	1/189	59/13518	0.565049	0.767917	0.685859	H2-Ab1	1
GO:0006446	regulation of translational initiation	1/189	59/13518	0.565049	0.767917	0.685859	Hbb-b1	1
GO:0006942	regulation of striated muscle contraction	1/189	59/13518	0.565049	0.767917	0.685859	Grcc10	1
GO:0010662	regulation of striated muscle cell apoptotic process	1/189	59/13518	0.565049	0.767917	0.685859	Fndc1	1
GO:0019229	regulation of vasoconstriction	1/189	59/13518	0.565049	0.767917	0.685859	Mmp2	1
GO:0032637	interleukin-8 production	1/189	59/13518	0.565049	0.767917	0.685859	Cd74	1
GO:0032677	regulation of interleukin-8 production	1/189	59/13518	0.565049	0.767917	0.685859	Cd74	1
GO:0034308	primary alcohol metabolic process	1/189	59/13518	0.565049	0.767917	0.685859	Akr1c20	1
GO:0060079	excitatory postsynaptic potential	1/189	59/13518	0.565049	0.767917	0.685859	Rgs4	1
GO:0060425	lung morphogenesis	1/189	59/13518	0.565049	0.767917	0.685859	Tnc	1
GO:0070228	regulation of lymphocyte apoptotic process	1/189	59/13518	0.565049	0.767917	0.685859	Cd74	1
GO:0070231	T cell apoptotic process	1/189	59/13518	0.565049	0.767917	0.685859	Rps6	1
GO:0097120	receptor localization to synapse	1/189	59/13518	0.565049	0.767917	0.685859	Tyrobp	1
GO:1901224	positive regulation of non-canonical NF-kappaB signal transduction	1/189	59/13518	0.565049	0.767917	0.685859	Laptm5	1
GO:1901379	regulation of potassium ion transmembrane transport	1/189	59/13518	0.565049	0.767917	0.685859	Rgs4	1
GO:0050730	regulation of peptidyl-tyrosine phosphorylation	3/189	210/13518	0.565511	0.76814	0.686058	Ins2/Cd74/Socs1	3
GO:0010631	epithelial cell migration	4/189	285/13518	0.566937	0.76886	0.686701	Tek/Svbp/Coro1a/Cxcl12	4
GO:0045860	positive regulation of protein kinase activity	4/189	285/13518	0.566937	0.76886	0.686701	Ins2/Socs1/Ppia/Ccl21a	4
GO:0150063	visual system development	4/189	285/13518	0.566937	0.76886	0.686701	Pfdn5/Mfap5/C1qa/Grcc10	4
GO:0019932	second-messenger-mediated signaling	3/189	211/13518	0.568744	0.76891	0.686746	Ins2/Hint1/Tmem100	3
GO:0048738	cardiac muscle tissue development	3/189	211/13518	0.568744	0.76891	0.686746	Pi16/Eng/Rgs4	3
GO:0048880	sensory system development	4/189	286/13518	0.569719	0.76891	0.686746	Pfdn5/Mfap5/C1qa/Grcc10	4
GO:0090132	epithelium migration	4/189	286/13518	0.569719	0.76891	0.686746	Tek/Svbp/Coro1a/Cxcl12	4
GO:1904375	regulation of protein localization to cell periphery	2/189	136/13518	0.569753	0.76891	0.686746	Ins2/Commd1	2
GO:0002027	regulation of heart rate	1/189	60/13518	0.571156	0.76891	0.686746	Rgs4	1
GO:0002752	cell surface pattern recognition receptor signaling pathway	1/189	60/13518	0.571156	0.76891	0.686746	Oas1a	1
GO:0009582	detection of abiotic stimulus	1/189	60/13518	0.571156	0.76891	0.686746	Cxcl12	1
GO:0034340	response to type I interferon	1/189	60/13518	0.571156	0.76891	0.686746	Oas1a	1
GO:0042093	T-helper cell differentiation	1/189	60/13518	0.571156	0.76891	0.686746	Gadd45g	1
GO:0043462	regulation of ATP-dependent activity	1/189	60/13518	0.571156	0.76891	0.686746	Atp5if1	1
GO:0046324	regulation of glucose import	1/189	60/13518	0.571156	0.76891	0.686746	Ins2	1
GO:1901019	regulation of calcium ion transmembrane transporter activity	1/189	60/13518	0.571156	0.76891	0.686746	S100a1	1
GO:2000134	negative regulation of G1/S transition of mitotic cell cycle	1/189	60/13518	0.571156	0.76891	0.686746	Rps27l	1
GO:0090130	tissue migration	4/189	287/13518	0.57249	0.770303	0.68799	Tek/Svbp/Coro1a/Cxcl12	4
GO:0071356	cellular response to tumor necrosis factor	2/189	137/13518	0.573747	0.771591	0.689141	Laptm5/Ccl21a	2
GO:0002294	CD4-positive, alpha-beta T cell differentiation involved in immune response	1/189	61/13518	0.577179	0.772574	0.690018	Gadd45g	1
GO:0003208	cardiac ventricle morphogenesis	1/189	61/13518	0.577179	0.772574	0.690018	Eng	1
GO:0009581	detection of external stimulus	1/189	61/13518	0.577179	0.772574	0.690018	Cxcl12	1
GO:0032233	positive regulation of actin filament bundle assembly	1/189	61/13518	0.577179	0.772574	0.690018	S100a10	1
GO:0042733	embryonic digit morphogenesis	1/189	61/13518	0.577179	0.772574	0.690018	Intu	1
GO:0046637	regulation of alpha-beta T cell differentiation	1/189	61/13518	0.577179	0.772574	0.690018	Socs1	1
GO:0060612	adipose tissue development	1/189	61/13518	0.577179	0.772574	0.690018	Spi1	1
GO:0070059	intrinsic apoptotic signaling pathway in response to endoplasmic reticulum stress	1/189	61/13518	0.577179	0.772574	0.690018	Ins2	1
GO:0097194	execution phase of apoptosis	1/189	61/13518	0.577179	0.772574	0.690018	Dnase1l3	1
GO:0034504	protein localization to nucleus	4/189	290/13518	0.580745	0.774881	0.692079	Ins2/Tek/Txn1/Rpl11	4
GO:0060537	muscle tissue development	5/189	365/13518	0.58134	0.774881	0.692079	Csrp2/Pi16/Col3a1/Eng/Rgs4	5
GO:0001764	neuron migration	2/189	139/13518	0.581655	0.774881	0.692079	Col3a1/Cxcl12	2
GO:0002705	positive regulation of leukocyte mediated immunity	2/189	139/13518	0.581655	0.774881	0.692079	Spi1/Tyrobp	2
GO:0002293	alpha-beta T cell differentiation involved in immune response	1/189	62/13518	0.583117	0.774881	0.692079	Gadd45g	1
GO:0014009	glial cell proliferation	1/189	62/13518	0.583117	0.774881	0.692079	Dbi	1
GO:0014911	positive regulation of smooth muscle cell migration	1/189	62/13518	0.583117	0.774881	0.692079	Tmsb4x	1
GO:0032608	interferon-beta production	1/189	62/13518	0.583117	0.774881	0.692079	Oas1a	1
GO:0032648	regulation of interferon-beta production	1/189	62/13518	0.583117	0.774881	0.692079	Oas1a	1
GO:0050709	negative regulation of protein secretion	1/189	62/13518	0.583117	0.774881	0.692079	Ins2	1
GO:0061951	establishment of protein localization to plasma membrane	1/189	62/13518	0.583117	0.774881	0.692079	Commd1	1
GO:1903051	negative regulation of proteolysis involved in protein catabolic process	1/189	62/13518	0.583117	0.774881	0.692079	Rpl11	1
GO:1905818	regulation of chromosome separation	1/189	62/13518	0.583117	0.774881	0.692079	Anapc15	1
GO:2001244	positive regulation of intrinsic apoptotic signaling pathway	1/189	62/13518	0.583117	0.774881	0.692079	Rpl11	1
GO:0048469	cell maturation	2/189	140/13518	0.585569	0.776648	0.693657	C1qa/Ccl21a	2
GO:0002440	production of molecular mediator of immune response	4/189	292/13518	0.586198	0.776648	0.693657	Tek/Cd74/Laptm5/H2-Ab1	4
GO:0055080	monoatomic cation homeostasis	6/189	442/13518	0.587079	0.776648	0.693657	Fth1/Dbi/Cxcl9/Coro1a/Commd1/Ccl21a	6
GO:0002287	alpha-beta T cell activation involved in immune response	1/189	63/13518	0.588973	0.776648	0.693657	Gadd45g	1
GO:0006879	intracellular iron ion homeostasis	1/189	63/13518	0.588973	0.776648	0.693657	Fth1	1
GO:0031016	pancreas development	1/189	63/13518	0.588973	0.776648	0.693657	Cela1	1
GO:0032623	interleukin-2 production	1/189	63/13518	0.588973	0.776648	0.693657	Laptm5	1
GO:0033555	multicellular organismal response to stress	1/189	63/13518	0.588973	0.776648	0.693657	Dbi	1
GO:0043470	regulation of carbohydrate catabolic process	1/189	63/13518	0.588973	0.776648	0.693657	Ins2	1
GO:0045806	negative regulation of endocytosis	1/189	63/13518	0.588973	0.776648	0.693657	Apoc2	1
GO:0060761	negative regulation of response to cytokine stimulus	1/189	63/13518	0.588973	0.776648	0.693657	Oas1a	1
GO:0071277	cellular response to calcium ion	1/189	63/13518	0.588973	0.776648	0.693657	Akr1c20	1
GO:0098754	detoxification	1/189	63/13518	0.588973	0.776648	0.693657	Txn1	1
GO:0140962	multicellular organismal-level chemical homeostasis	1/189	63/13518	0.588973	0.776648	0.693657	Oas1a	1
GO:1904377	positive regulation of protein localization to cell periphery	1/189	63/13518	0.588973	0.776648	0.693657	Commd1	1
GO:1900180	regulation of protein localization to nucleus	2/189	141/13518	0.589455	0.776886	0.693869	Ins2/Tek	2
GO:0007249	canonical NF-kappaB signal transduction	3/189	218/13518	0.590957	0.778466	0.695281	Cd74/Ubd/Ccl21a	3
GO:0001890	placenta development	2/189	142/13518	0.593315	0.779866	0.696531	Tppp3/Rps6	2
GO:0050731	positive regulation of peptidyl-tyrosine phosphorylation	2/189	142/13518	0.593315	0.779866	0.696531	Ins2/Cd74	2
GO:0000380	alternative mRNA splicing, via spliceosome	1/189	64/13518	0.594747	0.779866	0.696531	Rnps1	1
GO:0006611	protein export from nucleus	1/189	64/13518	0.594747	0.779866	0.696531	Txn1	1
GO:0010324	membrane invagination	1/189	64/13518	0.594747	0.779866	0.696531	Gsn	1
GO:0010633	negative regulation of epithelial cell migration	1/189	64/13518	0.594747	0.779866	0.696531	Svbp	1
GO:0015807	L-amino acid transport	1/189	64/13518	0.594747	0.779866	0.696531	Rgs4	1
GO:0035019	somatic stem cell population maintenance	1/189	64/13518	0.594747	0.779866	0.696531	Spi1	1
GO:0061178	regulation of insulin secretion involved in cellular response to glucose stimulus	1/189	64/13518	0.594747	0.779866	0.696531	Mpc2	1
GO:0032386	regulation of intracellular transport	4/189	296/13518	0.59698	0.780057	0.696702	Tek/Txn1/Commd1/Atp5if1	4
GO:0002832	negative regulation of response to biotic stimulus	2/189	143/13518	0.597147	0.780057	0.696702	Ins2/Oas1a	2
GO:0048736	appendage development	2/189	143/13518	0.597147	0.780057	0.696702	Col3a1/Intu	2
GO:0060173	limb development	2/189	143/13518	0.597147	0.780057	0.696702	Col3a1/Intu	2
GO:0045926	negative regulation of growth	3/189	220/13518	0.597168	0.780057	0.696702	Pi16/Ndufa13/Rgs4	3
GO:0010563	negative regulation of phosphorus metabolic process	5/189	372/13518	0.598279	0.780057	0.696702	Ptprb/Gadd45g/Eng/Socs1/Ppia	5
GO:0045936	negative regulation of phosphate metabolic process	5/189	372/13518	0.598279	0.780057	0.696702	Ptprb/Gadd45g/Eng/Socs1/Ppia	5
GO:0015844	monoamine transport	1/189	65/13518	0.600439	0.780057	0.696702	Cxcl12	1
GO:0032729	positive regulation of type II interferon production	1/189	65/13518	0.600439	0.780057	0.696702	Irf8	1
GO:0043154	negative regulation of cysteine-type endopeptidase activity involved in apoptotic process	1/189	65/13518	0.600439	0.780057	0.696702	Dpep1	1
GO:0045453	bone resorption	1/189	65/13518	0.600439	0.780057	0.696702	Ctss	1
GO:0046847	filopodium assembly	1/189	65/13518	0.600439	0.780057	0.696702	Ccl21a	1
GO:0060411	cardiac septum morphogenesis	1/189	65/13518	0.600439	0.780057	0.696702	Eng	1
GO:0061053	somite development	1/189	65/13518	0.600439	0.780057	0.696702	Rad51b	1
GO:0070936	protein K48-linked ubiquitination	1/189	65/13518	0.600439	0.780057	0.696702	Ppia	1
GO:1901880	negative regulation of protein depolymerization	1/189	65/13518	0.600439	0.780057	0.696702	Gsn	1
GO:1905515	non-motile cilium assembly	1/189	65/13518	0.600439	0.780057	0.696702	Intu	1
GO:0045088	regulation of innate immune response	5/189	373/13518	0.600668	0.780057	0.696702	Ins2/Spi1/Cd74/Tyrobp/Oas1a	5
GO:0001837	epithelial to mesenchymal transition	2/189	144/13518	0.600953	0.780057	0.696702	Eng/Tmem100	2
GO:0019722	calcium-mediated signaling	2/189	144/13518	0.600953	0.780057	0.696702	Hint1/Tmem100	2
GO:0001558	regulation of cell growth	5/189	374/13518	0.603048	0.782337	0.698738	Pi16/Tnc/Ndufa13/Rgs4/Cxcl12	5
GO:0060541	respiratory system development	3/189	222/13518	0.603317	0.782337	0.698738	Col3a1/Tnc/Adamtsl2	3
GO:0007254	JNK cascade	2/189	145/13518	0.604732	0.783382	0.699671	Gadd45g/Ccl21a	2
GO:2001235	positive regulation of apoptotic signaling pathway	2/189	145/13518	0.604732	0.783382	0.699671	Ctss/Rpl11	2
GO:0002292	T cell differentiation involved in immune response	1/189	66/13518	0.606053	0.784304	0.700495	Gadd45g	1
GO:1902807	negative regulation of cell cycle G1/S phase transition	1/189	66/13518	0.606053	0.784304	0.700495	Rps27l	1
GO:0007281	germ cell development	3/189	223/13518	0.606369	0.784319	0.700508	Rps6/Tnfaip6/Cxcl12	3
GO:0050801	monoatomic ion homeostasis	6/189	451/13518	0.606826	0.784516	0.700684	Fth1/Dbi/Cxcl9/Coro1a/Commd1/Ccl21a	6
GO:0048839	inner ear development	2/189	146/13518	0.608484	0.785919	0.701938	C1qb/H2-DMa	2
GO:0032868	response to insulin	3/189	224/13518	0.609405	0.785919	0.701938	Ins2/Rps6/Socs1	3
GO:0009953	dorsal/ventral pattern formation	1/189	67/13518	0.611588	0.785919	0.701938	Intu	1
GO:0032922	circadian regulation of gene expression	1/189	67/13518	0.611588	0.785919	0.701938	Id3	1
GO:0042306	regulation of protein import into nucleus	1/189	67/13518	0.611588	0.785919	0.701938	Tek	1
GO:0043954	cellular component maintenance	1/189	67/13518	0.611588	0.785919	0.701938	Ins2	1
GO:0046824	positive regulation of nucleocytoplasmic transport	1/189	67/13518	0.611588	0.785919	0.701938	Tek	1
GO:0048146	positive regulation of fibroblast proliferation	1/189	67/13518	0.611588	0.785919	0.701938	Cd74	1
[truncated: 575 more rows]
