# Supplementary material for: Mesothelin/Mucin 16 Signaling in Activated Portal Fibroblasts Drives the Development of Cholestatic Fibrosis and Hepatocellular Carcinoma in Aged Female Multidrug Resistance Protein 2 Knockout Mice
Source: Cell Mol Gastroenterol Hepatol. 2026 Apr 11;20(8):101785. doi: 10.1016/j.jcmgh.2026.101785 (PMC13266261; doi:10.1016/j.jcmgh.2026.101785)
Supplement: Supplementary Table 4 [file mmc4.xlsx]

## Sheet: Sheet1
ID	Description	setSize	enrichmentScore	NES	pvalue	p.adjust	qvalue	rank	leading_edge	core_enrichment
HALLMARK_OXIDATIVE_PHOSPHORYLATION	HALLMARK_OXIDATIVE_PHOSPHORYLATION	185	-0.499861	-2.29764	1e-10	5e-09	3.47368e-09	2729	tags=46%, list=19%, signal=38%	Cycs/Bax/Ldhb/Tomm22/Idh3b/Ndufv2/Ndufb3/Phb2/Slc25a5/Slc25a11/Decr1/Mrpl11/Atp6v1c1/Hsd17b10/Fxn/Ndufc1/Cox7b/Uqcr10/Iscu/Sdhd/Polr2f/Echs1/Etfdh/Vdac2/Timm9/Ndufab1/Mrpl15/Slc25a4/Uqcr11/Ndufa8/Atp6v0b/Timm8b/Cox4i1/Bckdha/Mrps22/Timm17a/Ndufb5/Cox7a2l/Etfa/Acat1/Cyb5a/Cox6c/Timm10/Mpc1/Uqcrb/Atp6v1e1/Cox5b/Slc25a20/Ndufs3/Ndufs4/Fh1/Grpel1/Ech1/Ndufa9/Ndufb6/Uqcrh/Mrpl34/Ndufb7/Cox7a2/Cox5a/Nd…
HALLMARK_INTERFERON_GAMMA_RESPONSE	HALLMARK_INTERFERON_GAMMA_RESPONSE	191	-0.445756	-2.05251	1.65082e-08	4.12705e-07	2.86722e-07	2105	tags=34%, list=15%, signal=29%	Cmklr1/Il15/Ube2l6/Samd9l/Sectm1a/Tnfaip3/Irf2/Fas/Cd38/Isg15/B2m/Il2rb/Nfkbia/Gbp10/Cd40/Xcl1/Ccl7/Selp/Gbp3/Il18bp/Zbp1/Tap1/Ifitm3/Gbp4/Ccl2/Rsad2/Vamp8/Arl4a/Psma2/Ifi35/H2-M3/Cfh/Tnfsf10/Cmpk2/Bst2/Ifi27/Lcp2/Vamp5/Xaf1/Gch1/Cxcl10/Sri/Rtp4/Socs3/Znfx1/Ifitm2/Fcgr1/H2-D1/Irf1/Psmb10/Stat1/Socs1/Psme1/Psmb8/Cd74/Psmb9/Tnfaip6/Psme2/Ciita/Irf8/H2-DMa/Cxcl9/H2-Eb1/H2-Aa
HALLMARK_ALLOGRAFT_REJECTION	HALLMARK_ALLOGRAFT_REJECTION	169	-0.448241	-2.0255	2.59775e-07	4.32959e-06	3.00792e-06	2102	tags=31%, list=15%, signal=27%	Il15/Inhba/Ifngr2/Icosl/Fyb/Fas/Egfr/Gpr65/Nck1/B2m/Il2rb/Cd40/Cxcr3/Flna/Ccl7/Prf1/Cfp/Tap1/Capg/Timp1/Tlr2/Nme1/Ccl2/Ccl4/Rpl39/Rps19/Cd3e/H2-M3/Fasl/Igsf6/Lcp2/Ccl11/Elane/Rps9/Il1b/Psmb10/H2-T23/Stab1/Fcgr2b/Ly86/Stat1/Socs1/Spi1/Cd74/Rpl9/H2-DMb1/Cd7/Ctss/Irf8/H2-DMa/Cxcl9/H2-Aa
HALLMARK_MYC_TARGETS_V1	HALLMARK_MYC_TARGETS_V1	195	-0.415755	-1.92934	2.59488e-06	3.2436e-05	2.25345e-05	3033	tags=41%, list=21%, signal=32%	Prdx3/Dhx15/Exosc7/Clns1a/Hnrnpa2b1/Snrpd3/Npm1/Xpo1/Eif4e/Etf1/Eif2s1/Snrpa1/Dut/Phb2/Hnrnpa3/Snrpd1/Ilf2/Psmc6/Mad2l1/Psmb2/Srsf7/Ywhae/Psmd7/Pold2/Lsm7/Rplp0/Ndufab1/Pabpc1/Ptges3/Psmd8/Txnl4a/Ranbp1/Gnl3/Srsf3/Snrpg/Nhp2/Psmd14/Pole3/Cct4/Ssbp1/Bub3/Apex1/Ap3s1/Psma4/Nme1/Ifrd1/Psma6/Psma2/Eif1ax/Hspe1/Snrpb2/Ran/Prdx4/Cox5a/Rpl6/Aimp2/Hnrnpc/Cbx3/Rack1/Rps3/Eef1b2/Rpl14/Rpl22/Psmb3/Odc1/Erh/…
HALLMARK_EPITHELIAL_MESENCHYMAL_TRANSITION	HALLMARK_EPITHELIAL_MESENCHYMAL_TRANSITION	180	-0.403594	-1.84557	8.32402e-06	6.93668e-05	4.81917e-05	2161	tags=33%, list=15%, signal=28%	Col5a2/Try10/Ptx3/Il15/Notch2/Fermt2/Cap2/Inhba/Tnfaip3/Fas/Cald1/Fgf2/Abi3bp/Ppib/Gem/Flna/Rhob/Col5a1/Capg/Postn/Timp1/Dcn/Col12a1/Id2/Sparc/Tnfrsf12a/Gadd45a/Fstl1/Mylk/Sfrp4/Bgn/Mgp/Fbn1/Tpm2/Ccn1/Col1a1/Sat1/Cxcl1/Try4/Tagln/Fbln1/Gadd45b/Rgs4/Cxcl12/Tnc/Pcolce2/Mfap5/Col1a2/Col6a3/Mmp2/Col3a1/Try5/Mmp3/Lum/Lgals1/Tgfbi/Prss2/Myl9/Acta2
HALLMARK_ESTROGEN_RESPONSE_LATE	HALLMARK_ESTROGEN_RESPONSE_LATE	168	0.405202	1.82501	8.14475e-06	6.93668e-05	4.81917e-05	2155	tags=29%, list=15%, signal=25%	Gjb3/Nbl1/Serpina3k/Ncor2/Abca3/Kcnk5/Slc7a5/Sgk1/Llgl2/Lsr/Igfbp4/Slc16a1/Pkp3/Ass1/Slc2a8/Emp2/St14/Wfs1/Scnn1a/Rapgefl1/Clic3/Ccnd1/Prss23/Sfn/St6galnac2/Perp/Fgfr3/Cd44/Chst8/Car2/Lamc2/Farp1/Mdk/Cpe/Cav1/Krt19/Tpbg/Papss2/Slc27a2/Hspa4l/Celsr2/Ckb/Tjp3/Ugdh/Fkbp4/Nab2/Serpina1e/Serpina3m/Bcl2
HALLMARK_ESTROGEN_RESPONSE_EARLY	HALLMARK_ESTROGEN_RESPONSE_EARLY	174	0.375908	1.70244	0.00011292	0.000806572	0.000560356	3825	tags=42%, list=27%, signal=31%	Lad1/Nbl1/Sh3bp5/Ncor2/Abca3/Kcnk5/Slc7a5/P2ry2/Slc37a1/Muc1/Celsr1/Igfbp4/Fasn/Slc16a1/Mlph/Klf10/Wfs1/Thsd4/Scnn1a/Rapgefl1/Clic3/Ccnd1/Prss23/Sfn/Rara/Asb13/Cd44/Farp1/Zfp185/Ablim1/Bcl11b/Krt19/Tpbg/Papss2/Slc27a2/Celsr2/Tgm2/Sybu/Tjp3/Tubb2b/Fkbp4/Akap1/Dhrs3/Bcl2/B4galt1/Tbc1d30/Cant1/Med24/Aff1/Itpk1/Inhbb/Slc1a1/Tsku/Endod1/Isg20l2/Mreg/Hr/Add3/Med13l/Mindy1/Rps6ka2/Syt12/Klf4/Ttc39a/Adcy…
HALLMARK_INTERFERON_ALPHA_RESPONSE	HALLMARK_INTERFERON_ALPHA_RESPONSE	97	-0.443949	-1.83497	0.000314567	0.00196604	0.00136588	2102	tags=31%, list=15%, signal=27%	Il15/Ube2l6/Samd9l/Irf2/Isg15/B2m/Ncoa7/Sell/Gbp3/Tap1/Ifitm3/Ifitm1/Ccrl2/Oas1g/Rsad2/Ifi35/Cmpk2/Bst2/Ifi27/Cxcl10/Tmem140/Rtp4/Ifitm2/Irf1/Psme1/Psmb8/Oas1a/Cd74/Psmb9/Psme2
HALLMARK_DNA_REPAIR	HALLMARK_DNA_REPAIR	147	-0.383655	-1.70358	0.000871903	0.00435952	0.00302872	3463	tags=44%, list=24%, signal=33%	Surf1/Taf1c/Srsf6/Taf9/Nt5c3/Ercc4/Rpa3/Ak1/Pnp2/Pold4/Polr1d/Cetn2/Rfc2/Dctn4/Ncbp2/Taf10/Mrpl40/Clp1/Ell/Smad5/Sdcbp/Polr1c/Dut/Eif1b/Taf12/Nudt21/Rae1/Bcap31/Ercc5/Aprt/Ago4/Rfc5/Dad1/Polr2f/Rbx1/Ada/Rfc3/Gtf2a2/Bola2/Dguok/Rala/Gtf2b/Supt4a/Polr2j/Polr2h/Nt5c/Nme1/Polr2e/Pole4/Polr2i/Gtf2h5/Cmpk2/Polr2c/Nme3/Polr2k/Vps28/Edf1/Polr2g/Polr1h/Polr2d/Snapc5/Nme4/Guk1/Mpc2
HALLMARK_APICAL_JUNCTION	HALLMARK_APICAL_JUNCTION	170	0.344893	1.55974	0.000808203	0.00435952	0.00302872	2811	tags=34%, list=20%, signal=28%	Lamb3/Cx3cl1/Jup/Col16a1/Cldn6/Sorbs3/Cldn15/Kcnh2/Cldn9/Ctnna1/Src/Crat/Cldn4/Itgb4/Gtf2f1/Nectin2/Nrxn2/Cdh4/Zyx/Amigo1/Vcam1/Grb7/Lamc2/Ldlrap1/Mdk/Irs1/Dhx16/Pcdh1/Madcam1/Baiap2/Mpzl2/Mvd/Tjp1/Nlgn2/Rhof/Cdh3/Taok2/Icam1/Wnk4/Cdh6/Arhgef6/B4galt1/Rasa1/Mpzl1/Cdh1/Sympk/Itga3/Itgb1/Gnai2/Cldn14/Myh10/Parva/Tubg1/Sirpa/Pten/Cldn8/Bmp1/Ptprc
HALLMARK_WNT_BETA_CATENIN_SIGNALING	HALLMARK_WNT_BETA_CATENIN_SIGNALING	38	0.48378	1.68194	0.00545453	0.0227272	0.0157894	3824	tags=47%, list=27%, signal=35%	Ncor2/Dll1/Tcf7/Wnt6/Dvl2/Adam17/Hdac5/Psen2/Numb/Fzd1/Ncstn/Kat2a/Trp53/Ctnnb1/Notch1/Axin1/Lef1/Nkd1
HALLMARK_APOPTOSIS	HALLMARK_APOPTOSIS	152	-0.335265	-1.50135	0.00519446	0.0227272	0.0157894	2809	tags=30%, list=20%, signal=24%	Tspo/Dnm1l/Hspb1/Bax/Etf1/Ddit3/Anxa1/Bcap31/Pdgfrb/Ebp/Hmgb2/Hgf/Vdac2/Fas/Cd38/Bmp2/Rhob/Prf1/Dpyd/Tap1/Ifitm3/Timp1/Dcn/Tnfrsf12a/Gadd45a/Fasl/Tnfsf10/Krt18/Gch1/Bgn/Emp1/Ier3/Il1a/Atf3/Il1b/Irf1/Sat1/Gstm2/Sod1/Gadd45b/Gpx1/Mgmt/Mmp2/Lum/Gsn
HALLMARK_INFLAMMATORY_RESPONSE	HALLMARK_INFLAMMATORY_RESPONSE	161	-0.314876	-1.42086	0.0168507	0.0648102	0.045026	2588	tags=30%, list=18%, signal=25%	P2rx7/Msr1/Klf6/Lpar1/Eif2ak2/Acvr2a/Ptafr/Nampt/Tlr1/Ebi3/Itgb8/Cmklr1/Il15/Inhba/Ifngr2/Icosl/Ptger2/Adm/Il2rb/Sell/Nfkbia/Cd40/Ccl7/Ifitm1/Timp1/Ccrl2/Cd55/Tlr2/Ccl2/C3ar1/Tnfsf10/Bst2/Lcp2/Kcna3/Gch1/Cxcl10/Sri/Rtp4/Hbegf/Adgre1/Il1a/Il1b/Irf1/Axl/Stab1/Tnfaip6/Rgs1/C5ar1/Cxcl9
HALLMARK_NOTCH_SIGNALING	HALLMARK_NOTCH_SIGNALING	32	0.468634	1.5477	0.0233762	0.0764221	0.0530933	3395	tags=44%, list=24%, signal=33%	Dll1/Dtx2/Aph1a/Tcf7l2/Ccnd1/Arrb1/Dtx1/Maml2/Notch3/Psen2/Fzd1/Kat2a/Fzd7/Notch1
HALLMARK_GLYCOLYSIS	HALLMARK_GLYCOLYSIS	182	0.296578	1.34908	0.0241717	0.0764221	0.0530933	2460	tags=25%, list=17%, signal=21%	Slc25a10/Chpf2/Pfkp/Chpf/Chst4/Cldn9/Gpc1/Gys1/Angptl4/G6pdx/Cth/Sdc1/Got2/Chst1/Sox9/Cd44/Cln6/Pcx/Idua/B4galt2/Rbck1/Hspa5/Plod1/Pgam1/Qsox1/Hs2st1/Ext2/Tpbg/Gne/Xylt2/Pkp2/Pam/Ankzf1/Fkbp4/Mxi1/B4galt1/Gpc3/Slc16a3/Pmm2/Med24/Gmppa/B3gat3/Idh1/Stc1/Egln3
HALLMARK_TNFA_SIGNALING_VIA_NFKB	HALLMARK_TNFA_SIGNALING_VIA_NFKB	190	-0.291834	-1.34421	0.0244551	0.0764221	0.0530933	2148	tags=24%, list=15%, signal=21%	Plek/Ptx3/Zbtb10/Zfp36/Inhba/Ifngr2/Icosl/Tiparp/Tnfaip3/Nr4a3/Kdm6b/Bmp2/Nfkbia/Phlda1/Gem/Rhob/Tnfaip8/Tap1/Dnajb4/Ccrl2/Tlr2/Ccl2/Marcks/Ccl4/Maff/Id2/Gfpt2/Gadd45a/Nfat5/G0s2/Gch1/Cxcl10/Ier3/Socs3/Hbegf/Ccn1/Il1a/Atf3/Il1b/Irf1/Sat1/Cxcl1/Gadd45b/Dennd5a/Tnc/Tnfaip6
HALLMARK_MITOTIC_SPINDLE	HALLMARK_MITOTIC_SPINDLE	191	0.288984	1.32653	0.027214	0.0800411	0.0556075	3912	tags=36%, list=27%, signal=26%	Ezr/Map3k11/Kif23/Map1s/Cdc42ep1/Dync1h1/Mid1ip1/Cttn/Bcar1/Cep250/Pxn/Arhgdia/Racgap1/Kif2c/Rasal2/Arl8a/Llgl1/Abl1/Abr/Farp1/Hdac6/Cdk5rap2/Shroom1/Arhgef3/Arhgef2/Cntrob/Nck2/Dock2/Rhof/Nedd9/Rapgef5/Palld/Taok2/Pkd2/Bcl2l11/Rasa1/Rasa2/Sac3d1/Kif5b/Cenpj/Rfc1/Myh10/Tubgcp6/Plekhg2/Rock1/Cdc42ep2/Mark4/Mid1/Clip1/Katnb1/Cdc42ep4/Stau1/Cdc42bpa/Plk1/Tubgcp2/Atg4b/Klc1/Rab3gap1/Arhgef7/Septin9/K…
HALLMARK_MYOGENESIS	HALLMARK_MYOGENESIS	152	-0.293147	-1.31274	0.0511885	0.14219	0.0987849	1872	tags=22%, list=13%, signal=20%	Actc1/Mef2c/Fgf2/Svil/Dmd/Tnni2/Mef2a/Fdps/Hspb8/Cryab/Ifrd1/Sh3bgr/Sparc/Ppfia4/Gabarapl2/Myh11/Lsp1/Mylk/Des/Hbegf/Tpm2/Col1a1/Cox6a2/Fst/Fxyd1/Rit1/Igf1/Nqo1/Tagln/Cav3/Gadd45b/Col6a3/Col3a1/Gsn
HALLMARK_PROTEIN_SECRETION	HALLMARK_PROTEIN_SECRETION	95	-0.325332	-1.3383	0.0574949	0.151302	0.105115	3880	tags=41%, list=27%, signal=30%	Atp6v1h/Gla/Bet1/Anp32e/Lman1/Stam/Yipf6/Rab14/Vamp3/Cltc/Dop1a/Dst/Dnm1l/Napg/Stx16/Bnip3/Sec22b/Ap2b1/Snap23/Arcn1/Adam10/Tom1l1/Cope/Scamp1/Ap2s1/Egfr/Rab9/Snx2/Rps6ka3/Arfgef1/Ap3s1/Lamp2/Ergic3/Mon2/Clta/Krt18/Rer1/Cd63/Sod1
HALLMARK_REACTIVE_OXYGEN_SPECIES_PATHWAY	HALLMARK_REACTIVE_OXYGEN_SPECIES_PATHWAY	46	-0.381893	-1.36955	0.07173	0.179325	0.124584	914	tags=24%, list=6%, signal=22%	Prdx2/Ftl1/Lamtor5/Lsp1/Prdx4/Ndufb4/Atox1/Ndufa6/Sod1/Nqo1/Txn1
HALLMARK_COAGULATION	HALLMARK_COAGULATION	123	-0.285797	-1.2368	0.103896	0.236128	0.164046	2556	tags=24%, list=18%, signal=20%	Thbd/Pecam1/Msrb2/Anxa1/Thbs1/Ctso/F9/Plek/Iscu/Proc/F13b/Cpb2/Cd9/Fyn/Timp1/Lamp2/Maff/Sparc/Cfh/Fbn1/Apoc1/S100a13/Ctsk/S100a1/Mmp2/Apoc2/Mmp3/C1qa/Gsn
HALLMARK_COMPLEMENT	HALLMARK_COMPLEMENT	170	-0.267822	-1.2093	0.101512	0.236128	0.164046	1252	tags=15%, list=9%, signal=14%	Gnb4/Timp1/Gzmk/Cd55/Usp16/Lamp2/Maff/Cr1l/Pfn1/Cfh/Calm1/Prss36/Lcp2/Fdx1/Fcer1g/Apoc1/Atox1/Irf1/Anxa5/Cxcl1/S100a13/Try4/Psmb9/Ctss/C1qc/C1qa
HALLMARK_APICAL_SURFACE	HALLMARK_APICAL_SURFACE	38	0.351001	1.22031	0.170732	0.349978	0.243143	2723	tags=34%, list=19%, signal=28%	Gas1/Cx3cl1/Adipor2/Rtn4rl1/Pcsk9/Atp6v0a4/Crocc/Sulf2/Ephb4/B4galt1/Flot2/Dcbld2/Mal
HALLMARK_KRAS_SIGNALING_DN	HALLMARK_KRAS_SIGNALING_DN	112	0.277397	1.16285	0.181818	0.349978	0.243143	2341	tags=23%, list=16%, signal=20%	Upk3b/Igfbp2/Calcb/Sgk1/Prkn/Coq8a/Slc25a23/Prodh/Itih3/Gprc5c/Fgfr3/Idua/Hnf1a/Edn1/Pdk2/Slc38a3/Mthfr/Sphk2/Celsr2/Ugt2b1/Kmt2d/Macroh2a2/Lgals7/Cdh16/Zc2hc1c/Slc5a5
HALLMARK_HEME_METABOLISM	HALLMARK_HEME_METABOLISM	172	0.251162	1.13652	0.181989	0.349978	0.243143	3643	tags=32%, list=25%, signal=24%	Lrp10/Bcam/Btrc/Rap1gap/Pigq/Sidt2/Tmcc2/Slc6a9/Sec14l1/Cast/Slc6a8/Cpox/Ppp2r5b/Rbm5/Aldh1l1/Slc10a3/Mboat2/Pcx/Car2/Map2k3/Asns/Mark3/Xk/Cat/Ftcd/Mxi1/Ncoa4/Arl2bp/Minpp1/Bpgm/Add1/Ccnd3/Urod/Klf3/Igsf3/Eif2ak1/Marchf8/Endod1/Bsg/Foxj2/Riok3/Rnf123/Narf/Dcaf10/Clcn3/Dcaf11/Mfhas1/P4ha2/Rad23a/Atg4a/Nnt/Gapvd1/Khnyn/Hdgf/Agpat4
HALLMARK_FATTY_ACID_METABOLISM	HALLMARK_FATTY_ACID_METABOLISM	142	-0.255152	-1.12703	0.176856	0.349978	0.243143	2869	tags=26%, list=20%, signal=21%	Hsd17b7/Hadh/Inmt/Idh3b/Hmgcl/Decr1/Eno3/Hsd17b10/Ube2l6/Prdx6/Sdhd/Echs1/Etfdh/Ehhadh/Fmo1/Eci2/Adh1/Sms/Hsp90aa1/Apex1/Pts/Acot8/Ephx1/Fh1/Ech1/Auh/G0s2/Mcee/Odc1/Ostc/Cryz/H2az1/Pcbd1/S100a10/Psme1/Cel/Lgals1
HALLMARK_XENOBIOTIC_METABOLISM	HALLMARK_XENOBIOTIC_METABOLISM	192	0.237665	1.09337	0.234201	0.433705	0.301311	2420	tags=23%, list=17%, signal=19%	Hrg/Jup/Cyp2s1/Cyp1a2/Rap1gap/Cyp2e1/Igfbp4/Igfbp1/Slc6a6/Gnmt/Bcar1/Cfb/Acox1/Lonp1/Tkfc/Epha2/Ahcy/Fetub/Pcx/Car2/Itih4/Retsat/Tnfrsf1a/Slc12a4/Aldh2/Mbl2/Hnf4a/Tmbim6/Cdo1/Ets2/Vnn1/Papss2/Cat/Ddc/Pink1/Tmem97/Ugdh/Acp2/Acox3/Por/Entpd5/Idh1/Arg1/Crp
HALLMARK_KRAS_SIGNALING_UP	HALLMARK_KRAS_SIGNALING_UP	175	-0.23653	-1.07397	0.248927	0.444513	0.308819	2170	tags=21%, list=15%, signal=18%	Crot/Cmklr1/Abcb1a/Inhba/Tnfaip3/Hsd11b1/Lat2/Cd37/Adgrl4/Bmp2/Cdadc1/Rbp4/Plvap/Cbx8/Lcp1/Ngf/Tmem176b/Id2/Gfpt2/C3ar1/Cfh/G0s2/Cxcl10/Emp1/Fcer1g/Hbegf/Il1b/Gpnmb/Tmem100/Eng/Gadd45g/Laptm5/Psmb8/Gng11/Ctss/Sparcl1/Irf8
HALLMARK_HEDGEHOG_SIGNALING	HALLMARK_HEDGEHOG_SIGNALING	26	0.369662	1.16657	0.266541	0.459553	0.319268	3449	tags=38%, list=24%, signal=29%	Adgrg1/Celsr1/Rtn1/Tle3/Ets2/Slit1/Rasa1/Pml/Vldlr/Nrp1
HALLMARK_HYPOXIA	HALLMARK_HYPOXIA	179	0.2344	1.06578	0.295455	0.492173	0.34193	1983	tags=16%, list=14%, signal=14%	Pim1/Pfkp/Gaa/Gpc1/Gys1/Tgfb3/Angptl4/Igfbp1/Fosl2/Xpnpep1/Slc6a6/Errfi1/Tmem45a/Has1/Ampd3/Nedd4l/Hspa5/S100a4/Tpst2/Cav1/Tpbg/Gpi1/Btg1/Tgm2/Hs3st1/Pam/Ankzf1/Mxi1
HALLMARK_UV_RESPONSE_UP	HALLMARK_UV_RESPONSE_UP	141	0.243286	1.06571	0.305147	0.492173	0.34193	3735	tags=35%, list=26%, signal=26%	Igfbp2/Furin/Kcnh2/Bak1/Mmp14/H2ax/Nptxr/Nr4a1/Rxrb/Slc6a8/Fgf18/Grina/Car2/Prkcd/Rpn1/Asns/Cdk2/Sigmar1/Tmbim6/Onecut1/Cdo1/Epcam/Btg1/Mgat1/Fkbp4/Bcl2l11/Icam1/Hspa13/Ccnd3/Urod/Sult1a1/Msx1/Hnrnpu/Bsg/Chka/Ppat/Mark2/Stip1/Ppp1r2/Aldoa/Cck/Gls/Prpf3/Btg3/Hyal2/Fen1/Ccne1/Polg2/Prkaca
HALLMARK_BILE_ACID_METABOLISM	HALLMARK_BILE_ACID_METABOLISM	106	0.256112	1.06191	0.330813	0.501232	0.348224	3772	tags=32%, list=26%, signal=24%	Abca3/Hao1/Bmp6/Gnmt/Slc27a5/Fdxr/Hsd3b7/Cyp8b1/Retsat/Mlycd/Abca2/Pex6/Bcar3/Aldh8a1/Cat/Slc27a2/Pfkm/Slc23a1/Fads1/Aldh1a7/Idh1/Nedd4/Pex12/Nudt12/Agxt/Gnpat/Dio1/Cyp7a1/Sult1b1/Tfcp2l1/Serpina6/Abcd1/Abcd3/Amacr
HALLMARK_E2F_TARGETS	HALLMARK_E2F_TARGETS	193	-0.227898	-1.05414	0.324731	0.501232	0.348224	4030	tags=34%, list=28%, signal=25%	Slbp/Birc5/Rbbp7/Cbx5/Msh2/Nasp/Pcna/Spc24/Pa2g4/E2f8/Syncrip/Anp32e/Cdkn3/Prim2/Asf1b/Cdkn1b/Tra2b/Rpa3/Rad1/Atad2/Tk1/Rfc2/Asf1a/Exosc8/Cks1b/Ubr7/Xpo1/Ncapd2/Mre11a/Nup153/Eif2s1/Ccnb2/Hells/Dut/Rnaseh2a/Nudt21/Cdk1/Mad2l1/Pttg1/Pop7/Hmgb2/Stag1/Pold2/Ezh2/Jpt1/Brms1l/Cks2/Rfc3/Tacc3/Ranbp1/Cit/Hmga1/Prkdc/Tipin/Gins4/Nme1/Tfrc/Pole4/Pds5b/Prps1/Ran/Prdx4/Stmn1/Naa38/Hus1/H2az1
HALLMARK_MYC_TARGETS_V2	HALLMARK_MYC_TARGETS_V2	56	0.28679	1.07015	0.349057	0.513319	0.356621	2593	tags=25%, list=18%, signal=21%	Tcof1/Tbrg4/Farsa/Wdr43/Pus1/Pes1/Ipo4/Map3k6/Tmem97/Noc4l/Nop2/Hspd1/Nop56/Sord
HALLMARK_IL6_JAK_STAT3_SIGNALING	HALLMARK_IL6_JAK_STAT3_SIGNALING	79	-0.259781	-1.03491	0.369835	0.528335	0.367054	2018	tags=24%, list=14%, signal=21%	Cntfr/Ifngr2/Fas/Cd38/Cd9/Ccl7/Tlr2/Hax1/Tnfrsf12a/Reg1/Acvrl1/Cxcl10/Socs3/Il1b/Irf1/Cxcl1/Stat1/Socs1/Cxcl9
HALLMARK_PANCREAS_BETA_CELLS	HALLMARK_PANCREAS_BETA_CELLS	23	-0.335235	-1.03653	0.384946	0.534648	0.371439	1796	tags=39%, list=13%, signal=34%	Akt3/Elp4/Spcs1/Isl1/Sec11a/Srp9/Lmo2/Srp14/Ins2
HALLMARK_SPERMATOGENESIS	HALLMARK_SPERMATOGENESIS	70	0.255238	0.991729	0.464491	0.607806	0.422265	2336	tags=21%, list=16%, signal=18%	Elovl3/Prkar2a/Kif2c/Tcp11/Agfg1/Mast2/Pacrg/Hspa4l/Clpb/Nefh/Pgs1/Zc3h14/Cftr/Ip6k1/Zc2hc1c
HALLMARK_ANGIOGENESIS	HALLMARK_ANGIOGENESIS	34	-0.291327	-0.987835	0.457883	0.607806	0.422265	3238	tags=35%, list=23%, signal=27%	Apoh/Kcnj8/Vegfa/Spp1/Thbd/Prg2/Col5a2/Postn/Timp1/Fstl1/Col3a1/Lum
HALLMARK_TGF_BETA_SIGNALING	HALLMARK_TGF_BETA_SIGNALING	51	0.267597	0.982465	0.474088	0.607806	0.422265	2546	tags=25%, list=18%, signal=21%	Ncor2/Furin/Klf10/Acvr1/Ltbp2/Cdk9/Bcar3/Tjp1/Hipk2/Trim33/Cdh1/Slc20a1/Bmpr1a
HALLMARK_P53_PATHWAY	HALLMARK_P53_PATHWAY	189	0.213797	0.977364	0.486891	0.608614	0.422827	2694	tags=22%, list=19%, signal=18%	Txnip/Stom/Bak1/Eps8l2/Rhbdf2/St14/Tnni1/Cd82/Ralgds/Itgb4/Coq8a/Ip6k2/Epha2/Sdc1/Sfn/Fdxr/Rad9a/Perp/Ctsd/Slc3a2/Retsat/Abhd4/Irak1/S100a4/Gls2/Cdh13/Hspa4l/Baiap2/Btg1/Ankra2/Elp1/Osgin1/Rab40c/Ppm1d/Ccnd3/Vdr/Plxnb2/Cebpa/Nudt15/Inhbb/Traf4/Pom121
HALLMARK_ADIPOGENESIS	HALLMARK_ADIPOGENESIS	192	-0.202516	-0.933031	0.631466	0.77008	0.535003	2182	tags=18%, list=15%, signal=16%	Cd302/Cox7b/Lifr/Uqcr10/Echs1/Ndufab1/Mrpl15/Ddt/Uqcr11/Qdpr/Bckdha/Sqor/Taldo1/Hspb8/Cmpk1/Dhrs7/Ndufs3/Arl4a/Grpel1/Ech1/Gadd45a/Mtch2/Ndufb7/Cmbl/Dnajc15/Mylk/Mgst3/Etfb/Cox8a/Sod1/Fabp4/Sdhb/Ndufa5/Uqcrq/Sparcl1
HALLMARK_IL2_STAT5_SIGNALING	HALLMARK_IL2_STAT5_SIGNALING	178	0.201931	0.917044	0.679245	0.808625	0.561782	2381	tags=20%, list=17%, signal=17%	Pim1/Plec/Tnfrsf21/Slc39a8/Furin/Aplp1/Muc1/Ahr/Mapkapk2/Ahcy/Cd44/Car2/Pus1/Snx9/Irf4/Socs2/Ecm1/Bcl2l1/Irf6/Wls/Tgm2/Ncs1/Prnp/Map6/Nop2/Hopx/Rhoh/Dhrs3/Bcl2/Hipk2/Ager/Ccnd3/Praf2/Myo1c/Etfbkmt
HALLMARK_UV_RESPONSE_DN	HALLMARK_UV_RESPONSE_DN	136	-0.20376	-0.900827	0.696507	0.809891	0.562661	2857	tags=23%, list=20%, signal=18%	Dlg1/Mt1/Akt3/Bhlhe40/Kit/Lpar1/Acvr2a/Pdgfrb/Mrps31/Atp2b4/Col5a2/Notch2/Prkar2b/Cap2/Grk5/Ptgfr/Nr1d2/Sfmbt1/Fyn/Spop/Nfib/Rnd3/Sdc2/Kcnma1/Sri/Ccn1/Col1a1/Rgs4/Mgmt/Col1a2/Col3a1
HALLMARK_MTORC1_SIGNALING	HALLMARK_MTORC1_SIGNALING	191	0.193935	0.890223	0.777985	0.884074	0.614199	3747	tags=28%, list=26%, signal=21%	Igfbp5/Slc7a5/Adipor2/Slc6a6/Tomm40/Scd1/G6pdx/Cth/Abcf2/Fdxr/Map2k3/Phgdh/Rpn1/Asns/Srd5a1/Hspa5/Gpi1/Tmem97/Gga2/Cyp51/Hspd1/Fads1/Rdh11/Idh1/Stc1/Egln3/Sord/Tubg1/Ccnf/Pno1/Gapdh/Shmt2/Txnrd1/Stip1/Add3/Aldoa/Pgm1/Psme3/Vldlr/Plk1/Psmd12/Pfkl/Ifi30/Gtf2h1/Elovl6/Hmgcs1/Atp2a2/Cdc25a/Gsk3b/Rpa1/Eno1/Hspa9/Immt/Calr
HALLMARK_ANDROGEN_RESPONSE	HALLMARK_ANDROGEN_RESPONSE	98	-0.195294	-0.808888	0.870637	0.964187	0.669856	2126	tags=15%, list=15%, signal=13%	Lifr/Zbtb10/Maf/B2m/Klk1b4/Rps6ka3/Hmgcr/Sms/Plpp1/Tnfaip8/Tmem50a/Krt8/Sat1/Dbi/Myl12a
HALLMARK_PEROXISOME	HALLMARK_PEROXISOME	93	0.193261	0.783658	0.900391	0.964187	0.669856	3678	tags=34%, list=26%, signal=26%	Crat/Acox1/Mvp/Hsd3b7/Cln6/Retsat/Mlycd/Pex6/Cat/Slc25a19/Slc27a2/Ugt2b1/Abcb9/Dhrs3/Fads1/Aldh1a7/Pex14/Rdh11/Idh1/Pex2/Ctbp1/Cln8/Gnpat/Dio1/Pex5/Pex11b/Slc25a17/Siah1a/Serpina6/Ercc1/Abcd1/Abcd3
HALLMARK_UNFOLDED_PROTEIN_RESPONSE	HALLMARK_UNFOLDED_PROTEIN_RESPONSE	110	0.185098	0.773872	0.916824	0.964187	0.669856	2990	tags=22%, list=21%, signal=17%	Slc7a5/Sec31a/Igfbp1/H2ax/Herpud1/Wfs1/Bag3/Khsrp/Dnaja4/Asns/Tatdn2/Hspa5/Dctn1/Exosc4/Hyou1/Zbtb17/Kif5b/Sdad1/Dnajc3/Nop56/Parn/Eif4g1/Arfgap1/Gosr2
HALLMARK_CHOLESTEROL_HOMEOSTASIS	HALLMARK_CHOLESTEROL_HOMEOSTASIS	75	-0.189068	-0.7436	0.92562	0.964187	0.669856	2972	tags=24%, list=21%, signal=19%	Ldlr/Hsd17b7/Atxn2/Cxcl16/Ebp/Trp53inp1/Stard4/Hmgcr/Cd9/Fdps/S100a11/Gpx8/Tnfrsf12a/Ech1/Gstm7/Atf3/Fbxo6/Anxa5
HALLMARK_PI3K_AKT_MTOR_SIGNALING	HALLMARK_PI3K_AKT_MTOR_SIGNALING	93	-0.176932	-0.72649	0.961224	0.980841	0.681427	3361	tags=28%, list=24%, signal=22%	Cdkn1b/Myd88/Akt1/Traf2/Plcb1/Cltc/Dusp3/Cfl1/Il2rg/Eif4e/Ddit3/Cdk1/Atf1/Nfkbib/Egfr/Nck1/Rps6ka3/Pin1/Mapk10/Csnk2b/Ngf/Pfn1/Fasl/Ppp1ca/Rit1/Arpc3
HALLMARK_G2M_CHECKPOINT	HALLMARK_G2M_CHECKPOINT	186	0.162296	0.742112	0.992453	0.992453	0.689494	1453	tags=10%, list=10%, signal=9%	Rbm14/Slc7a5/Kif23/Mcm6/Bcl3/H2ax/Racgap1/E2f4/Ccnd1/Kif2c/Rasal2/Meis1/Srsf2/Cul4a/Tle3/Abl1/Kpna2/Mcm3/Ube2c
